# Supplementary material for: Galectin-3 induces neurodevelopmental apical-basal polarity and regulates gyrification
Source: Sci Adv. 2025 Sep 3;11(36):eadt5859. doi: 10.1126/sciadv.adt5859 (PMC12407091; doi:10.1126/sciadv.adt5859)
Supplement: Supplementary file 2 — Tables S2 to S4 [file sciadv.adt5859_tables_s2_to_s4.zip]

Archive with 3 entries (3 files):
- adt5859_table_s2.xlsx
- adt5859_table_s3.xlsx
- adt5859_table_s4.xlsx
