# Supplementary material for: Galectin-3 induces neurodevelopmental apical-basal polarity and regulates gyrification
Source: Sci Adv. 2025 Sep 3;11(36):eadt5859. doi: 10.1126/sciadv.adt5859 (PMC12407091; doi:10.1126/sciadv.adt5859)
Supplement: Supplementary file 2 — Tables S2 to S4 [file sciadv.adt5859_tables_s2_to_s4.zip › adt5859_table_s2.xlsx]

## Sheet: MCP_D3vsControl_D3_deg
gene_name	gene_id	log2FoldChange	pvalue	padj	ABS (log2FoldChange)	DE Genes with padj < 0.05 & |LOG2(FC)| > 0.5	DE UP Genes with padj < 0.05 & |LOG2(FC)| > 0.5	DE DOWN Genes with padj < 0.05 & |LOG2(FC)| > 0.5
JUN	ENSG00000177606	-1.74128	6.73478e-32	1.23428e-27	1.74128	JUN		JUN
IGFBP5	ENSG00000115461	1.14082	4.25735e-30	3.39014e-26	1.14082	IGFBP5	IGFBP5
WNT7B	ENSG00000188064	1.89634	5.54941e-30	3.39014e-26	1.89634	WNT7B	WNT7B
GALNT14	ENSG00000158089	1.50354	4.55922e-23	2.08892e-19	1.50354	GALNT14	GALNT14
DUSP8	ENSG00000184545	-1.89853	1.37769e-22	5.0498e-19	1.89853	DUSP8		DUSP8
VGF	ENSG00000128564	-1.96097	5.35328e-20	1.63516e-16	1.96097	VGF		VGF
ZBTB16	ENSG00000109906	1.52158	1.62272e-19	3.78898e-16	1.52158	ZBTB16	ZBTB16
DMRTA1	ENSG00000176399	1.69459	1.65394e-19	3.78898e-16	1.69459	DMRTA1	DMRTA1
NOS2	ENSG00000007171	2.86828	2.16431e-17	4.40727e-14	2.86828	NOS2	NOS2
CYP26C1	ENSG00000187553	-1.75673	8.6409e-17	1.58362e-13	1.75673	CYP26C1		CYP26C1
WNT5B	ENSG00000111186	1.19287	2.57754e-16	4.29442e-13	1.19287	WNT5B	WNT5B
LFNG	ENSG00000106003	0.899321	6.24583e-15	9.53895e-12	0.899321	LFNG	LFNG
GCNT1	ENSG00000187210	0.807226	5.47657e-13	7.7207e-10	0.807226	GCNT1	GCNT1
LINC00599	ENSG00000253230	-1.39959	4.11588e-12	5.38798e-09	1.39959	LINC00599		LINC00599
BARHL2	ENSG00000143032	3.0618	1.0901e-11	1.33189e-08	3.0618	BARHL2	BARHL2
EMX2	ENSG00000170370	1.04472	1.36095e-11	1.55889e-08	1.04472	EMX2	EMX2
COL13A1	ENSG00000197467	-0.848561	1.4726e-11	1.58755e-08	0.848561	COL13A1		COL13A1
WNT4	ENSG00000162552	2.72306	1.79229e-11	1.82485e-08	2.72306	WNT4	WNT4
HRK	ENSG00000135116	-1.69142	2.40756e-11	2.32229e-08	1.69142	HRK		HRK
SP8	ENSG00000164651	1.11556	3.79974e-11	3.4819e-08	1.11556	SP8	SP8
WLS	ENSG00000116729	0.668243	4.04479e-11	3.52994e-08	0.668243	WLS	WLS
ETV1	ENSG00000006468	-0.89739	5.57909e-11	4.64763e-08	0.89739	ETV1		ETV1
RF02247	ENSG00000277311	-2.12192	6.93657e-11	5.52724e-08	2.12192	RF02247		RF02247
HES5	ENSG00000197921	3.19781	2.23032e-10	1.6437e-07	3.19781	HES5	HES5
RF02246	ENSG00000274520	-2.05792	2.2634e-10	1.6437e-07	2.05792	RF02246		RF02246
MTCO1P12	ENSG00000237973	-0.843594	2.33188e-10	1.6437e-07	0.843594	MTCO1P12		MTCO1P12
SERPINE1	ENSG00000106366	-2.89133	2.53994e-10	1.72406e-07	2.89133	SERPINE1		SERPINE1
SSC5D	ENSG00000179954	-0.882501	3.30258e-10	2.16165e-07	0.882501	SSC5D		SSC5D
GLI1	ENSG00000111087	-1.05818	3.72669e-10	2.35514e-07	1.05818	GLI1		GLI1
CD82	ENSG00000085117	0.848592	4.45826e-10	2.72355e-07	0.848592	CD82	CD82
UNC13A	ENSG00000130477	-0.983833	5.17292e-10	3.0582e-07	0.983833	UNC13A		UNC13A
SH2D3C	ENSG00000095370	-0.963077	5.59291e-10	3.20317e-07	0.963077	SH2D3C		SH2D3C
RF02250	ENSG00000276048	-2.0584	8.79164e-10	4.88256e-07	2.0584	RF02250		RF02250
GREB1	ENSG00000196208	0.669949	9.70821e-10	5.09183e-07	0.669949	GREB1	GREB1
ZFHX4	ENSG00000091656	0.661651	9.72412e-10	5.09183e-07	0.661651	ZFHX4	ZFHX4
BMF	ENSG00000104081	0.777862	2.03106e-09	1.03398e-06	0.777862	BMF	BMF
CXCR4	ENSG00000121966	1.13504	2.77045e-09	1.37227e-06	1.13504	CXCR4	CXCR4
CA4	ENSG00000167434	0.84198	3.36017e-09	1.62057e-06	0.84198	CA4	CA4
DBX1	ENSG00000109851	1.05305	3.9544e-09	1.85826e-06	1.05305	DBX1	DBX1
AC007906.2	ENSG00000277639	-1.07675	6.02284e-09	2.75952e-06	1.07675	AC007906.2		AC007906.2
FGFRL1	ENSG00000127418	0.63086	6.41621e-09	2.86804e-06	0.63086	FGFRL1	FGFRL1
CPE	ENSG00000109472	0.692021	7.89615e-09	3.44554e-06	0.692021	CPE	CPE
TRIM22	ENSG00000132274	-0.826584	1.1516e-08	4.90824e-06	0.826584	TRIM22		TRIM22
JAG1	ENSG00000101384	0.510814	1.25589e-08	5.23106e-06	0.510814	JAG1	JAG1
CDH2	ENSG00000170558	0.60261	1.41486e-08	5.76224e-06	0.60261	CDH2	CDH2
GREB1L	ENSG00000141449	0.61247	1.54057e-08	6.13785e-06	0.61247	GREB1L	GREB1L
LIM2	ENSG00000105370	1.27952	1.84076e-08	7.1778e-06	1.27952	LIM2	LIM2
GDPD5	ENSG00000158555	0.76146	2.12823e-08	8.12585e-06	0.76146	GDPD5	GDPD5
ENPP2	ENSG00000136960	1.04665	2.57503e-08	9.63112e-06	1.04665	ENPP2	ENPP2
SOX1	ENSG00000182968	1.07104	2.71331e-08	9.94535e-06	1.07104	SOX1	SOX1
SERINC5	ENSG00000164300	0.553626	3.37319e-08	1.21217e-05	0.553626	SERINC5	SERINC5
PCDH17	ENSG00000118946	0.764076	3.59427e-08	1.26677e-05	0.764076	PCDH17	PCDH17
TCERG1L	ENSG00000176769	-0.915767	3.6807e-08	1.27276e-05	0.915767	TCERG1L		TCERG1L
FOS	ENSG00000170345	-1.56038	3.93488e-08	1.33545e-05	1.56038	FOS		FOS
HIST1H2AC	ENSG00000180573	-1.22541	4.06494e-08	1.33733e-05	1.22541	HIST1H2AC		HIST1H2AC
SLC16A14	ENSG00000163053	-0.769163	4.08634e-08	1.33733e-05	0.769163	SLC16A14		SLC16A14
SPRY2	ENSG00000136158	-0.923511	4.22481e-08	1.35839e-05	0.923511	SPRY2		SPRY2
ADAMTS20	ENSG00000173157	0.796718	4.36625e-08	1.37966e-05	0.796718	ADAMTS20	ADAMTS20
DUSP4	ENSG00000120875	-0.92098	5.237e-08	1.62676e-05	0.92098	DUSP4		DUSP4
SLCO1A2	ENSG00000084453	-0.780315	6.36643e-08	1.94462e-05	0.780315	SLCO1A2		SLCO1A2
CACHD1	ENSG00000158966	0.530596	7.28283e-08	2.18807e-05	0.530596	CACHD1	CACHD1
RGS5	ENSG00000143248	0.937922	1.0946e-07	3.23559e-05	0.937922	RGS5	RGS5
COX6B2	ENSG00000160471	-1.27446	1.16988e-07	3.36993e-05	1.27446	COX6B2		COX6B2
CFAP77	ENSG00000188523	0.920476	1.17682e-07	3.36993e-05	0.920476	CFAP77	CFAP77
TSPAN18	ENSG00000157570	0.511467	1.50853e-07	4.20196e-05	0.511467	TSPAN18	TSPAN18
DLGAP1-AS2	ENSG00000262001	-0.860152	1.51323e-07	4.20196e-05	0.860152	DLGAP1-AS2		DLGAP1-AS2
FOXH1	ENSG00000160973	-0.932043	1.56693e-07	4.28615e-05	0.932043	FOXH1		FOXH1
SCD5	ENSG00000145284	0.633316	1.71412e-07	4.6198e-05	0.633316	SCD5	SCD5
NRG2	ENSG00000158458	1.16226	1.7831e-07	4.73607e-05	1.16226	NRG2	NRG2
GLI3	ENSG00000106571	0.568781	1.96795e-07	5.15236e-05	0.568781	GLI3	GLI3
EGR4	ENSG00000135625	-1.96596	2.4015e-07	6.19891e-05	1.96596	EGR4		EGR4
ARC	ENSG00000198576	-1.16475	2.48388e-07	6.32252e-05	1.16475	ARC		ARC
MAMDC2	ENSG00000165072	0.890005	2.82348e-07	7.08847e-05	0.890005	MAMDC2	MAMDC2
MFAP3L	ENSG00000198948	0.779809	3.03576e-07	7.51843e-05	0.779809	MFAP3L	MFAP3L
MYO3B	ENSG00000071909	0.627303	3.31873e-07	8.10964e-05	0.627303	MYO3B	MYO3B
DRD4	ENSG00000069696	0.809514	3.39348e-07	8.18319e-05	0.809514	DRD4	DRD4
ADAMTS2	ENSG00000087116	-0.674492	3.62365e-07	8.62477e-05	0.674492	ADAMTS2		ADAMTS2
ST8SIA2	ENSG00000140557	0.618695	5.01077e-07	0.000115616	0.618695	ST8SIA2	ST8SIA2
DPEP1	ENSG00000015413	-0.979912	5.02454e-07	0.000115616	0.979912	DPEP1		DPEP1
HIST1H2BD	ENSG00000158373	-1.11166	5.04682e-07	0.000115616	1.11166	HIST1H2BD		HIST1H2BD
EGR2	ENSG00000122877	-1.18995	5.2635e-07	0.000118077	1.18995	EGR2		EGR2
MYCBPAP	ENSG00000136449	-1.01596	5.28311e-07	0.000118077	1.01596	MYCBPAP		MYCBPAP
SCG3	ENSG00000104112	-1.14212	5.42656e-07	0.000119822	1.14212	SCG3		SCG3
GRIK2	ENSG00000164418	-1.75761	6.20054e-07	0.000135282	1.75761	GRIK2		GRIK2
ARRDC3	ENSG00000113369	-0.611201	6.39625e-07	0.000137911	0.611201	ARRDC3		ARRDC3
NAV1	ENSG00000134369	0.707655	7.20852e-07	0.000153617	0.707655	NAV1	NAV1
DES	ENSG00000175084	-1.54839	7.65373e-07	0.00016123	1.54839	DES		DES
NPR1	ENSG00000169418	-0.915797	8.79716e-07	0.000183211	0.915797	NPR1		NPR1
OTX2	ENSG00000165588	0.552649	8.93733e-07	0.000184039	0.552649	OTX2	OTX2
UNC5D	ENSG00000156687	0.716828	9.19746e-07	0.000187291	0.716828	UNC5D	UNC5D
GRIA1	ENSG00000155511	1.13903	9.53521e-07	0.000192035	1.13903	GRIA1	GRIA1
SGCA	ENSG00000108823	-1.00627	9.93235e-07	0.000195791	1.00627	SGCA		SGCA
DUSP6	ENSG00000139318	-1.48862	1.00125e-06	0.000195791	1.48862	DUSP6		DUSP6
PTX3	ENSG00000163661	0.716139	1.00567e-06	0.000195791	0.716139	PTX3	PTX3
LRRC4C	ENSG00000148948	-0.808861	1.0149e-06	0.000195791	0.808861	LRRC4C		LRRC4C
2004-03-01	ENSG00000144583	-0.848715	1.02709e-06	0.000196079	0.848715	38047		38047
MT-ND3	ENSG00000198840	-0.715492	1.0512e-06	0.000198611	0.715492	MT-ND3		MT-ND3
ELMSAN1	ENSG00000156030	-0.740517	1.06907e-06	0.000199927	0.740517	ELMSAN1		ELMSAN1
VSNL1	ENSG00000163032	0.634734	1.16568e-06	0.000215793	0.634734	VSNL1	VSNL1
FBXL14	ENSG00000171823	0.599509	1.21943e-06	0.000223485	0.599509	FBXL14	FBXL14
ZMAT1	ENSG00000166432	-0.997409	1.23257e-06	0.000223656	0.997409	ZMAT1		ZMAT1
MYO15B	ENSG00000266714	-0.745286	1.25348e-06	0.000225221	0.745286	MYO15B		MYO15B
ROBO3	ENSG00000154134	0.834946	1.38669e-06	0.000246736	0.834946	ROBO3	ROBO3
TMPRSS9	ENSG00000178297	-0.942936	1.74656e-06	0.00030778	0.942936	TMPRSS9		TMPRSS9
TMTC1	ENSG00000133687	0.59644	2.40914e-06	0.000420498	0.59644	TMTC1	TMTC1
SCUBE2	ENSG00000175356	0.577266	2.92356e-06	0.000505472	0.577266	SCUBE2	SCUBE2
AL358613.2	ENSG00000279607	-1.63403	3.22599e-06	0.00055255	1.63403	AL358613.2		AL358613.2
WDR72	ENSG00000166415	-1.21838	3.54715e-06	0.000601932	1.21838	WDR72		WDR72
SLITRK1	ENSG00000178235	-1.52934	3.86912e-06	0.000650545	1.52934	SLITRK1		SLITRK1
GADD45G	ENSG00000130222	1.14643	3.96479e-06	0.000660569	1.14643	GADD45G	GADD45G
STMN3	ENSG00000197457	-0.55621	4.47213e-06	0.000738286	0.55621	STMN3		STMN3
HS3ST3B1	ENSG00000125430	0.560839	4.52366e-06	0.000738286	0.560839	HS3ST3B1	HS3ST3B1
TNFRSF12A	ENSG00000006327	-0.641995	4.5521e-06	0.000738286	0.641995	TNFRSF12A		TNFRSF12A
POU3F2	ENSG00000184486	0.786053	4.83501e-06	0.000777292	0.786053	POU3F2	POU3F2
FLJ16779	ENSG00000275620	-0.803389	4.94475e-06	0.000788021	0.803389	FLJ16779		FLJ16779
HRC	ENSG00000130528	-1.18553	5.13579e-06	0.00081141	1.18553	HRC		HRC
TEK	ENSG00000120156	0.577142	5.22401e-06	0.000818295	0.577142	TEK	TEK
AC093627.4	ENSG00000240859	-1.83435	5.35649e-06	0.000831936	1.83435	AC093627.4		AC093627.4
MXRA8	ENSG00000162576	-0.48236	5.69745e-06	0.000875563	0.48236
TSPAN11	ENSG00000110900	0.5543	5.73294e-06	0.000875563	0.5543	TSPAN11	TSPAN11
CACNG8	ENSG00000142408	-0.964161	5.82381e-06	0.00088209	0.964161	CACNG8		CACNG8
KIF25	ENSG00000125337	-1.08453	5.91125e-06	0.000887995	1.08453	KIF25		KIF25
EMX2OS	ENSG00000229847	0.743853	6.00486e-06	0.000894724	0.743853	EMX2OS	EMX2OS
EPPK1	ENSG00000261150	0.646481	6.13505e-06	0.00090675	0.646481	EPPK1	EPPK1
MT-ND6	ENSG00000198695	-0.748427	6.22795e-06	0.000913117	0.748427	MT-ND6		MT-ND6
DOP1A	ENSG00000083097	0.492846	7.23188e-06	0.00105189	0.492846
COL1A1	ENSG00000108821	-0.624492	7.5397e-06	0.00108803	0.624492	COL1A1		COL1A1
FAM117A	ENSG00000121104	0.501002	8.1777e-06	0.00116101	0.501002	FAM117A	FAM117A
MTND2P28	ENSG00000225630	-0.726286	8.21343e-06	0.00116101	0.726286	MTND2P28		MTND2P28
FBN2	ENSG00000138829	0.692492	8.23543e-06	0.00116101	0.692492	FBN2	FBN2
KCNK10	ENSG00000100433	0.767146	8.61383e-06	0.00120508	0.767146	KCNK10	KCNK10
DLL1	ENSG00000198719	0.598162	8.84752e-06	0.0012284	0.598162	DLL1	DLL1
LARP7	ENSG00000174720	-0.758527	8.9485e-06	0.00123308	0.758527	LARP7		LARP7
EGF	ENSG00000138798	0.720648	9.13564e-06	0.00124947	0.720648	EGF	EGF
AC025048.2	ENSG00000267248	-0.851342	9.30354e-06	0.00126301	0.851342	AC025048.2		AC025048.2
RGL3	ENSG00000205517	-0.825367	9.40946e-06	0.00126799	0.825367	RGL3		RGL3
CEMIP2	ENSG00000135048	0.504123	9.64489e-06	0.00129023	0.504123	CEMIP2	CEMIP2
NRIP3	ENSG00000175352	0.555748	1.0131e-05	0.00133691	0.555748	NRIP3	NRIP3
MIR302A	ENSG00000207927	-1.35845	1.01397e-05	0.00133691	1.35845	MIR302A		MIR302A
PRTG	ENSG00000166450	0.620559	1.03072e-05	0.00134928	0.620559	PRTG	PRTG
RRP7BP	ENSG00000182841	-0.753456	1.19679e-05	0.00154751	0.753456	RRP7BP		RRP7BP
AC080080.1	ENSG00000279048	-1.45858	1.19903e-05	0.00154751	1.45858	AC080080.1		AC080080.1
CTCFL	ENSG00000124092	-1.10149	1.27897e-05	0.00163913	1.10149	CTCFL		CTCFL
ZNF385B	ENSG00000144331	0.640937	1.29079e-05	0.00164279	0.640937	ZNF385B	ZNF385B
ALDH2	ENSG00000111275	0.610182	1.3545e-05	0.001712	0.610182	ALDH2	ALDH2
NUAK1	ENSG00000074590	0.463104	1.45526e-05	0.00182675	0.463104
MADCAM1	ENSG00000099866	-1.00502	1.46614e-05	0.00182788	1.00502	MADCAM1		MADCAM1
STEAP2	ENSG00000157214	-0.696415	1.70738e-05	0.00211427	0.696415	STEAP2		STEAP2
AC079296.1	ENSG00000253973	0.941068	1.92087e-05	0.00233476	0.941068	AC079296.1	AC079296.1
RFTN1	ENSG00000131378	-0.796938	1.92311e-05	0.00233476	0.796938	RFTN1		RFTN1
RND3	ENSG00000115963	-0.982894	1.92366e-05	0.00233476	0.982894	RND3		RND3
TMEM59L	ENSG00000105696	-0.69119	2.08486e-05	0.00250346	0.69119	TMEM59L		TMEM59L
LRRN3	ENSG00000173114	-1.02685	2.08997e-05	0.00250346	1.02685	LRRN3		LRRN3
FAM167B	ENSG00000183615	-0.817145	2.15366e-05	0.002563	0.817145	FAM167B		FAM167B
DDIT4L	ENSG00000145358	0.62552	2.17204e-05	0.0025682	0.62552	DDIT4L	DDIT4L
PHLDA1	ENSG00000139289	-1.02496	2.21464e-05	0.00260177	1.02496	PHLDA1		PHLDA1
GRM1	ENSG00000152822	0.920224	2.33781e-05	0.00272899	0.920224	GRM1	GRM1
MYLK	ENSG00000065534	0.472868	2.36408e-05	0.00273504	0.472868
HIST2H2BE	ENSG00000184678	-0.854377	2.38474e-05	0.00273504	0.854377	HIST2H2BE		HIST2H2BE
SLC22A31	ENSG00000259803	-0.732793	2.38777e-05	0.00273504	0.732793	SLC22A31		SLC22A31
RPARP-AS1	ENSG00000269609	-0.764537	2.42758e-05	0.00276337	0.764537	RPARP-AS1		RPARP-AS1
TENT5A	ENSG00000112773	0.602748	2.5637e-05	0.00289901	0.602748	TENT5A	TENT5A
TBC1D30	ENSG00000111490	0.693141	2.59122e-05	0.00289901	0.693141	TBC1D30	TBC1D30
PLAGL2	ENSG00000126003	0.454265	2.5942e-05	0.00289901	0.454265
ELFN2	ENSG00000166897	-0.619798	2.68516e-05	0.00298248	0.619798	ELFN2		ELFN2
VWDE	ENSG00000146530	-0.719699	3.01188e-05	0.00331065	0.719699	VWDE		VWDE
LGALS1	ENSG00000100097	-0.512204	3.01675e-05	0.00331065	0.512204	LGALS1		LGALS1
GYPC	ENSG00000136732	0.618304	3.07157e-05	0.00333924	0.618304	GYPC	GYPC
YPEL2	ENSG00000175155	0.496177	3.07923e-05	0.00333924	0.496177
AMOTL2	ENSG00000114019	0.429147	3.14043e-05	0.00338557	0.429147
TDRP	ENSG00000180190	-0.50686	3.2115e-05	0.00344194	0.50686	TDRP		TDRP
OTOF	ENSG00000115155	-0.603145	3.32643e-05	0.00354439	0.603145	OTOF		OTOF
DUSP2	ENSG00000158050	-1.09129	3.35729e-05	0.00355659	1.09129	DUSP2		DUSP2
DCX	ENSG00000077279	-0.61048	3.48162e-05	0.0036671	0.61048	DCX		DCX
APBA1	ENSG00000107282	0.803899	3.60775e-05	0.00377825	0.803899	APBA1	APBA1
FRMD4B	ENSG00000114541	0.479841	3.64554e-05	0.00379612	0.479841
KLF15	ENSG00000163884	0.846677	3.69607e-05	0.003827	0.846677	KLF15	KLF15
GRM3	ENSG00000198822	0.546937	3.81623e-05	0.00392921	0.546937	GRM3	GRM3
GRM4	ENSG00000124493	-0.611593	3.91255e-05	0.00400588	0.611593	GRM4		GRM4
ZNF467	ENSG00000181444	-0.688319	3.95656e-05	0.00402844	0.688319	ZNF467		ZNF467
SNX18P7	ENSG00000234373	1.42768	4.64142e-05	0.00469963	1.42768	SNX18P7	SNX18P7
SLC8A3	ENSG00000100678	1.66823	4.75309e-05	0.00478626	1.66823	SLC8A3	SLC8A3
FBLN7	ENSG00000144152	0.437424	4.8563e-05	0.00486299	0.437424
LMO2	ENSG00000135363	-0.799475	4.88236e-05	0.00486299	0.799475	LMO2		LMO2
SPRY4	ENSG00000187678	-1.07892	4.98678e-05	0.00494015	1.07892	SPRY4		SPRY4
SLC5A12	ENSG00000148942	-0.552337	5.30923e-05	0.00523131	0.552337	SLC5A12		SLC5A12
AC116614.1	ENSG00000235688	-0.746339	5.34089e-05	0.00523436	0.746339	AC116614.1		AC116614.1
MEG3	ENSG00000214548	-0.841036	5.47627e-05	0.00533849	0.841036	MEG3		MEG3
RNF144A	ENSG00000151692	0.417972	5.94941e-05	0.00576904	0.417972
AL161757.4	ENSG00000258776	1.34799	6.00554e-05	0.00579282	1.34799	AL161757.4	AL161757.4
CDKN1C	ENSG00000129757	-0.493692	6.23132e-05	0.00597913	0.493692
ANKRD1	ENSG00000148677	-2.25913	6.40717e-05	0.00610109	2.25913	ANKRD1		ANKRD1
ADIRF-AS1	ENSG00000272734	-0.864506	6.44239e-05	0.00610109	0.864506	ADIRF-AS1		ADIRF-AS1
CNTN6	ENSG00000134115	1.90155	6.4583e-05	0.00610109	1.90155	CNTN6	CNTN6
MYOF	ENSG00000138119	-0.752378	6.63718e-05	0.00622919	0.752378	MYOF		MYOF
TMEM74	ENSG00000164841	0.422616	6.66187e-05	0.00622919	0.422616
PGGHG	ENSG00000142102	-0.661475	6.75164e-05	0.00628108	0.661475	PGGHG		PGGHG
AL162586.1	ENSG00000225032	-1.08786	6.91845e-05	0.00640376	1.08786	AL162586.1		AL162586.1
CCND2	ENSG00000118971	-0.499795	7.15272e-05	0.00658733	0.499795
GPR19	ENSG00000183150	0.468112	7.243e-05	0.00663713	0.468112
ZFP36	ENSG00000128016	-0.70353	7.60498e-05	0.00693416	0.70353	ZFP36		ZFP36
NR2F2	ENSG00000185551	0.599576	7.72358e-05	0.00696067	0.599576	NR2F2	NR2F2
CYP26A1	ENSG00000095596	-1.42086	7.74315e-05	0.00696067	1.42086	CYP26A1		CYP26A1
PDE10A	ENSG00000112541	0.494696	7.748e-05	0.00696067	0.494696
SALL3	ENSG00000256463	0.664093	8.02286e-05	0.00717244	0.664093	SALL3	SALL3
HOMEZ	ENSG00000215271	0.432506	8.09623e-05	0.00720289	0.432506
PKNOX2	ENSG00000165495	0.57784	8.55029e-05	0.0075701	0.57784	PKNOX2	PKNOX2
CCKBR	ENSG00000110148	0.615222	8.70971e-05	0.00767418	0.615222	CCKBR	CCKBR
STOX1	ENSG00000165730	0.452976	8.84433e-05	0.0077555	0.452976
CACNG6	ENSG00000130433	-1.21062	8.97303e-05	0.00779942	1.21062	CACNG6		CACNG6
LINC01139	ENSG00000215808	-0.94537	8.98728e-05	0.00779942	0.94537	LINC01139		LINC01139
ATXN1	ENSG00000124788	-0.712048	9.02208e-05	0.00779942	0.712048	ATXN1		ATXN1
NTM	ENSG00000182667	-0.520636	9.07621e-05	0.00780938	0.520636	NTM		NTM
ZSCAN10	ENSG00000130182	-0.43402	9.35643e-05	0.00801287	0.43402
GPR20	ENSG00000204882	-0.562656	9.42045e-05	0.00803017	0.562656	GPR20		GPR20
NRXN3	ENSG00000021645	0.444334	9.697e-05	0.00822764	0.444334
AP5M1	ENSG00000053770	0.43921	9.74204e-05	0.00822776	0.43921
FIBCD1	ENSG00000130720	-0.464371	0.000100448	0.00844452	0.464371
LRRC4	ENSG00000128594	0.462823	0.000108084	0.00901549	0.462823
PGM5	ENSG00000154330	1.73559	0.000108528	0.00901549	1.73559	PGM5	PGM5
CDH10	ENSG00000040731	-1.04181	0.000108715	0.00901549	1.04181	CDH10		CDH10
CRB2	ENSG00000148204	0.431761	0.00011377	0.00939214	0.431761
SLITRK2	ENSG00000185985	-0.703113	0.000114467	0.00940731	0.703113	SLITRK2		SLITRK2
RIPK1	ENSG00000137275	0.448269	0.00012185	0.0099309	0.448269
COL16A1	ENSG00000084636	-0.468177	0.000121921	0.0099309	0.468177
SOCS3	ENSG00000184557	0.619736	0.000123274	0.00999663	0.619736	SOCS3	SOCS3
SLC20A1	ENSG00000144136	0.393037	0.000127614	0.010303	0.393037
OPRK1	ENSG00000082556	-0.514858	0.000128366	0.0103182	0.514858	OPRK1		OPRK1
DUSP10	ENSG00000143507	-0.975888	0.000128991	0.0103232	0.975888	DUSP10		DUSP10
C1S	ENSG00000182326	-1.0538	0.000130877	0.0104286	1.0538	C1S		C1S
UBR4	ENSG00000127481	0.590657	0.000134259	0.0106347	0.590657	UBR4	UBR4
TTC34	ENSG00000215912	-0.896971	0.000134624	0.0106347	0.896971	TTC34		TTC34
PPM1N	ENSG00000213889	-0.676645	0.000135794	0.0106797	0.676645	PPM1N		PPM1N
SPRED3	ENSG00000188766	-0.683767	0.000136359	0.0106797	0.683767	SPRED3		SPRED3
ILDR2	ENSG00000143195	0.441267	0.00013882	0.0108262	0.441267
TP53I11	ENSG00000175274	0.388287	0.000141839	0.0110148	0.388287
AC010168.2	ENSG00000261324	-1.39439	0.000143758	0.0111166	1.39439	AC010168.2		AC010168.2
C1QTNF6	ENSG00000133466	-0.419765	0.000146505	0.0112815	0.419765
ZNF521	ENSG00000198795	0.421897	0.000148003	0.0113491	0.421897
RHOH	ENSG00000168421	-0.833383	0.000152865	0.0116732	0.833383	RHOH		RHOH
NFAM1	ENSG00000235568	-1.64456	0.000156053	0.0118672	1.64456	NFAM1		NFAM1
TMEM151B	ENSG00000178233	-0.486745	0.000157489	0.0119269	0.486745
S100A10	ENSG00000197747	-0.915061	0.000158321	0.0119405	0.915061	S100A10		S100A10
SULT1C2	ENSG00000198203	-0.746836	0.000161961	0.012165	0.746836	SULT1C2		SULT1C2
ASF1B	ENSG00000105011	0.447308	0.000166469	0.0124525	0.447308
AC006058.1	ENSG00000261786	-0.909264	0.000168015	0.0125171	0.909264	AC006058.1		AC006058.1
COLEC12	ENSG00000158270	0.670831	0.000175017	0.0129429	0.670831	COLEC12	COLEC12
DLC1	ENSG00000164741	0.836898	0.000175143	0.0129429	0.836898	DLC1	DLC1
AZU1	ENSG00000172232	-0.933925	0.000177512	0.0130653	0.933925	AZU1		AZU1
NELL2	ENSG00000184613	0.381502	0.000178566	0.0130903	0.381502
INPP5D	ENSG00000168918	-1.01721	0.000183706	0.0134135	1.01721	INPP5D		INPP5D
CAHM	ENSG00000270419	-0.819011	0.00018568	0.0135038	0.819011	CAHM		CAHM
PPM1J	ENSG00000155367	-0.666656	0.000187291	0.0135671	0.666656	PPM1J		PPM1J
RIPPLY3	ENSG00000183145	-1.42285	0.000192185	0.0138668	1.42285	RIPPLY3		RIPPLY3
MYCL	ENSG00000116990	0.488781	0.000197131	0.0140789	0.488781
TRPM4	ENSG00000130529	-0.405307	0.000197424	0.0140789	0.405307
HIST1H3G	ENSG00000273983	-1.54084	0.000197429	0.0140789	1.54084	HIST1H3G		HIST1H3G
CCDC92	ENSG00000119242	0.472646	0.000198555	0.0141043	0.472646
TRRAP	ENSG00000196367	0.536422	0.000205035	0.0145084	0.536422	TRRAP	TRRAP
PAM	ENSG00000145730	0.394533	0.000213582	0.0150551	0.394533
HNRNPA1P12	ENSG00000220157	-1.00118	0.000216521	0.0152037	1.00118	HNRNPA1P12		HNRNPA1P12
AC125807.2	ENSG00000250899	0.523796	0.000221789	0.0154786	0.523796	AC125807.2	AC125807.2
IFIH1	ENSG00000115267	-1.59094	0.000222124	0.0154786	1.59094	IFIH1		IFIH1
FAM167A	ENSG00000154319	0.552122	0.000226155	0.0156461	0.552122	FAM167A	FAM167A
FZD8	ENSG00000177283	-0.61758	0.000226945	0.0156461	0.61758	FZD8		FZD8
PIGP	ENSG00000185808	-0.613064	0.000227089	0.0156461	0.613064	PIGP		PIGP
SLC32A1	ENSG00000101438	-1.27178	0.000233583	0.0160163	1.27178	SLC32A1		SLC32A1
CA11	ENSG00000063180	-0.371461	0.000234446	0.0160163	0.371461
GAS7	ENSG00000007237	0.687359	0.000235084	0.0160163	0.687359	GAS7	GAS7
STRCP1	ENSG00000166763	-1.28924	0.00023703	0.0160891	1.28924	STRCP1		STRCP1
SRRM3	ENSG00000177679	-0.444086	0.000240485	0.0162633	0.444086
TRIM54	ENSG00000138100	-0.983104	0.000245371	0.0165328	0.983104	TRIM54		TRIM54
STMN4	ENSG00000015592	-1.51485	0.000253405	0.0169684	1.51485	STMN4		STMN4
HMCN2	ENSG00000148357	-0.644595	0.000253687	0.0169684	0.644595	HMCN2		HMCN2
JAM2	ENSG00000154721	0.589268	0.000254658	0.0169713	0.589268	JAM2	JAM2
STX16	ENSG00000124222	-0.430196	0.000261777	0.0173826	0.430196
AL359881.3	ENSG00000270171	-1.5675	0.000264633	0.0175088	1.5675	AL359881.3		AL359881.3
PIK3IP1	ENSG00000100100	-0.651704	0.00026644	0.0175649	0.651704	PIK3IP1		PIK3IP1
ADAMTS9	ENSG00000163638	0.459088	0.000268236	0.01762	0.459088
AC009292.1	ENSG00000245719	0.960433	0.00027196	0.017751	0.960433	AC009292.1	AC009292.1
GRAMD1C	ENSG00000178075	-0.630834	0.000272168	0.017751	0.630834	GRAMD1C		GRAMD1C
SSPO	ENSG00000197558	-0.504807	0.000275383	0.017897	0.504807	SSPO		SSPO
DPYSL5	ENSG00000157851	0.430309	0.000277369	0.0179623	0.430309
CDKN1A	ENSG00000124762	-0.786558	0.000279231	0.0180193	0.786558	CDKN1A		CDKN1A
LINC02078	ENSG00000267719	-1.77212	0.000290548	0.0186837	1.77212	LINC02078		LINC02078
CCL25	ENSG00000131142	0.934169	0.00029223	0.0187262	0.934169	CCL25	CCL25
FAM71E2	ENSG00000180043	-1.97264	0.000300103	0.0191637	1.97264	FAM71E2		FAM71E2
COL28A1	ENSG00000215018	-1.31544	0.000305025	0.0194104	1.31544	COL28A1		COL28A1
AC090616.2	ENSG00000264164	-0.777474	0.000306768	0.0194537	0.777474	AC090616.2		AC090616.2
MIR4453HG	ENSG00000268471	-0.745652	0.000312899	0.0197742	0.745652	MIR4453HG		MIR4453HG
CD74	ENSG00000019582	0.351253	0.000318227	0.0200417	0.351253
SEMA5A	ENSG00000112902	0.426165	0.000325058	0.0204019	0.426165
MIR302D	ENSG00000199145	-1.2751	0.000330758	0.0206888	1.2751	MIR302D		MIR302D
AC022639.1	ENSG00000253554	0.671033	0.000334296	0.0208328	0.671033	AC022639.1	AC022639.1
C19orf66	ENSG00000130813	-0.793589	0.000335334	0.0208328	0.793589	C19orf66		C19orf66
LGI4	ENSG00000153902	-0.832438	0.000341898	0.0211311	0.832438	LGI4		LGI4
IQSEC3	ENSG00000120645	-0.724048	0.000342442	0.0211311	0.724048	IQSEC3		IQSEC3
APOB	ENSG00000084674	0.850251	0.000348714	0.0214411	0.850251	APOB	APOB
RPS27P25	ENSG00000239881	-0.662159	0.000349805	0.0214411	0.662159	RPS27P25		RPS27P25
NPIPB8	ENSG00000255524	-1.67369	0.000369553	0.022576	1.67369	NPIPB8		NPIPB8
PDYN	ENSG00000101327	-0.692934	0.000372978	0.0227095	0.692934	PDYN		PDYN
SPHK2	ENSG00000063176	0.457578	0.000375812	0.0228063	0.457578
TPBG	ENSG00000146242	0.593288	0.000380598	0.0230119	0.593288	TPBG	TPBG
FAM174B	ENSG00000185442	0.409369	0.000382606	0.0230119	0.409369
GBF1	ENSG00000107862	0.362704	0.000382966	0.0230119	0.362704
AMY2B	ENSG00000240038	-0.997266	0.00039468	0.023619	0.997266	AMY2B		AMY2B
KLF3-AS1	ENSG00000231160	-0.742597	0.000395648	0.023619	0.742597	KLF3-AS1		KLF3-AS1
DCHS1	ENSG00000166341	0.414461	0.000406767	0.0242039	0.414461
STARD4-AS1	ENSG00000246859	-0.725942	0.000408827	0.0242134	0.725942	STARD4-AS1		STARD4-AS1
SFN	ENSG00000175793	1.02486	0.000409717	0.0242134	1.02486	SFN	SFN
EPHA7	ENSG00000135333	0.63954	0.000410889	0.0242134	0.63954	EPHA7	EPHA7
BICDL1	ENSG00000135127	-0.480425	0.000412915	0.0242548	0.480425
DACT1	ENSG00000165617	0.625685	0.000420299	0.0245789	0.625685	DACT1	DACT1
NCOA6	ENSG00000198646	0.412828	0.000421114	0.0245789	0.412828
GOLGA8A	ENSG00000175265	-0.623369	0.000426201	0.0247968	0.623369	GOLGA8A		GOLGA8A
ASB13	ENSG00000196372	0.416629	0.000428596	0.0248453	0.416629
RSPO3	ENSG00000146374	1.26198	0.000429746	0.0248453	1.26198	RSPO3	RSPO3
CPN2	ENSG00000178772	-5.81859	0.000433449	1	5.81859
NPTN-IT1	ENSG00000281183	-0.766705	0.000435728	0.0251119	0.766705	NPTN-IT1		NPTN-IT1
DUSP15	ENSG00000149599	-0.541254	0.000440431	0.0251822	0.541254	DUSP15		DUSP15
PROCA1	ENSG00000167525	-0.531987	0.000440947	0.0251822	0.531987	PROCA1		PROCA1
ACRBP	ENSG00000111644	-0.468568	0.00044107	0.0251822	0.468568
CAPRIN2	ENSG00000110888	-0.509805	0.000446168	0.0253418	0.509805	CAPRIN2		CAPRIN2
CBSL	ENSG00000274276	0.54644	0.00044663	0.0253418	0.54644	CBSL	CBSL
MATR3	ENSG00000015479	-0.701522	0.000451852	0.0255362	0.701522	MATR3		MATR3
AP000356.3	ENSG00000284128	-1.50851	0.000452844	0.0255362	1.50851	AP000356.3		AP000356.3
FBN1	ENSG00000166147	0.522109	0.000454952	0.0255764	0.522109	FBN1	FBN1
AC136475.3	ENSG00000255026	-0.966823	0.000457104	0.0256188	0.966823	AC136475.3		AC136475.3
SLC38A8	ENSG00000166558	1.37146	0.000462907	0.0258649	1.37146	SLC38A8	SLC38A8
COL11A1	ENSG00000060718	0.431551	0.000467858	0.0260621	0.431551
ATP1B2	ENSG00000129244	-0.452197	0.000470092	0.0261072	0.452197
NUP210	ENSG00000132182	0.371778	0.000472012	0.0261347	0.371778
EXOC5	ENSG00000070367	0.310543	0.000490754	0.0270337	0.310543
ACACA	ENSG00000278540	0.411234	0.000491715	0.0270337	0.411234
MSRB1	ENSG00000198736	0.390088	0.000492674	0.0270337	0.390088
HSPA12B	ENSG00000132622	-0.552123	0.000495799	0.0270983	0.552123	HSPA12B		HSPA12B
PKD1P1	ENSG00000244257	-1.66315	0.00049681	0.0270983	1.66315	PKD1P1		PKD1P1
ARL10	ENSG00000175414	0.419089	0.000504023	0.0274102	0.419089
SYTL1	ENSG00000142765	-0.414924	0.00050901	0.0275292	0.414924
BCO1	ENSG00000135697	0.6357	0.000509216	0.0275292	0.6357	BCO1	BCO1
EGR1	ENSG00000120738	-1.06777	0.00051172	0.0275832	1.06777	EGR1		EGR1
SLC6A1	ENSG00000157103	-0.861394	0.000513959	0.0276227	0.861394	SLC6A1		SLC6A1
MLXIPL	ENSG00000009950	-0.577758	0.000519664	0.0278476	0.577758	MLXIPL		MLXIPL
KRTAP5-1	ENSG00000205869	-5.76593	0.000526277	1	5.76593
CACNA1F	ENSG00000102001	-0.775465	0.000528235	0.0282244	0.775465	CACNA1F		CACNA1F
TMEM132D	ENSG00000151952	0.607937	0.000530611	0.0282689	0.607937	TMEM132D	TMEM132D
PKD1L2	ENSG00000166473	-0.818805	0.000532489	0.0282868	0.818805	PKD1L2		PKD1L2
AC104794.2	ENSG00000260077	-0.520117	0.000535596	0.0283696	0.520117	AC104794.2		AC104794.2
GJA1	ENSG00000152661	0.353879	0.000544929	0.0286582	0.353879
PRKDC	ENSG00000253729	0.570903	0.0005457	0.0286582	0.570903	PRKDC	PRKDC
MAGED4	ENSG00000154545	-0.557807	0.000545737	0.0286582	0.557807	MAGED4		MAGED4
L3HYPDH	ENSG00000126790	-0.630463	0.000548344	0.028664	0.630463	L3HYPDH		L3HYPDH
COL20A1	ENSG00000101203	-0.986029	0.000548975	0.028664	0.986029	COL20A1		COL20A1
JADE2	ENSG00000043143	-0.470085	0.000560464	0.0291807	0.470085
SSTR2	ENSG00000180616	-0.567935	0.000573568	0.0297679	0.567935	SSTR2		SSTR2
AC078883.1	ENSG00000225205	-0.984806	0.00057499	0.0297679	0.984806	AC078883.1		AC078883.1
BTG2	ENSG00000159388	-0.623674	0.000587499	0.0302934	0.623674	BTG2		BTG2
UBE3D	ENSG00000118420	0.5472	0.000588446	0.0302934	0.5472	UBE3D	UBE3D
HERC2P3	ENSG00000180229	1.10627	0.000593044	0.0304446	1.10627	HERC2P3	HERC2P3
SMIM10L2A	ENSG00000178947	-0.53073	0.000613173	0.03139	0.53073	SMIM10L2A		SMIM10L2A
LRRN1	ENSG00000175928	0.343547	0.000616574	0.0314656	0.343547
AC002407.1	ENSG00000283638	-0.799978	0.000618446	0.0314656	0.799978	AC002407.1		AC002407.1
AC062029.1	ENSG00000234028	-0.62578	0.0006198	0.0314656	0.62578	AC062029.1		AC062029.1
SUSD5	ENSG00000173705	0.43856	0.000623615	0.0315194	0.43856
PMEL	ENSG00000185664	0.376186	0.0006243	0.0315194	0.376186
THEM6	ENSG00000130193	0.67677	0.000627302	0.031584	0.67677	THEM6	THEM6
MHENCR	ENSG00000232442	-0.754874	0.000632543	0.0317606	0.754874	MHENCR		MHENCR
IFT57	ENSG00000114446	0.352127	0.000637266	0.0319103	0.352127
PCSK5	ENSG00000099139	0.576733	0.000648649	0.0323918	0.576733	PCSK5	PCSK5
FADS2	ENSG00000134824	0.429958	0.000666722	0.0332038	0.429958
EEF1A2	ENSG00000101210	-0.571827	0.00066936	0.0332449	0.571827	EEF1A2		EEF1A2
ODF2L	ENSG00000122417	-0.426011	0.000684728	0.0339162	0.426011
ATP8A2	ENSG00000132932	0.458885	0.000692465	0.0341741	0.458885
ZNF608	ENSG00000168916	0.337087	0.000695104	0.0341741	0.337087
CHST7	ENSG00000147119	-0.432604	0.000695528	0.0341741	0.432604
SELENOV	ENSG00000186838	-0.533671	0.000703819	0.034489	0.533671	SELENOV		SELENOV
NHLH2	ENSG00000177551	-0.58604	0.000713975	0.0348934	0.58604	NHLH2		NHLH2
B3GNT2	ENSG00000170340	0.354126	0.000716113	0.0349048	0.354126
AC024600.1	ENSG00000224714	-1.3685	0.000721301	0.0350644	1.3685	AC024600.1		AC024600.1
FGFBP3	ENSG00000174721	-0.470391	0.000727806	0.035287	0.470391
AC007128.1	ENSG00000229970	-1.18028	0.000732679	0.0354296	1.18028	AC007128.1		AC007128.1
GABPB1-AS1	ENSG00000244879	-0.591296	0.000734747	0.0354361	0.591296	GABPB1-AS1		GABPB1-AS1
TMEM74B	ENSG00000125895	-0.703075	0.000744577	0.035752	0.703075	TMEM74B		TMEM74B
IGFN1	ENSG00000163395	1.08128	0.0007452	0.035752	1.08128	IGFN1	IGFN1
JUNB	ENSG00000171223	-0.616034	0.000750868	0.0359299	0.616034	JUNB		JUNB
LRIG3	ENSG00000139263	0.366809	0.000755074	0.0360371	0.366809
AL353622.1	ENSG00000270605	-0.882137	0.000777569	0.0370143	0.882137	AL353622.1		AL353622.1
FGFR2	ENSG00000066468	0.318896	0.000784693	0.0372566	0.318896
AC009506.1	ENSG00000224152	-0.573963	0.000791849	0.037485	0.573963	AC009506.1		AC009506.1
NALT1	ENSG00000237886	-0.975626	0.000794838	0.037485	0.975626	NALT1		NALT1
FMNL1	ENSG00000184922	-0.383419	0.000795638	0.037485	0.383419
BCORL1	ENSG00000085185	0.345929	0.0007989	0.0375422	0.345929
UNC13B	ENSG00000198722	0.315397	0.000808256	0.0378847	0.315397
SHISA9	ENSG00000237515	0.48471	0.000810644	0.0378997	0.48471
ARHGAP15	ENSG00000075884	0.416354	0.000818898	0.0381586	0.416354
LRAT	ENSG00000121207	-0.615265	0.000820346	0.0381586	0.615265	LRAT		LRAT
KIFC2	ENSG00000167702	-0.505672	0.000840174	0.0389819	0.505672	KIFC2		KIFC2
ORAI2	ENSG00000160991	0.335993	0.000852418	0.0394502	0.335993
ARSI	ENSG00000183876	0.392093	0.000880205	0.0406335	0.392093
AL022322.1	ENSG00000272720	-0.976265	0.000887124	0.04085	0.976265	AL022322.1		AL022322.1
NXT1	ENSG00000132661	0.424818	0.000891068	0.0409288	0.424818
FAT2	ENSG00000086570	0.662753	0.000903388	0.041391	0.662753	FAT2	FAT2
SULT4A1	ENSG00000130540	-0.506199	0.00090946	0.0415653	0.506199	SULT4A1		SULT4A1
C1orf226	ENSG00000239887	0.465666	0.00091908	0.0419005	0.465666
GJA3	ENSG00000121743	-0.934304	0.000932294	0.0423974	0.934304	GJA3		GJA3
PCAT14	ENSG00000280623	-4.65268	0.000936736	1	4.65268
ANGPT4	ENSG00000101280	-0.966445	0.000937215	0.0424977	0.966445	ANGPT4		ANGPT4
DYNC1H1	ENSG00000197102	0.543263	0.000939138	0.0424977	0.543263	DYNC1H1	DYNC1H1
FAM47E	ENSG00000189157	-0.722454	0.000951428	0.0429478	0.722454	FAM47E		FAM47E
ADAMTS16	ENSG00000145536	0.517703	0.000958471	0.0431015	0.517703	ADAMTS16	ADAMTS16
ATP6V0E2	ENSG00000171130	0.439766	0.000959536	0.0431015	0.439766
RAB37	ENSG00000172794	-0.614911	0.000964718	0.0432283	0.614911	RAB37		RAB37
SLC38A4	ENSG00000139209	0.494267	0.000967529	0.0432485	0.494267
AC010632.2	ENSG00000267672	-5.58432	0.000985615	1	5.58432
RBM23	ENSG00000100461	0.321381	0.000985805	0.0439583	0.321381
B3GALT5-AS1	ENSG00000184809	-0.530766	0.00100004	0.0444847	0.530766	B3GALT5-AS1		B3GALT5-AS1
GOLGA7B	ENSG00000155265	-2.44819	0.00101787	1	2.44819
SEMA3A	ENSG00000075213	0.513988	0.00101929	0.0452027	0.513988	SEMA3A	SEMA3A
CGN	ENSG00000143375	0.371794	0.00102111	0.0452027	0.371794
KC6	ENSG00000267313	-0.693075	0.00102571	0.0452968	0.693075	KC6		KC6
AL390728.6	ENSG00000259865	-0.697565	0.00103322	0.045519	0.697565	AL390728.6		AL390728.6
SNCB	ENSG00000074317	-0.564431	0.00105676	0.0463439	0.564431	SNCB		SNCB
KLHDC8B	ENSG00000185909	0.354047	0.00105701	0.0463439	0.354047
CAPN12	ENSG00000182472	-0.829396	0.00106991	0.0467978	0.829396	CAPN12		CAPN12
SIX6	ENSG00000184302	-4.08243	0.00107583	1	4.08243
LRP2	ENSG00000081479	0.982384	0.00108373	0.0472217	0.982384	LRP2	LRP2
C11orf96	ENSG00000187479	-0.932923	0.00108476	0.0472217	0.932923	C11orf96		C11orf96
SPRY1	ENSG00000164056	-0.446331	0.00108866	0.0472793	0.446331
COL1A2	ENSG00000164692	-0.531632	0.00109654	0.0475088	0.531632	COL1A2		COL1A2
ZPLD1	ENSG00000170044	1.18033	0.00110044	0.0475654	1.18033	ZPLD1	ZPLD1
CCNJL	ENSG00000135083	0.444413	0.00111195	0.0479046	0.444413
INHA	ENSG00000123999	-1.14045	0.00111351	0.0479046	1.14045	INHA		INHA
SCNN1A	ENSG00000111319	-0.634392	0.0011205	0.0480628	0.634392	SCNN1A		SCNN1A
MAPKAPK3	ENSG00000114738	0.36461	0.00112451	0.0480628	0.36461
ASGR1	ENSG00000141505	-0.550891	0.00112506	0.0480628	0.550891	ASGR1		ASGR1
IDH2	ENSG00000182054	0.404214	0.00113819	0.0485105	0.404214
CTNND2	ENSG00000169862	0.442474	0.00114086	0.0485117	0.442474
MST1	ENSG00000173531	-0.551046	0.0011473	0.0485916	0.551046	MST1		MST1
SNTG1	ENSG00000147481	-1.75969	0.00114804	0.0485916	1.75969	SNTG1		SNTG1
NEGR1	ENSG00000172260	-0.559612	0.001152	0.048647	0.559612	NEGR1		NEGR1
TMEM132E	ENSG00000181291	-0.716507	0.00116541	0.0491	0.716507	TMEM132E		TMEM132E
OSCAR	ENSG00000170909	-0.798786	0.001185	0.049811	0.798786	OSCAR		OSCAR
TTLL6	ENSG00000170703	-0.450295	0.00119918	0.0502915	0.450295
CADPS	ENSG00000163618	0.445851	0.0012028	0.0503283	0.445851
SAMD4A	ENSG00000020577	-0.575849	0.0012195	0.0508634	0.575849
IL11	ENSG00000095752	-0.96618	0.00122114	0.0508634	0.96618
MIR302C	ENSG00000199102	-1.07275	0.00124437	0.0516832	1.07275
PIK3C2B	ENSG00000133056	0.421244	0.00124646	0.0516832	0.421244
RAG1	ENSG00000166349	-0.936497	0.00127047	0.0525594	0.936497
SLC22A18	ENSG00000110628	-0.395522	0.00127442	0.0526041	0.395522
MKI67	ENSG00000148773	0.420922	0.00127798	0.0526328	0.420922
CCDC88B	ENSG00000168071	-0.516906	0.00130144	0.0534787	0.516906
AC007686.3	ENSG00000273729	-1.62314	0.0013101	0.0535948	1.62314
ATP9A	ENSG00000054793	0.359068	0.00131042	0.0535948	0.359068
PON1	ENSG00000005421	-0.885483	0.00131304	0.0535948	0.885483
CA8	ENSG00000178538	0.722095	0.00132937	0.0539659	0.722095
GNG12-AS1	ENSG00000232284	0.579129	0.00133133	0.0539659	0.579129
YBX2	ENSG00000006047	-0.49087	0.00133402	0.0539659	0.49087
TUBB2A	ENSG00000137267	0.462592	0.0013356	0.0539659	0.462592
USP54	ENSG00000166348	0.347183	0.00133685	0.0539659	0.347183
AP000892.2	ENSG00000276505	-2.61819	0.00134352	1	2.61819
ETV4	ENSG00000175832	-1.0459	0.00135506	0.0545012	1.0459
SEMA6A-AS1	ENSG00000248445	-0.808371	0.00135606	0.0545012	0.808371
Z82217.1	ENSG00000279652	5.66879	0.00135887	1	5.66879
SEPT7-AS1	ENSG00000228878	-0.926192	0.00136109	0.0545837	0.926192
KIF24	ENSG00000186638	0.393412	0.00137774	0.0551306	0.393412
JAK3	ENSG00000105639	-0.469938	0.00138738	0.0553954	0.469938
ATP8B4	ENSG00000104043	-0.657401	0.00141689	0.0564507	0.657401
CACNA2D4	ENSG00000151062	-0.499301	0.00142916	0.056816	0.499301
CYGB	ENSG00000161544	-0.952908	0.00143329	0.056857	0.952908
PROM1	ENSG00000007062	0.357588	0.00143893	0.0569573	0.357588
SLC9A3	ENSG00000066230	-0.752211	0.00144525	0.0570841	0.752211
LAMC3	ENSG00000050555	-0.879044	0.00146747	0.0577599	0.879044
IPO9	ENSG00000198700	0.313941	0.00146866	0.0577599	0.313941
NAA30	ENSG00000139977	0.303584	0.00147246	0.0577853	0.303584
TRPM3	ENSG00000083067	0.390315	0.0014757	0.057789	0.390315
TBC1D9	ENSG00000109436	0.402265	0.00147942	0.057811	0.402265
AMHR2	ENSG00000135409	0.791104	0.0014843	0.0578783	0.791104
ADM	ENSG00000148926	-2.17737	0.00149103	1	2.17737
HHEX	ENSG00000152804	-2.11237	0.00149804	0.0581947	2.11237
AFAP1L1	ENSG00000157510	-0.872457	0.00149877	0.0581947	0.872457
PAX6	ENSG00000007372	0.416967	0.00150541	0.0583292	0.416967
KLF7	ENSG00000118263	-0.499649	0.00150955	0.058366	0.499649
C1orf94	ENSG00000142698	-0.703102	0.00152522	0.0588477	0.703102
GTF3C4	ENSG00000125484	0.334193	0.00154069	0.0593197	0.334193
PPP1R1B	ENSG00000131771	-0.781055	0.0015612	0.0598845	0.781055
TMEM163	ENSG00000152128	0.626448	0.00156189	0.0598845	0.626448
GPR143	ENSG00000101850	0.334363	0.0015743	0.0601356	0.334363
MIR34AHG	ENSG00000228526	-1.03794	0.00157955	0.0601356	1.03794
TLE4	ENSG00000106829	0.414499	0.00158138	0.0601356	0.414499
NCALD	ENSG00000104490	0.416646	0.00158157	0.0601356	0.416646
ETV5	ENSG00000244405	-0.91214	0.00158963	0.0603172	0.91214
SGCB	ENSG00000163069	0.294089	0.00159907	0.0605499	0.294089
MMP25-AS1	ENSG00000261971	-0.512462	0.00160404	0.0606128	0.512462
COL2A1	ENSG00000139219	0.516385	0.00161095	0.0606538	0.516385
ARG2	ENSG00000081181	0.378343	0.00161174	0.0606538	0.378343
EHD1	ENSG00000110047	0.361444	0.00162104	0.060846	0.361444
SHISA3	ENSG00000178343	-0.910579	0.00162349	0.060846	0.910579
TRIML2	ENSG00000179046	-1.23329	0.00163432	0.0611268	1.23329
AC104461.1	ENSG00000230623	-0.553215	0.00166488	0.0621431	0.553215
SFRP5	ENSG00000120057	-1.78264	0.0016764	0.0622729	1.78264
RASD1	ENSG00000108551	0.758285	0.00168126	0.0622729	0.758285
FOXJ1	ENSG00000129654	0.542723	0.00168159	0.0622729	0.542723
AXIN2	ENSG00000168646	0.526237	0.00168195	0.0622729	0.526237
ARHGDIG	ENSG00000242173	-0.913156	0.00169065	0.0624329	0.913156
ASXL1	ENSG00000171456	0.377172	0.00169308	0.0624329	0.377172
SPON2	ENSG00000159674	-0.606204	0.00171237	0.0630172	0.606204
RSPO2	ENSG00000147655	0.491068	0.00173294	0.0636465	0.491068
GABBR1	ENSG00000204681	-0.531918	0.00177042	0.0648928	0.531918
ESRG	ENSG00000265992	-0.47199	0.00180478	0.0658319	0.47199
AC087639.1	ENSG00000259286	-3.93722	0.00180523	1	3.93722
ADGRL3	ENSG00000150471	0.366869	0.00180583	0.0658319	0.366869
AC091493.1	ENSG00000229271	-0.610614	0.00180681	0.0658319	0.610614
SPSB4	ENSG00000175093	0.430126	0.00181509	0.0660023	0.430126
AC233968.1	ENSG00000274615	-1.29319	0.00182102	0.0660869	1.29319
MVP	ENSG00000013364	-0.478738	0.00182745	0.0661892	0.478738
AL162458.1	ENSG00000285796	-0.665827	0.00183957	0.0663862	0.665827
MGAT3	ENSG00000128268	0.306825	0.00184014	0.0663862	0.306825
AC006144.1	ENSG00000233433	-5.44207	0.00184059	1	5.44207
SSC4D	ENSG00000146700	-0.461381	0.00185021	0.0664361	0.461381
PAXIP1-AS1	ENSG00000273344	-0.417648	0.00185134	0.0664361	0.417648
LINC00894	ENSG00000235703	-0.573088	0.00185368	0.0664361	0.573088
CREBBP	ENSG00000005339	0.437228	0.00185602	0.0664361	0.437228
CFHR3	ENSG00000116785	-1.38353	0.00186883	0.0666813	1.38353
NCAPH	ENSG00000121152	0.334068	0.00187015	0.0666813	0.334068
AC145207.9	ENSG00000278876	-1.64975	0.00188531	0.0670915	1.64975
CCDC183	ENSG00000213213	-0.740486	0.00191783	0.0681163	0.740486
STPG3	ENSG00000197768	-1.07379	0.00192739	0.0683236	1.07379
RTL6	ENSG00000188636	0.359315	0.00194331	0.0685658	0.359315
VCAN	ENSG00000038427	0.426459	0.00194469	0.0685658	0.426459
SLC17A9	ENSG00000101194	-0.858047	0.00194572	0.0685658	0.858047
AL360181.1	ENSG00000226699	-1.15312	0.00194919	0.0685658	1.15312
AC245014.1	ENSG00000236140	-3.6085	0.00197839	1	3.6085
AL158211.5	ENSG00000279631	-1.22138	0.00197951	0.069499	1.22138
BRI3BP	ENSG00000184992	0.509344	0.00199062	0.0697553	0.509344
FAM157C	ENSG00000260528	0.811691	0.00200283	0.0699831	0.811691
TESMIN	ENSG00000132749	-0.486398	0.00200907	0.0699831	0.486398
CCDC33	ENSG00000140481	-0.941133	0.00201014	0.0699831	0.941133
PRDM16	ENSG00000142611	0.510718	0.0020173	0.0699831	0.510718
LINC01140	ENSG00000267272	-0.557747	0.00201992	0.0699831	0.557747
POLR3G	ENSG00000113356	-0.434738	0.00202003	0.0699831	0.434738
COL26A1	ENSG00000160963	0.330331	0.00204157	0.0705312	0.330331
GLDN	ENSG00000186417	-0.70375	0.00204355	0.0705312	0.70375
DTX4	ENSG00000110042	0.372036	0.00205167	0.0706785	0.372036
BAG1	ENSG00000107262	0.321386	0.00205783	0.0707576	0.321386
RUNDC3A	ENSG00000108309	-0.667953	0.00206366	0.0708254	0.667953
PTPRU	ENSG00000060656	0.401982	0.00207984	0.0712471	0.401982
PLXNA1	ENSG00000114554	0.339764	0.00209309	0.0715673	0.339764
CCDC141	ENSG00000163492	1.15943	0.00209811	0.0716052	1.15943
STOX2	ENSG00000173320	0.375644	0.00211971	0.072208	0.375644
WHAMMP3	ENSG00000276141	-2.50396	0.00212832	1	2.50396
POLR3H	ENSG00000100413	0.407999	0.00213657	0.0726475	0.407999
CDH22	ENSG00000149654	-0.847182	0.00214495	0.0727972	0.847182
C2CD4C	ENSG00000183186	-0.299577	0.0021544	0.0729827	0.299577
TMEM255A	ENSG00000125355	0.450324	0.00216132	0.0730821	0.450324
AJUBA	ENSG00000129474	0.483955	0.00218035	0.0735039	0.483955
AC108062.1	ENSG00000251432	-0.912121	0.00218201	0.0735039	0.912121
RTL5	ENSG00000242732	0.578742	0.00218582	0.0735039	0.578742
SLC33A1	ENSG00000169359	-0.45417	0.00221255	0.0742663	0.45417
PADI2	ENSG00000117115	-0.551811	0.00221688	0.0742757	0.551811
ZEB2-AS1	ENSG00000238057	-1.20293	0.00223074	0.0745423	1.20293
RASGRP1	ENSG00000172575	-0.435642	0.00223298	0.0745423	0.435642
CCDC162P	ENSG00000203799	-0.642094	0.00224087	0.0746069	0.642094
HUNK	ENSG00000142149	0.453729	0.00224305	0.0746069	0.453729
ADAT2	ENSG00000189007	-0.402054	0.00225596	0.0747881	0.402054
COMMD9	ENSG00000110442	0.337493	0.00225666	0.0747881	0.337493
AC005256.1	ENSG00000267073	-1.93808	0.00226518	1	1.93808
THAP11	ENSG00000168286	0.352597	0.00226572	0.0749528	0.352597
WASF3	ENSG00000132970	0.317162	0.00227576	0.0751491	0.317162
SULF1	ENSG00000137573	1.06739	0.00228959	0.0752341	1.06739
L1TD1	ENSG00000240563	-1.06415	0.00229164	0.0752341	1.06415
MCHR1	ENSG00000128285	-0.716497	0.00229396	0.0752341	0.716497
LINC00173	ENSG00000196668	-1.30501	0.00229475	0.0752341	1.30501
OPTC	ENSG00000188770	-0.563882	0.00230867	0.0754697	0.563882
DOP1B	ENSG00000142197	0.354241	0.00231017	0.0754697	0.354241
HECTD4	ENSG00000173064	0.444922	0.0023203	0.0755484	0.444922
DICER1-AS1	ENSG00000235706	-0.752083	0.00232082	0.0755484	0.752083
AL731571.1	ENSG00000273599	-0.653662	0.00234969	0.0763524	0.653662
RXRG	ENSG00000143171	-1.04613	0.00235582	0.0764161	1.04613
PRPF8	ENSG00000174231	0.372264	0.00236257	0.0764335	0.372264
ST6GAL2	ENSG00000144057	0.459778	0.0023647	0.0764335	0.459778
ZNF69	ENSG00000198429	0.437439	0.00237706	0.0766979	0.437439
F2RL2	ENSG00000164220	0.76693	0.00239524	0.0771486	0.76693
RNF125	ENSG00000101695	-0.431754	0.00240327	0.0772716	0.431754
CKMT1A	ENSG00000223572	-0.648603	0.0024076	0.077275	0.648603
GJB2	ENSG00000165474	-4.34856	0.00240913	1	4.34856
PRKCG	ENSG00000126583	-0.44288	0.00242551	0.0777138	0.44288
RAB30	ENSG00000137502	-0.470908	0.00243028	0.0777306	0.470908
NBAT1	ENSG00000260455	-0.671204	0.00246523	0.0787112	0.671204
IER2	ENSG00000160888	-0.364671	0.00247026	0.0787255	0.364671
MIEF1	ENSG00000100335	0.304134	0.00247427	0.0787255	0.304134
FEN1	ENSG00000168496	0.354921	0.00249267	0.0791737	0.354921
SELENOP	ENSG00000250722	-0.756864	0.00252075	0.0796648	0.756864
ABCG1	ENSG00000160179	0.874697	0.00252256	0.0796648	0.874697
ZMIZ1	ENSG00000108175	0.355937	0.00252263	0.0796648	0.355937
AC022400.7	ENSG00000279088	-0.6425	0.00252552	0.0796648	0.6425
AC008124.1	ENSG00000273015	-0.487786	0.00253277	0.0797562	0.487786
GSDMB	ENSG00000073605	-0.574507	0.00254514	0.079987	0.574507
TSTD3	ENSG00000228439	-0.881089	0.00254883	0.079987	0.881089
DOCK3	ENSG00000088538	0.313667	0.00255766	0.0801269	0.313667
NME2	ENSG00000243678	-0.928115	0.00257639	0.0804736	0.928115
TOX	ENSG00000198846	-0.451513	0.00258473	0.0804736	0.451513
AC073172.2	ENSG00000254946	-0.503474	0.00258515	0.0804736	0.503474
KIF12	ENSG00000136883	-0.732292	0.00258629	0.0804736	0.732292
HS6ST2	ENSG00000171004	0.559262	0.00260575	0.0809416	0.559262
AL450311.2	ENSG00000236154	-1.04805	0.00262455	0.0813877	1.04805
MT-ND4L	ENSG00000212907	-0.474076	0.00263445	0.0814636	0.474076
RHOF	ENSG00000139725	-0.549224	0.00263589	0.0814636	0.549224
PLEKHO1	ENSG00000023902	0.328257	0.00264802	0.0814997	0.328257
RPSAP70	ENSG00000250327	1.37517	0.00265019	0.0814997	1.37517
PLCB2	ENSG00000137841	-0.457903	0.0026504	0.0814997	0.457903
AC091078.1	ENSG00000257060	0.583073	0.00268804	0.0825189	0.583073
MGC12916	ENSG00000266709	0.55762	0.00270142	0.0827907	0.55762
AC004890.2	ENSG00000244560	-0.646372	0.00271336	0.0830178	0.646372
PSMD10P1	ENSG00000228663	5.29795	0.00274214	1	5.29795
LY6L	ENSG00000261667	-1.49182	0.00274256	0.0837713	1.49182
PARP14	ENSG00000173193	-0.528007	0.00274858	0.0838157	0.528007
NEIL3	ENSG00000109674	0.377584	0.00277864	0.0845231	0.377584
RLBP1	ENSG00000140522	0.87441	0.00278191	0.0845231	0.87441
HIST1H3E	ENSG00000274750	-0.838642	0.00278562	0.0845231	0.838642
CREB5	ENSG00000146592	-0.787591	0.00279242	0.0845895	0.787591
ST8SIA3	ENSG00000177511	-0.338305	0.00279855	0.0846352	0.338305
SLC25A24	ENSG00000085491	0.360449	0.00281525	0.0849468	0.360449
POU2F2	ENSG00000028277	-0.380598	0.00281812	0.0849468	0.380598
LINC00528	ENSG00000269220	-2.74881	0.00283112	1	2.74881
DCUN1D4	ENSG00000109184	0.385087	0.00284735	0.0856869	0.385087
CASC9	ENSG00000249395	-0.465817	0.00289324	0.0867925	0.465817
CDCA4	ENSG00000170779	0.334515	0.00289356	0.0867925	0.334515
LINC01144	ENSG00000281912	-0.844937	0.00290029	0.0868524	0.844937
NXPH3	ENSG00000182575	0.316496	0.00294266	0.087968	0.316496
ATP7B	ENSG00000123191	0.318034	0.00294715	0.087968	0.318034
C19orf73	ENSG00000221916	-1.68738	0.00295321	1	1.68738
PLCL2	ENSG00000154822	-0.462314	0.00297234	0.0885737	0.462314
MIR367	ENSG00000199169	-1.32257	0.0029771	0.0885737	1.32257
AL359881.2	ENSG00000270035	-1.43364	0.00303164	0.0900499	1.43364
SSH1	ENSG00000084112	0.33376	0.00304236	0.0900572	0.33376
EP400	ENSG00000183495	0.412754	0.00304709	0.0900572	0.412754
EIF4G1	ENSG00000114867	0.339291	0.00304733	0.0900572	0.339291
PRDX6	ENSG00000117592	0.262195	0.00305154	0.0900572	0.262195
KCNJ4	ENSG00000168135	0.611302	0.00308844	0.0909998	0.611302
TP53BP1	ENSG00000067369	0.310811	0.00309608	0.0910783	0.310811
CASP10	ENSG00000003400	-0.529227	0.00312178	0.0916874	0.529227
SLC12A1	ENSG00000074803	4.23479	0.00312955	1	4.23479
CDYLP1	ENSG00000224039	-1.11914	0.00313856	0.0920327	1.11914
LRP1	ENSG00000123384	0.477457	0.00314498	0.0920737	0.477457
HAS1	ENSG00000105509	-1.27624	0.00315438	0.0921158	1.27624
CHD7	ENSG00000171316	0.380716	0.00315648	0.0921158	0.380716
NKPD1	ENSG00000179846	-0.773206	0.00317103	0.0923935	0.773206
GDF9	ENSG00000164404	-1.28907	0.00318817	0.0927454	1.28907
RAC2	ENSG00000128340	-0.530977	0.00322782	0.09375	0.530977
DAZL	ENSG00000092345	-0.475633	0.00326211	0.0945961	0.475633
RBP1	ENSG00000114115	-0.633744	0.00327819	0.0949123	0.633744
SH3D21	ENSG00000214193	-0.535157	0.00329564	0.0952669	0.535157
H2AFY2	ENSG00000099284	0.30211	0.00336995	0.0971764	0.30211
SMPD3	ENSG00000103056	-0.588765	0.00337779	0.0971764	0.588765
XACT	ENSG00000241743	-0.500196	0.00337892	0.0971764	0.500196
DPY19L1P1	ENSG00000229358	-0.588332	0.00339461	0.0971764	0.588332
FRAS1	ENSG00000138759	0.515115	0.0033947	0.0971764	0.515115
ARID1A	ENSG00000117713	0.393495	0.00339856	0.0971764	0.393495
AL035425.4	ENSG00000280322	-0.579148	0.0034011	0.0971764	0.579148
CHRD	ENSG00000090539	-0.444316	0.00340412	0.0971764	0.444316
MPP2	ENSG00000108852	0.324575	0.00342439	0.0976032	0.324575
FASTKD5	ENSG00000215251	0.30167	0.00343174	0.0976608	0.30167
HRAT92	ENSG00000223855	-1.1137	0.00343929	0.0977147	1.1137
SFMBT1	ENSG00000163935	0.334124	0.00344522	0.0977147	0.334124
RAB32	ENSG00000118508	0.582673	0.00344963	0.0977147	0.582673
IQCN	ENSG00000130518	-0.63213	0.00346604	0.0977817	0.63213
CDV3	ENSG00000091527	0.305266	0.00347002	0.0977817	0.305266
NPEPL1	ENSG00000215440	-0.415377	0.003473	0.0977817	0.415377
PIMREG	ENSG00000129195	0.333969	0.00347334	0.0977817	0.333969
TNFAIP3	ENSG00000118503	0.394922	0.00348202	0.0978759	0.394922
MELTF-AS1	ENSG00000228109	-0.56333	0.00350426	0.098082	0.56333
TNRC6C	ENSG00000078687	0.33284	0.00350535	0.098082	0.33284
LGI1	ENSG00000108231	0.815276	0.00350541	0.098082	0.815276
OSBP2	ENSG00000184792	0.434361	0.00351364	0.0981622	0.434361
C8orf59	ENSG00000176731	-0.689405	0.00352352	0.0982885	0.689405
CDON	ENSG00000064309	0.362006	0.00356416	0.099271	0.362006
SGF29	ENSG00000176476	0.345933	0.00358131	0.0994641	0.345933
EIF4A3	ENSG00000141543	0.310143	0.00358195	0.0994641	0.310143
APELA	ENSG00000248329	-0.620929	0.0035957	0.0996951	0.620929
AP3B2	ENSG00000103723	-0.491352	0.00361529	0.0999517	0.491352
HIST1H1C	ENSG00000187837	-0.747722	0.00361587	0.0999517	0.747722
NOTCH1	ENSG00000148400	0.318755	0.00362617	0.100086	0.318755
AC112206.3	ENSG00000249721	-1.24806	0.00364261	0.100388	1.24806
SLC46A2	ENSG00000119457	-5.39767	0.00364689	1	5.39767
HS3ST3A1	ENSG00000153976	0.528431	0.00366572	0.100873	0.528431
KCNC3	ENSG00000131398	-0.39811	0.00367136	0.100877	0.39811
C11orf71	ENSG00000180425	-0.605234	0.00367998	0.100963	0.605234
SPTBN2	ENSG00000173898	0.307999	0.00372666	0.102044	0.307999
AC007249.2	ENSG00000257135	-0.517985	0.00373542	0.102044	0.517985
OR4D1	ENSG00000141194	-1.45805	0.00374008	0.102044	1.45805
LMO3	ENSG00000048540	0.48224	0.00374166	0.102044	0.48224
MT-ND5	ENSG00000198786	-0.491344	0.00374806	0.102066	0.491344
CAPN11	ENSG00000137225	-0.716852	0.00376281	0.102316	0.716852
DBI	ENSG00000155368	0.281941	0.00378256	0.102701	0.281941
LHX5-AS1	ENSG00000257935	-0.3956	0.00379962	0.102851	0.3956
CLVS1	ENSG00000177182	1.03435	0.00380291	0.102851	1.03435
IGF2R	ENSG00000197081	0.376192	0.00380493	0.102851	0.376192
ZBBX	ENSG00000169064	-0.673098	0.00382785	0.103318	0.673098
EXTL3-AS1	ENSG00000246339	-1.00262	0.00386408	0.104143	1.00262
CPNE5	ENSG00000124772	-0.490188	0.00387336	0.10424	0.490188
HEYL	ENSG00000163909	0.315788	0.00388736	0.104463	0.315788
PLEKHA8P1	ENSG00000134297	-0.387569	0.00391114	0.104948	0.387569
CXCL5	ENSG00000163735	-0.931489	0.00392041	0.105024	0.931489
AC005520.2	ENSG00000259065	-5.37139	0.00392116	1	5.37139
LINC00858	ENSG00000229404	-0.632614	0.00392785	0.105024	0.632614
STPG3-AS1	ENSG00000275549	-1.0919	0.00393115	0.105024	1.0919
SLC22A23	ENSG00000137266	0.405136	0.00395622	0.105413	0.405136
2011-09-01	ENSG00000138758	0.270469	0.00395721	0.105413	0.270469
SERINC2	ENSG00000168528	0.331038	0.00397025	0.105606	0.331038
AL355336.1	ENSG00000225092	-5.28706	0.00398303	1	5.28706
SORT1	ENSG00000134243	0.287439	0.00398362	0.105808	0.287439
NID2	ENSG00000087303	0.355327	0.00400669	0.106267	0.355327
AC097534.2	ENSG00000272870	-0.622516	0.00403197	0.106783	0.622516
WDR81	ENSG00000167716	0.334537	0.00406016	0.107306	0.334537
AC008105.3	ENSG00000267121	-1.03279	0.00406343	0.107306	1.03279
SHROOM3	ENSG00000138771	0.33685	0.00411491	0.108509	0.33685
CELSR1	ENSG00000075275	0.318834	0.00413546	0.108894	0.318834
PLXNA2	ENSG00000076356	0.514653	0.0041664	0.109552	0.514653
TMEM132C	ENSG00000181234	1.1066	0.00417459	0.10961	1.1066
GRINA	ENSG00000178719	0.300735	0.00418115	0.109625	0.300735
ELAVL1	ENSG00000066044	0.273834	0.00420661	0.110064	0.273834
JRKL	ENSG00000183340	-0.408931	0.0042099	0.110064	0.408931
STIL	ENSG00000123473	0.291161	0.00423933	0.110675	0.291161
LDB2	ENSG00000169744	-0.423807	0.0042845	0.111682	0.423807
GAB2	ENSG00000033327	0.285184	0.00429323	0.111682	0.285184
ACVR1C	ENSG00000123612	-0.823854	0.00429617	0.111682	0.823854
FHL1	ENSG00000022267	0.318841	0.00433542	0.112543	0.318841
BPIFB4	ENSG00000186191	-1.58273	0.00436275	0.112997	1.58273
FEZF2	ENSG00000153266	1.13103	0.00436523	0.112997	1.13103
MFAP4	ENSG00000166482	-0.54756	0.00440194	0.113786	0.54756
SCARA3	ENSG00000168077	0.380478	0.00441564	0.11398	0.380478
SPATA33	ENSG00000167523	0.351169	0.00444243	0.11451	0.351169
FOXK1	ENSG00000164916	0.311555	0.00445241	0.114606	0.311555
PTPRVP	ENSG00000243323	-0.882663	0.00446192	0.11469	0.882663
CENPN	ENSG00000166451	0.309118	0.00447164	0.114778	0.309118
GINS2	ENSG00000131153	0.280846	0.00448823	0.114936	0.280846
EMSY	ENSG00000158636	0.270373	0.00449604	0.114936	0.270373
RPH3A	ENSG00000089169	-1.11918	0.00449661	0.114936	1.11918
HES7	ENSG00000179111	-0.761262	0.00453897	0.115698	0.761262
CARD10	ENSG00000100065	-0.335435	0.00453904	0.115698	0.335435
AC026471.1	ENSG00000260267	-0.537452	0.00455317	0.115897	0.537452
AL133325.3	ENSG00000278041	-0.635506	0.00457181	0.116058	0.635506
ANKRD17	ENSG00000132466	0.292542	0.00457216	0.116058	0.292542
SYTL2	ENSG00000137501	0.51962	0.00463042	0.117185	0.51962
IFI16	ENSG00000163565	-0.481922	0.00463429	0.117185	0.481922
UNC5B	ENSG00000107731	0.320519	0.00463781	0.117185	0.320519
RD3	ENSG00000198570	0.630426	0.00464215	0.117185	0.630426
AC069282.1	ENSG00000225507	-0.765555	0.00468401	0.117745	0.765555
LZTS1	ENSG00000061337	-0.602438	0.00468427	0.117745	0.602438
AC073389.3	ENSG00000272791	-1.30749	0.00468845	0.117745	1.30749
MYL5	ENSG00000215375	-0.498523	0.00469	0.117745	0.498523
CCNG2	ENSG00000138764	0.320656	0.00470436	0.117864	0.320656
GAS1	ENSG00000180447	0.348361	0.00470762	0.117864	0.348361
KLHL22	ENSG00000099910	0.376059	0.00471738	0.117947	0.376059
CCDC177	ENSG00000267909	0.361276	0.00472507	0.117979	0.361276
PPARA	ENSG00000186951	0.369919	0.00473165	0.117982	0.369919
AFDN-DT	ENSG00000198221	-0.433524	0.00474295	0.118103	0.433524
PADI1	ENSG00000142623	-0.821482	0.00476847	0.118509	0.821482
NECTIN2	ENSG00000130202	0.303311	0.00477656	0.118509	0.303311
VPS18	ENSG00000104142	0.331841	0.00477864	0.118509	0.331841
AL627171.1	ENSG00000278002	-2.78057	0.00478514	1	2.78057
RABGGTB	ENSG00000137955	-0.329038	0.00479089	0.118528	0.329038
HUWE1	ENSG00000086758	0.450595	0.00479278	0.118528	0.450595
TTC29	ENSG00000137473	1.45026	0.0047988	0.118528	1.45026
AC025031.4	ENSG00000275481	-1.00384	0.00482883	0.11892	1.00384
MYH11	ENSG00000133392	-0.536454	0.00482982	0.11892	0.536454
ARHGAP24	ENSG00000138639	0.84724	0.00483414	0.11892	0.84724
SOWAHA	ENSG00000198944	-5.18118	0.00484472	1	5.18118
PCDH8	ENSG00000136099	2.08034	0.00485578	0.119292	2.08034
TSPAN14	ENSG00000108219	0.296199	0.00487928	0.119709	0.296199
FAM111A	ENSG00000166801	-0.412647	0.00488915	0.119791	0.412647
SYNJ2	ENSG00000078269	0.458418	0.00489793	0.119846	0.458418
ZNF117	ENSG00000152926	-0.49966	0.00491743	0.120162	0.49966
HCG22	ENSG00000228789	0.821646	0.00494424	0.120534	0.821646
PTPN13	ENSG00000163629	0.439118	0.0049458	0.120534	0.439118
AC018797.3	ENSG00000251288	4.07714	0.00496716	1	4.07714
TMEM53	ENSG00000126106	0.37843	0.00499107	0.121476	0.37843
MID1	ENSG00000101871	0.314733	0.00499861	0.121498	0.314733
TMEM98	ENSG00000006042	0.283586	0.00501196	0.121661	0.283586
CCK	ENSG00000187094	1.07279	0.00505871	0.122167	1.07279
KIAA1671	ENSG00000197077	0.366768	0.00506031	0.122167	0.366768
FST	ENSG00000134363	0.391596	0.00506477	0.122167	0.391596
SAP130	ENSG00000136715	0.290818	0.00506743	0.122167	0.290818
AC087641.1	ENSG00000258611	0.663142	0.00508159	0.122167	0.663142
SYT17	ENSG00000103528	0.688324	0.00508322	0.122167	0.688324
AC007325.4	ENSG00000278817	0.959902	0.00508576	0.122167	0.959902
C20orf27	ENSG00000101220	0.331316	0.00508614	0.122167	0.331316
AC004890.3	ENSG00000271664	-2.44982	0.00508814	1	2.44982
SH3TC2	ENSG00000169247	1.24556	0.00510248	0.122382	1.24556
PARP12	ENSG00000059378	-0.510577	0.00510844	0.122382	0.510577
EXD3	ENSG00000187609	-0.366842	0.0051258	0.122638	0.366842
CTNNAL1	ENSG00000119326	0.286842	0.00515238	0.123072	0.286842
LLGL2	ENSG00000073350	0.266313	0.00516216	0.123072	0.266313
ESPL1	ENSG00000135476	0.397096	0.00516411	0.123072	0.397096
NECAB3	ENSG00000125967	-0.301207	0.00518748	0.123469	0.301207
IFNL4	ENSG00000272395	-2.0986	0.00520073	1	2.0986
OLFML2A	ENSG00000185585	-0.315233	0.00521027	0.12385	0.315233
MPST	ENSG00000128309	0.322033	0.0052187	0.12389	0.322033
WNT5A	ENSG00000114251	-0.444092	0.00523329	0.124076	0.444092
KCNH8	ENSG00000183960	-0.585107	0.00527294	0.124854	0.585107
TAGLN3	ENSG00000144834	0.386939	0.00528618	0.125006	0.386939
INMT	ENSG00000241644	-0.494565	0.00530776	0.125338	0.494565
PDGFA	ENSG00000197461	-0.567284	0.00532276	0.125338	0.567284
RHNO1	ENSG00000171792	0.272473	0.00532334	0.125338	0.272473
BMP7	ENSG00000101144	-0.383173	0.00533165	0.125338	0.383173
GNG12	ENSG00000172380	0.284513	0.00534487	0.125338	0.284513
FGD5	ENSG00000154783	-0.583425	0.00535372	0.125338	0.583425
ZZEF1	ENSG00000074755	0.305087	0.00535461	0.125338	0.305087
TAF1D	ENSG00000166012	-0.412625	0.00535491	0.125338	0.412625
ANK2	ENSG00000145362	0.317191	0.00537243	0.125587	0.317191
NSG1	ENSG00000168824	0.300182	0.00540336	0.126107	0.300182
LRRC42	ENSG00000116212	0.297211	0.00540843	0.126107	0.297211
BARHL1	ENSG00000125492	1.2365	0.00542993	0.126448	1.2365
MTOR	ENSG00000198793	0.321323	0.00545209	0.126781	0.321323
PLAU	ENSG00000122861	-0.393392	0.00545809	0.126781	0.393392
TMEM50B	ENSG00000142188	-0.371323	0.0055122	0.127876	0.371323
NCOA5	ENSG00000124160	0.348156	0.00553197	0.128172	0.348156
PHF23	ENSG00000040633	0.262667	0.00556944	0.128878	0.262667
GDF10	ENSG00000266524	0.69781	0.00558495	0.129074	0.69781
LINC01572	ENSG00000261008	-0.552474	0.00559729	0.129196	0.552474
TMEM271	ENSG00000273238	-2.52661	0.00561131	1	2.52661
LINC00402	ENSG00000235532	-2.52633	0.00562245	1	2.52633
CACNA2D1	ENSG00000153956	-0.421353	0.00565075	0.130266	0.421353
AL139407.1	ENSG00000277687	-1.02258	0.0056657	0.130446	1.02258
SGPP2	ENSG00000163082	0.577902	0.00568797	0.130634	0.577902
AL390719.1	ENSG00000217801	-0.764912	0.00568813	0.130634	0.764912
AGAP2	ENSG00000135439	-0.430807	0.00569632	0.130659	0.430807
MTA2	ENSG00000149480	0.271199	0.00571493	0.130922	0.271199
CENPF	ENSG00000117724	0.3413	0.00574143	0.131295	0.3413
COL5A3	ENSG00000080573	-0.876563	0.00574556	0.131295	0.876563
RHBDL1	ENSG00000103269	-0.462313	0.00578321	0.131991	0.462313
PLEKHG4	ENSG00000196155	-0.381703	0.00580183	0.132251	0.381703
TRAF1	ENSG00000056558	-0.469123	0.00582221	0.132551	0.469123
AL050341.2	ENSG00000259943	-0.442296	0.00584167	0.1328	0.442296
MCM2	ENSG00000073111	0.330734	0.00584764	0.1328	0.330734
IL3RA	ENSG00000185291	-0.548915	0.00585647	0.132836	0.548915
BIRC6	ENSG00000115760	0.479566	0.00589231	0.133416	0.479566
ROPN1	ENSG00000065371	-3.5639	0.00589386	1	3.5639
TEX2	ENSG00000136478	0.308637	0.00589658	0.133416	0.308637
POLR1B	ENSG00000125630	0.322648	0.00591036	0.133562	0.322648
AC006480.1	ENSG00000228019	-5.16605	0.0059233	1	5.16605
RAMP2	ENSG00000131477	-0.466077	0.00592357	0.133583	0.466077
DUSP9	ENSG00000130829	-0.629391	0.00593291	0.133583	0.629391
PRXL2A	ENSG00000122378	0.284202	0.00593444	0.133583	0.284202
MLLT6	ENSG00000275023	-0.358095	0.00594274	0.133583	0.358095
ABTB2	ENSG00000166016	-0.618316	0.0059477	0.133583	0.618316
COL6A2	ENSG00000142173	-0.277039	0.00595839	0.133659	0.277039
AC046185.2	ENSG00000270587	1.06805	0.00598023	0.133794	1.06805
GLDC	ENSG00000178445	0.298091	0.00598445	0.133794	0.298091
ARHGAP25	ENSG00000163219	-0.521661	0.00598629	0.133794	0.521661
NEUROG3	ENSG00000122859	-2.93417	0.00600504	1	2.93417
L3MBTL1	ENSG00000185513	-0.416151	0.00603308	0.134675	0.416151
AC018761.3	ENSG00000267212	-5.22565	0.00604314	1	5.22565
POLR3B	ENSG00000013503	0.320494	0.00605067	0.134903	0.320494
AC068418.2	ENSG00000265043	-3.18309	0.00605216	1	3.18309
C12orf45	ENSG00000151131	0.397841	0.00606076	0.134964	0.397841
RASGRF1	ENSG00000058335	-1.33297	0.00609896	0.135553	1.33297
AL022328.4	ENSG00000273253	-0.517541	0.00610612	0.135553	0.517541
TPGS2	ENSG00000134779	0.268264	0.00611156	0.135553	0.268264
ZNF519	ENSG00000175322	-0.336837	0.00611712	0.135553	0.336837
DBNDD2	ENSG00000244274	-0.915832	0.00612419	0.135553	0.915832
AC012360.3	ENSG00000272994	-0.693707	0.00614622	0.135768	0.693707
ANKRD6	ENSG00000135299	0.316075	0.00614872	0.135768	0.316075
DPY19L2	ENSG00000177990	-0.567301	0.00615647	0.135776	0.567301
POU2F1	ENSG00000143190	0.37667	0.00616758	0.135857	0.37667
KMT2A	ENSG00000118058	0.429575	0.00621482	0.136634	0.429575
TGFB2-AS1	ENSG00000232480	-0.963084	0.00621775	0.136634	0.963084
AL137784.3	ENSG00000279170	1.82472	0.0062245	1	1.82472
MACROD2	ENSG00000172264	0.4988	0.00623334	0.136812	0.4988
AC114811.2	ENSG00000260641	-0.949648	0.00624091	0.136815	0.949648
HMGCLL1	ENSG00000146151	-0.548255	0.00626075	0.137086	0.548255
GGT1	ENSG00000100031	-0.504624	0.00628348	0.137419	0.504624
SCN7A	ENSG00000136546	-0.49279	0.00630745	0.137779	0.49279
SNRNP40	ENSG00000060688	0.287757	0.00631874	0.137861	0.287757
PSEN1	ENSG00000080815	0.256983	0.00633935	0.138147	0.256983
DLX3	ENSG00000064195	-0.745127	0.00634967	0.138207	0.745127
AIFM3	ENSG00000183773	0.509233	0.00635926	0.138252	0.509233
INCA1	ENSG00000196388	-0.522519	0.00644964	0.14005	0.522519
SPACA6	ENSG00000182310	-0.544248	0.00646589	0.140212	0.544248
TGFBI	ENSG00000120708	-0.308908	0.00648101	0.140212	0.308908
RHOQ	ENSG00000119729	-0.342124	0.00648656	0.140212	0.342124
GSDMD	ENSG00000104518	-0.324179	0.00648769	0.140212	0.324179
POMK	ENSG00000185900	0.334686	0.00650999	0.140528	0.334686
CENPV	ENSG00000166582	0.294681	0.00652818	0.140709	0.294681
ENTPD7	ENSG00000198018	0.380775	0.00653373	0.140709	0.380775
MIR7-3HG	ENSG00000176840	-2.41617	0.00653598	1	2.41617
KCNQ3	ENSG00000184156	0.512836	0.00656149	0.141141	0.512836
LAMA1	ENSG00000101680	0.31516	0.0065927	0.141469	0.31516
EPB41L5	ENSG00000115109	0.257332	0.00659306	0.141469	0.257332
NUP188	ENSG00000095319	0.291123	0.00659986	0.141469	0.291123
NUAK2	ENSG00000163545	0.297644	0.00664241	0.141916	0.297644
CELSR2	ENSG00000143126	0.35274	0.00664669	0.141916	0.35274
PIAS1	ENSG00000033800	0.261419	0.00665496	0.141916	0.261419
BLACAT1	ENSG00000281406	-0.359216	0.00666178	0.141916	0.359216
AC010719.1	ENSG00000270933	-1.22519	0.00666605	0.141916	1.22519
ZNF503	ENSG00000165655	0.441361	0.00666721	0.141916	0.441361
AL357562.1	ENSG00000280142	-0.72442	0.00669913	0.142139	0.72442
TYMS	ENSG00000176890	0.335662	0.00670019	0.142139	0.335662
VPS13D	ENSG00000048707	0.456179	0.00670095	0.142139	0.456179
SNHG15	ENSG00000232956	-0.35194	0.00673693	0.142737	0.35194
PRRG4	ENSG00000135378	-0.844039	0.00675207	0.142893	0.844039
CHGB	ENSG00000089199	-0.433033	0.00681109	0.143816	0.433033
ADGRG2	ENSG00000173698	-0.497421	0.00681137	0.143816	0.497421
LPAR6	ENSG00000139679	-1.12164	0.00683405	0.144128	1.12164
CCDC71	ENSG00000177352	0.29953	0.00689494	0.145245	0.29953
XKR4	ENSG00000206579	-1.019	0.00691117	0.145285	1.019
SNHG8	ENSG00000269893	-0.37234	0.00691266	0.145285	0.37234
AC009271.1	ENSG00000267327	-0.530166	0.00695625	0.146033	0.530166
PGA4	ENSG00000229183	-4.47254	0.00696771	1	4.47254
DYRK3	ENSG00000143479	0.368084	0.00697471	0.146254	0.368084
FICD	ENSG00000198855	0.356891	0.00699079	0.146423	0.356891
RF00156	ENSG00000201376	-4.53861	0.00700528	1	4.53861
SMG1	ENSG00000157106	0.443721	0.00701271	0.146584	0.443721
KANSL3	ENSG00000114982	0.275768	0.00701714	0.146584	0.275768
ECHDC2	ENSG00000121310	-0.471496	0.00702245	0.146584	0.471496
GRHL3	ENSG00000158055	0.769398	0.00707078	0.146914	0.769398
AC015813.1	ENSG00000264112	-0.584743	0.0070871	0.146914	0.584743
COL23A1	ENSG00000050767	-0.711885	0.00708948	0.146914	0.711885
ZNF436	ENSG00000125945	0.366463	0.00709064	0.146914	0.366463
AP002026.1	ENSG00000246090	-0.496582	0.00709401	0.146914	0.496582
ZNF536	ENSG00000198597	-0.765319	0.00709962	0.146914	0.765319
GPC6	ENSG00000183098	0.301053	0.00710329	0.146914	0.301053
MXRA5	ENSG00000101825	-0.612958	0.00711124	0.146914	0.612958
IRF2BPL	ENSG00000119669	-0.369511	0.00711833	0.146914	0.369511
CNP	ENSG00000173786	0.28553	0.00712476	0.146914	0.28553
AL355987.4	ENSG00000273066	-0.666479	0.00712643	0.146914	0.666479
AL139089.1	ENSG00000273723	-0.716542	0.00717267	0.147491	0.716542
PRKN	ENSG00000185345	-0.538053	0.00717559	0.147491	0.538053
STS	ENSG00000101846	0.39237	0.00718241	0.147491	0.39237
RIMBP2	ENSG00000060709	-0.874995	0.00719368	0.147491	0.874995
AC105345.1	ENSG00000205959	-0.552895	0.00720901	0.147491	0.552895
CSRP1	ENSG00000159176	-0.581126	0.00720924	0.147491	0.581126
GBA	ENSG00000177628	0.296881	0.00721079	0.147491	0.296881
DBNDD1	ENSG00000003249	0.290368	0.00722241	0.147564	0.290368
CBLN1	ENSG00000102924	-0.713087	0.00725298	0.14781	0.713087
CHGA	ENSG00000100604	-0.813898	0.00725511	0.14781	0.813898
CENPI	ENSG00000102384	0.311487	0.00725863	0.14781	0.311487
SLC18B1	ENSG00000146409	-0.48578	0.00727789	0.148007	0.48578
TIGD1	ENSG00000221944	-0.461027	0.0073003	0.148007	0.461027
LINC01967	ENSG00000235493	-0.801489	0.00731372	0.148007	0.801489
EFEMP1	ENSG00000115380	-0.362507	0.00731453	0.148007	0.362507
RRP36	ENSG00000124541	0.292008	0.00732032	0.148007	0.292008
HIST1H4I	ENSG00000276180	-0.58392	0.00732153	0.148007	0.58392
DLL3	ENSG00000090932	-0.486326	0.00732483	0.148007	0.486326
ETS2	ENSG00000157557	0.341816	0.00734446	0.14824	0.341816
HPN	ENSG00000105707	-0.557531	0.00739186	0.148707	0.557531
AC060780.1	ENSG00000267002	-0.52262	0.00740153	0.148707	0.52262
SHISAL1	ENSG00000138944	0.362913	0.00740799	0.148707	0.362913
PCYT2	ENSG00000185813	0.450656	0.00741913	0.148707	0.450656
PMAIP1	ENSG00000141682	-0.708615	0.00742102	0.148707	0.708615
ARL4C	ENSG00000188042	0.360441	0.00742996	0.148707	0.360441
AC009159.3	ENSG00000278058	-1.34425	0.00743034	0.148707	1.34425
SLC44A2	ENSG00000129353	-0.240214	0.00743252	0.148707	0.240214
AKR7A2P1	ENSG00000229020	-1.37874	0.00745395	0.148973	1.37874
FRA10AC1	ENSG00000148690	-0.432788	0.00747841	0.149188	0.432788
RRM1	ENSG00000167325	0.275282	0.00748903	0.149188	0.275282
NR4A3	ENSG00000119508	-0.634019	0.00748911	0.149188	0.634019
CLTRN	ENSG00000147003	-0.503825	0.00749902	0.149223	0.503825
CST3	ENSG00000101439	0.331019	0.00751476	0.149374	0.331019
CLPSL2	ENSG00000196748	-0.754396	0.00753662	0.149646	0.754396
EPCAM	ENSG00000119888	-0.537494	0.00754804	0.149709	0.537494
ANKRD18A	ENSG00000180071	-0.513036	0.00755609	0.149709	0.513036
RFC2	ENSG00000049541	0.283427	0.00756563	0.149736	0.283427
POM121B	ENSG00000205578	0.686315	0.00757756	0.14981	0.686315
FIGN	ENSG00000182263	0.303497	0.00761472	0.150383	0.303497
OLFML2B	ENSG00000162745	0.350218	0.00763974	0.150427	0.350218
CRKL	ENSG00000099942	0.261312	0.00764296	0.150427	0.261312
Z68323.1	ENSG00000224404	1.08615	0.00764842	0.150427	1.08615
AL357060.1	ENSG00000237499	0.649952	0.0076498	0.150427	0.649952
AC006058.4	ENSG00000280435	-0.825516	0.00767135	0.150689	0.825516
NUP160	ENSG00000030066	0.293932	0.00769993	0.151089	0.293932
ZBTB2	ENSG00000181472	0.342369	0.0077146	0.151172	0.342369
FOXM1	ENSG00000111206	0.351497	0.00772883	0.151172	0.351497
FBXL16	ENSG00000127585	-0.572961	0.00772891	0.151172	0.572961
LINGO3	ENSG00000220008	-0.703478	0.00773828	0.151193	0.703478
LINC01876	ENSG00000226383	-0.560699	0.00776783	0.151609	0.560699
SHPK	ENSG00000197417	0.386505	0.00779434	0.151965	0.386505
TK1	ENSG00000167900	0.315945	0.00783823	0.152658	0.315945
SUPT6H	ENSG00000109111	0.304401	0.00785767	0.152874	0.304401
AGER	ENSG00000204305	-0.475937	0.00789747	0.153375	0.475937
PEA15	ENSG00000162734	0.274512	0.00790013	0.153375	0.274512
RAB11FIP1	ENSG00000156675	0.306948	0.0079362	0.153912	0.306948
NF1	ENSG00000196712	0.37403	0.00796036	0.154154	0.37403
ZNF771	ENSG00000179965	0.344484	0.00796548	0.154154	0.344484
ITPRIP	ENSG00000148841	-0.348814	0.0080134	0.154721	0.348814
FASN	ENSG00000169710	0.38152	0.00801423	0.154721	0.38152
CABP1	ENSG00000157782	-0.509844	0.00802346	0.154721	0.509844
SMG1P4	ENSG00000185710	-2.66247	0.00803328	1	2.66247
RPA2	ENSG00000117748	0.251558	0.00803372	0.154721	0.251558
LMX1A	ENSG00000162761	0.356927	0.00803703	0.154721	0.356927
TMPRSS6	ENSG00000187045	-0.941175	0.008074	0.155221	0.941175
ZNF711	ENSG00000147180	-0.371881	0.008083	0.155221	0.371881
AC007066.2	ENSG00000261094	-0.750549	0.00809435	0.155221	0.750549
ASPM	ENSG00000066279	0.281448	0.00809688	0.155221	0.281448
TMEM97	ENSG00000109084	0.329165	0.00811467	0.155281	0.329165
PCMTD1	ENSG00000168300	-0.304984	0.00813024	0.155281	0.304984
TLN2	ENSG00000171914	0.343233	0.00813692	0.155281	0.343233
CARF	ENSG00000138380	-0.38264	0.00813722	0.155281	0.38264
TNIK	ENSG00000154310	0.372447	0.00814234	0.155281	0.372447
AC108134.1	ENSG00000205890	-5.03891	0.00815236	1	5.03891
BDH1	ENSG00000161267	0.41629	0.00816735	0.155596	0.41629
SYTL5	ENSG00000147041	0.560522	0.00819999	0.155982	0.560522
AACSP1	ENSG00000250420	-0.93103	0.00820903	0.155982	0.93103
BTN3A3	ENSG00000111801	-0.791928	0.00821314	0.155982	0.791928
SNHG10	ENSG00000247092	-0.513457	0.00822709	0.156085	0.513457
GEMIN4	ENSG00000179409	0.293815	0.00824102	0.156187	0.293815
MAP3K5	ENSG00000197442	-1.00099	0.00827572	0.156683	1.00099
AL354798.1	ENSG00000273628	-4.50546	0.00827953	1	4.50546
FERMT1	ENSG00000101311	-0.378377	0.00831223	0.157212	0.378377
AC009065.4	ENSG00000260778	-0.796228	0.00832322	0.157257	0.796228
ZNF121	ENSG00000197961	-0.331319	0.00835696	0.157497	0.331319
AP006284.1	ENSG00000254815	-0.772794	0.00835852	0.157497	0.772794
FAM84B	ENSG00000168672	0.411749	0.00836169	0.157497	0.411749
PCNT	ENSG00000160299	0.27708	0.00839869	0.158032	0.27708
KIAA0895L	ENSG00000196123	-0.452297	0.00841387	0.158155	0.452297
TUBB2B	ENSG00000137285	0.277689	0.00842273	0.158159	0.277689
PI4KA	ENSG00000241973	0.31067	0.00844614	0.158436	0.31067
NFATC4	ENSG00000100968	-0.328368	0.00847375	0.158792	0.328368
BSN-DT	ENSG00000226913	-1.12514	0.00849697	0.158946	1.12514
PPP2R2B	ENSG00000156475	-0.344575	0.00849932	0.158946	0.344575
LPAR3	ENSG00000171517	-0.443975	0.00851302	0.15904	0.443975
AC011474.1	ENSG00000264515	-5.00723	0.0085482	1	5.00723
MAPT	ENSG00000186868	-0.555862	0.00855153	0.15908	0.555862
DNAJC3-DT	ENSG00000247400	-0.525159	0.00855288	0.15908	0.525159
PUF60	ENSG00000179950	0.278001	0.00855938	0.15908	0.278001
AL356489.2	ENSG00000260947	-0.49061	0.00856115	0.15908	0.49061
CFAP58	ENSG00000120051	-0.780141	0.00856387	0.15908	0.780141
MRPL23-AS1	ENSG00000226416	-1.24191	0.00856722	0.15908	1.24191
CALCR	ENSG00000004948	1.91123	0.00858107	1	1.91123
ELAVL3	ENSG00000196361	-0.875369	0.00859538	0.159441	0.875369
RGMA	ENSG00000182175	0.308892	0.00865707	0.160423	0.308892
TMEM173	ENSG00000184584	-0.928445	0.0087379	0.161699	0.928445
PGGT1BP1	ENSG00000213667	-2.01347	0.00873866	1	2.01347
AKAP13	ENSG00000170776	0.35837	0.0087436	0.161699	0.35837
KCTD20	ENSG00000112078	0.265979	0.0087585	0.161811	0.265979
SPATA31A6	ENSG00000185775	-1.53042	0.00879851	0.162387	1.53042
AC092835.1	ENSG00000233757	0.391328	0.00882654	0.162739	0.391328
ZNF674-AS1	ENSG00000230844	-0.513069	0.00884297	0.162739	0.513069
HIRA	ENSG00000100084	0.333054	0.00884424	0.162739	0.333054
FAM163B	ENSG00000196990	-0.699114	0.00887001	0.16305	0.699114
PCOLCE-AS1	ENSG00000224729	-0.767358	0.00894836	0.164325	0.767358
NUP98	ENSG00000110713	0.284358	0.00896559	0.164447	0.284358
SLITRK6	ENSG00000184564	-0.882667	0.00897294	0.164447	0.882667
AC011632.1	ENSG00000253706	-1.00707	0.0089949	0.16459	1.00707
AC005632.2	ENSG00000261596	-1.11115	0.00900514	0.16459	1.11115
TDRD12	ENSG00000173809	-0.804117	0.00900765	0.16459	0.804117
SLC26A7	ENSG00000147606	-4.99875	0.00904867	1	4.99875
DHRSX	ENSG00000169084	0.282846	0.00906983	0.165561	0.282846
NFATC3	ENSG00000072736	0.268176	0.00908985	0.165761	0.268176
TRIO	ENSG00000038382	0.308468	0.00911165	0.165871	0.308468
AC016168.1	ENSG00000267521	-1.63008	0.00911445	1	1.63008
FBXO5	ENSG00000112029	0.27735	0.00912212	0.165871	0.27735
LYPD6	ENSG00000187123	0.407826	0.00912304	0.165871	0.407826
PDZRN4	ENSG00000165966	1.61274	0.00912659	1	1.61274
BRCA1	ENSG00000012048	0.26209	0.00914533	0.166017	0.26209
SLC6A6	ENSG00000131389	0.272422	0.00916764	0.166017	0.272422
LINC00391	ENSG00000238230	-0.673021	0.00916948	0.166017	0.673021
AC069148.1	ENSG00000273209	-0.552823	0.00917454	0.166017	0.552823
AC009163.6	ENSG00000274220	-0.823208	0.00917855	0.166017	0.823208
SETBP1	ENSG00000152217	0.264025	0.00918541	0.166017	0.264025
BX842568.4	ENSG00000235510	-1.67309	0.0092429	1	1.67309
MAP1LC3B2	ENSG00000258102	-0.562234	0.00926574	0.167164	0.562234
LAPTM4A	ENSG00000068697	0.232115	0.00926713	0.167164	0.232115
TTC7A	ENSG00000068724	0.2819	0.00930524	0.167626	0.2819
TSPAN6	ENSG00000000003	0.248365	0.00931904	0.167626	0.248365
FKBPL	ENSG00000204315	0.347665	0.00932018	0.167626	0.347665
CCDC194	ENSG00000269720	-1.02095	0.00933558	0.167738	1.02095
CLDN7	ENSG00000181885	-0.763991	0.00935749	0.167837	0.763991
EP300	ENSG00000100393	0.366105	0.00936383	0.167837	0.366105
AC055872.2	ENSG00000285593	4.40541	0.00936743	1	4.40541
PRRC2B	ENSG00000130723	0.295619	0.00936853	0.167837	0.295619
BST2	ENSG00000130303	-0.365238	0.00938771	0.168016	0.365238
AC111006.1	ENSG00000285454	2.91111	0.00941443	1	2.91111
ARL17B	ENSG00000228696	-0.978627	0.00942552	0.168382	0.978627
LINC01002	ENSG00000282508	-0.587929	0.00943409	0.168382	0.587929
ARHGAP18	ENSG00000146376	-0.400953	0.00943574	0.168382	0.400953
MGA	ENSG00000174197	0.407871	0.00946224	0.168691	0.407871
CEP192	ENSG00000101639	0.267403	0.00950042	0.169207	0.267403
AC092910.3	ENSG00000242622	-0.528952	0.00961459	0.171074	0.528952
RASSF9	ENSG00000198774	-1.84011	0.00962093	1	1.84011
POLA1	ENSG00000101868	0.341896	0.00963629	0.171294	0.341896
AC107375.1	ENSG00000259891	-0.708946	0.00968093	0.171921	0.708946
LGR6	ENSG00000133067	-0.543608	0.0097195	0.172439	0.543608
INSYN1	ENSG00000205363	-0.555859	0.00974848	0.172762	0.555859
SPAG5	ENSG00000076382	0.264323	0.00975656	0.172762	0.264323
AC027607.1	ENSG00000248936	-5.04974	0.00978236	1	5.04974
HTATIP2	ENSG00000109854	0.28747	0.00981379	0.173567	0.28747
SMG6	ENSG00000070366	0.278729	0.00982099	0.173567	0.278729
FANCI	ENSG00000140525	0.253497	0.00987256	0.174311	0.253497
AL583810.1	ENSG00000258593	-4.99796	0.00988524	1	4.99796
LEPR	ENSG00000116678	-0.401314	0.0098901	0.174339	0.401314
ST3GAL1	ENSG00000008513	0.376612	0.00990447	0.174339	0.376612
AC127496.2	ENSG00000262098	-4.4314	0.00990832	1	4.4314
TMEM82	ENSG00000162460	-0.727844	0.00991839	0.174339	0.727844
RBMS3	ENSG00000144642	-0.822913	0.00992148	0.174339	0.822913
COL7A1	ENSG00000114270	-0.494603	0.00992746	0.174339	0.494603
FYB2	ENSG00000187889	0.727347	0.00993125	0.174339	0.727347
BOC	ENSG00000144857	0.413389	0.00995634	0.174612	0.413389
NUP205	ENSG00000155561	0.254131	0.0099744	0.174762	0.254131
OAS3	ENSG00000111331	-0.61033	0.0100061	0.17515	0.61033
AL356417.1	ENSG00000224478	-2.62511	0.0100128	1	2.62511
HMX2	ENSG00000188816	-0.657964	0.0100847	0.176356	0.657964
AC015871.3	ENSG00000278600	-0.595678	0.0101064	0.176568	0.595678
NET1	ENSG00000173848	0.252402	0.0101302	0.176816	0.252402
NAALADL1	ENSG00000168060	-0.621045	0.0101827	0.177337	0.621045
AC004982.1	ENSG00000272732	-0.987152	0.0101942	0.177337	0.987152
CNKSR2	ENSG00000149970	-0.306417	0.0101944	0.177337	0.306417
TMEM220-AS1	ENSG00000263400	-0.727169	0.0101988	0.177337	0.727169
PRSS53	ENSG00000151006	-0.734735	0.0102131	0.177418	0.734735
PDE4A	ENSG00000065989	-0.343347	0.0103172	0.179057	0.343347
ANKAR	ENSG00000151687	-0.520931	0.0103359	0.17921	0.520931
KRT7	ENSG00000135480	-0.577699	0.0103611	0.179478	0.577699
CA5BP1	ENSG00000186312	0.320073	0.0103782	0.179493	0.320073
TUBB6	ENSG00000176014	0.275531	0.0103816	0.179493	0.275531
FADS1	ENSG00000149485	0.275453	0.0104044	0.179719	0.275453
ASTL	ENSG00000188886	-3.92719	0.0104193	1	3.92719
C15orf39	ENSG00000167173	0.290558	0.0104259	0.179912	0.290558
ANKRD62	ENSG00000181626	3.77917	0.0104376	1	3.77917
NOS1AP	ENSG00000198929	0.410125	0.0104411	0.179912	0.410125
FOXL1	ENSG00000176678	-0.929678	0.0104451	0.179912	0.929678
CD19	ENSG00000177455	-2.6041	0.0104724	1	2.6041
EIF4A1	ENSG00000161960	-0.52683	0.010474	0.180241	0.52683
AC138866.1	ENSG00000253816	0.936676	0.0105016	0.180546	0.936676
KLK7	ENSG00000169035	-1.38144	0.0105114	0.180546	1.38144
CEP126	ENSG00000110318	-0.443589	0.0105429	0.180917	0.443589
FAM32A	ENSG00000105058	0.240196	0.01056	0.181041	0.240196
AC093591.2	ENSG00000261668	-4.93332	0.0105699	1	4.93332
ALPG	ENSG00000163286	-1.74839	0.0105797	1	1.74839
TBL1X	ENSG00000101849	0.242201	0.0106056	0.181555	0.242201
SPOCD1	ENSG00000134668	-0.450827	0.0106152	0.181555	0.450827
PNMA2	ENSG00000240694	-0.36136	0.0106317	0.181555	0.36136
SIPA1L3	ENSG00000105738	0.293691	0.0106545	0.181555	0.293691
AC003681.1	ENSG00000279159	-0.539868	0.0106559	0.181555	0.539868
TGFBRAP1	ENSG00000135966	0.287013	0.0106644	0.181555	0.287013
KIRREL1	ENSG00000183853	0.258011	0.0106677	0.181555	0.258011
HERC6	ENSG00000138642	-1.38222	0.0106773	0.181555	1.38222
PKDCC	ENSG00000162878	-0.295743	0.0106791	0.181555	0.295743
REEP6	ENSG00000115255	0.323705	0.0106953	0.181661	0.323705
C1orf109	ENSG00000116922	0.263658	0.0107071	0.181669	0.263658
ZNRF3	ENSG00000183579	0.39085	0.0107269	0.181669	0.39085
SMOC1	ENSG00000198732	0.307408	0.0107274	0.181669	0.307408
PLXNB2	ENSG00000196576	0.31852	0.0107354	0.181669	0.31852
AC003102.1	ENSG00000260793	-0.95792	0.0107602	0.181921	0.95792
MTND4P12	ENSG00000247627	-0.649202	0.0108102	0.182541	0.649202
AC145285.6	ENSG00000275807	-0.56756	0.0108198	0.182541	0.56756
RPTOR	ENSG00000141564	0.268169	0.0108287	0.182541	0.268169
SLCO3A1	ENSG00000176463	0.322834	0.0108367	0.182541	0.322834
FBLN1	ENSG00000077942	0.315761	0.0109308	0.183956	0.315761
FLJ37453	ENSG00000179743	-0.321235	0.0109634	0.184173	0.321235
FOXO6	ENSG00000204060	-0.396535	0.0109638	0.184173	0.396535
NBPF26	ENSG00000273136	0.375444	0.0109747	0.184189	0.375444
SNPH	ENSG00000101298	-0.534565	0.0110081	0.184474	0.534565
LIPE	ENSG00000079435	0.320317	0.0110186	0.184474	0.320317
POLQ	ENSG00000051341	0.268034	0.0110219	0.184474	0.268034
LRRN2	ENSG00000170382	0.369031	0.0110649	0.184901	0.369031
EMBP1	ENSG00000231752	-0.444559	0.0110676	0.184901	0.444559
SBNO1	ENSG00000139697	0.288319	0.0110896	0.185099	0.288319
LINC00886	ENSG00000240875	-1.53791	0.0111012	0.185125	1.53791
CPLANE1	ENSG00000197603	0.337271	0.0111482	0.185608	0.337271
FLVCR2	ENSG00000119686	0.411799	0.0111505	0.185608	0.411799
CDK4	ENSG00000135446	0.282937	0.0111677	0.185685	0.282937
PLCB3	ENSG00000149782	0.25868	0.0111931	0.185685	0.25868
MTHFD1	ENSG00000100714	0.331672	0.0111955	0.185685	0.331672
AP001372.2	ENSG00000254837	-0.409948	0.0112021	0.185685	0.409948
SLC7A1	ENSG00000139514	0.315568	0.0112057	0.185685	0.315568
PLEKHA8	ENSG00000106086	0.236871	0.0112687	0.186449	0.236871
MYO1D	ENSG00000176658	-0.310439	0.0112829	0.186449	0.310439
ZNF778	ENSG00000170100	0.299133	0.0112836	0.186449	0.299133
PNCK	ENSG00000130822	-0.315145	0.0112979	0.186449	0.315145
RNF145	ENSG00000145860	0.263685	0.0113027	0.186449	0.263685
AC120114.3	ENSG00000279789	-0.886423	0.0113178	0.186531	0.886423
PC	ENSG00000173599	0.348097	0.0113373	0.186547	0.348097
TMC4	ENSG00000167608	-0.565062	0.0113392	0.186547	0.565062
ZNF592	ENSG00000166716	0.302471	0.0113979	0.187345	0.302471
KIF11	ENSG00000138160	0.242761	0.0114276	0.187484	0.242761
RMC1	ENSG00000141452	-0.365634	0.0114319	0.187484	0.365634
NUP214	ENSG00000126883	0.282088	0.0114371	0.187484	0.282088
PAXBP1-AS1	ENSG00000238197	-0.744895	0.0114701	0.187857	0.744895
AC097634.1	ENSG00000270562	-2.77737	0.0115049	1	2.77737
AL513128.2	ENSG00000285254	1.09693	0.0115253	0.188592	1.09693
HRASLS5	ENSG00000168004	-0.715419	0.0115385	0.18864	0.715419
SH3BP4	ENSG00000130147	0.286784	0.011552	0.188692	0.286784
PHYKPL	ENSG00000175309	-0.3018	0.0115819	0.189013	0.3018
AC114284.1	ENSG00000248927	-1.43746	0.0116095	0.189294	1.43746
HERC2	ENSG00000128731	0.400135	0.0116393	0.189564	0.400135
GPR161	ENSG00000143147	0.286888	0.0116497	0.189564	0.286888
FXYD7	ENSG00000221946	-0.520041	0.0116571	0.189564	0.520041
DNAH2	ENSG00000183914	-0.654312	0.0116896	0.18978	0.654312
PTPN14	ENSG00000152104	0.329373	0.0116937	0.18978	0.329373
H2AFX	ENSG00000188486	0.319881	0.0117052	0.18978	0.319881
ERCC6L	ENSG00000186871	0.281881	0.0117117	0.18978	0.281881
AGBL2	ENSG00000165923	-0.576603	0.0117288	0.189888	0.576603
BRPF1	ENSG00000156983	0.293655	0.0117517	0.190092	0.293655
ASB5	ENSG00000164122	4.89996	0.0117526	1	4.89996
NFIC	ENSG00000141905	-0.289108	0.0117628	0.190103	0.289108
NPTXR	ENSG00000221890	-0.321542	0.011781	0.190229	0.321542
NOTCH2	ENSG00000134250	0.390379	0.0118291	0.190837	0.390379
DCTN3	ENSG00000137100	0.281073	0.0118844	0.191056	0.281073
KCNIP3	ENSG00000115041	-0.501612	0.0119087	0.191056	0.501612
CDS2	ENSG00000101290	0.253128	0.0119125	0.191056	0.253128
C2orf92	ENSG00000228486	-0.538686	0.011921	0.191056	0.538686
AC007191.1	ENSG00000279407	-0.570583	0.0119239	0.191056	0.570583
TMEM9B-AS1	ENSG00000254860	-0.484105	0.0119516	0.191056	0.484105
LRRC37A9P	ENSG00000271013	0.679281	0.0119549	0.191056	0.679281
CTCF	ENSG00000102974	0.261982	0.0119549	0.191056	0.261982
CORO2B	ENSG00000103647	-0.309833	0.011956	0.191056	0.309833
GJA10	ENSG00000135355	0.683081	0.0119626	0.191056	0.683081
RASGRP2	ENSG00000068831	-0.632109	0.0119659	0.191056	0.632109
HLA-H	ENSG00000206341	-1.37686	0.0119677	0.191056	1.37686
EGR3	ENSG00000179388	-1.60082	0.0119964	0.191295	1.60082
BTN3A1	ENSG00000026950	-0.42491	0.0120147	0.191295	0.42491
RIMKLB	ENSG00000166532	-0.365216	0.0120317	0.191295	0.365216
2001-03-01	ENSG00000145416	-0.572655	0.0120338	0.191295	0.572655
SNX8	ENSG00000106266	0.263	0.0120349	0.191295	0.263
KCNC4	ENSG00000116396	-0.309451	0.0120831	0.191895	0.309451
MSH4	ENSG00000057468	-1.8102	0.0121125	1	1.8102
MEIS3	ENSG00000105419	-0.277348	0.0121462	0.192731	0.277348
SLBP	ENSG00000163950	0.25989	0.0121756	0.193029	0.25989
TRIM52	ENSG00000183718	-0.462343	0.0122432	0.193601	0.462343
AC004023.1	ENSG00000261462	3.79091	0.0122593	1	3.79091
KIZ	ENSG00000088970	-0.320059	0.0122612	0.193601	0.320059
BMP2K	ENSG00000138756	0.338455	0.0122632	0.193601	0.338455
FAM19A5	ENSG00000219438	0.258013	0.0122683	0.193601	0.258013
SPON1	ENSG00000262655	0.349496	0.0122763	0.193601	0.349496
PEG10	ENSG00000242265	0.278552	0.0122764	0.193601	0.278552
DCAF8	ENSG00000132716	-0.390172	0.0122856	0.193601	0.390172
DMXL2	ENSG00000104093	0.277654	0.012326	0.194036	0.277654
RNF185	ENSG00000138942	0.241955	0.0123344	0.194036	0.241955
PCDH18	ENSG00000189184	0.241241	0.0123522	0.194149	0.241241
COPS3	ENSG00000141030	0.261268	0.0123737	0.194195	0.261268
SATB1	ENSG00000182568	-0.297385	0.0123836	0.194195	0.297385
LINC01963	ENSG00000260804	0.640558	0.0124014	0.194195	0.640558
PAF1	ENSG00000006712	0.304306	0.0124018	0.194195	0.304306
AC004477.1	ENSG00000263412	-0.741289	0.012408	0.194195	0.741289
GPCPD1	ENSG00000125772	-0.314148	0.012429	0.194253	0.314148
UHRF1	ENSG00000276043	0.347556	0.0124358	0.194253	0.347556
NFIL3	ENSG00000165030	0.299005	0.0124436	0.194253	0.299005
RGS10	ENSG00000148908	-0.481198	0.0124776	0.194619	0.481198
NMU	ENSG00000109255	-0.557176	0.0124923	0.194683	0.557176
CICP16	ENSG00000248213	0.962312	0.012551	0.195432	0.962312
SLC38A7	ENSG00000103042	0.254128	0.0125945	0.195942	0.254128
EPO	ENSG00000130427	-1.96846	0.0126122	1	1.96846
ECHS1	ENSG00000127884	0.253697	0.0126228	0.196215	0.253697
AC116609.1	ENSG00000223751	-0.917584	0.0126368	0.196266	0.917584
AC020916.1	ENSG00000267519	-0.766231	0.0126773	0.196717	0.766231
LRRC9	ENSG00000131951	-0.604394	0.0126877	0.196717	0.604394
KRTAP5-AS1	ENSG00000233930	-2.38689	0.0126907	1	2.38689
DAXX	ENSG00000204209	0.268822	0.0127028	0.196717	0.268822
CTSLP2	ENSG00000280913	-0.74782	0.0127168	0.196717	0.74782
HGC6.3	ENSG00000235994	-0.565483	0.0127312	0.196717	0.565483
PCSK2	ENSG00000125851	-0.632769	0.012733	0.196717	0.632769
GTF2IRD1	ENSG00000006704	0.270382	0.0127409	0.196717	0.270382
PIP4P2	ENSG00000155099	-0.343802	0.0127605	0.196853	0.343802
TSPAN33	ENSG00000158457	0.276843	0.0127889	0.197109	0.276843
KEL	ENSG00000197993	-0.661845	0.0128351	0.197109	0.661845
KHK	ENSG00000138030	0.347249	0.0128362	0.197109	0.347249
LRRC8C	ENSG00000171488	0.352802	0.0128402	0.197109	0.352802
KIAA0100	ENSG00000007202	0.2406	0.0128443	0.197109	0.2406
KCNH6	ENSG00000173826	-0.740323	0.0128452	0.197109	0.740323
MIR3648-2	ENSG00000264462	-1.08494	0.0128686	0.197109	1.08494
SHC2	ENSG00000129946	-0.367997	0.012872	0.197109	0.367997
DYRK1B	ENSG00000105204	0.236345	0.0128854	0.197109	0.236345
GDF6	ENSG00000156466	0.74486	0.0129075	0.197109	0.74486
TLN1	ENSG00000137076	0.322532	0.0129101	0.197109	0.322532
TBC1D14	ENSG00000132405	0.262085	0.0129304	0.197109	0.262085
LBR	ENSG00000143815	0.253888	0.0129311	0.197109	0.253888
MYBL2	ENSG00000101057	0.297858	0.0129384	0.197109	0.297858
PPARGC1A	ENSG00000109819	0.469224	0.012942	0.197109	0.469224
AC012513.3	ENSG00000279348	0.621416	0.0129655	0.197109	0.621416
LEMD1	ENSG00000186007	-0.321403	0.0129769	0.197109	0.321403
DDX31	ENSG00000125485	0.344368	0.0129811	0.197109	0.344368
AC092171.4	ENSG00000272953	-1.07545	0.0129872	0.197109	1.07545
DUSP5	ENSG00000138166	-0.497213	0.012993	0.197109	0.497213
MALAT1	ENSG00000251562	-0.786822	0.0130066	0.197109	0.786822
EIF4ENIF1	ENSG00000184708	0.252101	0.0130137	0.197109	0.252101
CRADD	ENSG00000169372	0.396849	0.0130287	0.197153	0.396849
UGDH	ENSG00000109814	0.253198	0.0130381	0.197153	0.253198
TCF7	ENSG00000081059	0.354574	0.0130671	0.197428	0.354574
AC005865.1	ENSG00000236908	-3.01747	0.013075	1	3.01747
EBF1	ENSG00000164330	1.01931	0.0131293	0.198205	1.01931
AC137767.1	ENSG00000256092	-0.376217	0.0131686	0.198634	0.376217
PHC2	ENSG00000134686	0.248579	0.0132135	0.199147	0.248579
SAMD13	ENSG00000203943	-0.656686	0.013266	0.199774	0.656686
SHPRH	ENSG00000146414	0.280253	0.0133225	0.200073	0.280253
UBE2T	ENSG00000077152	0.292986	0.0133281	0.200073	0.292986
GUSBP9	ENSG00000215630	1.00299	0.0133326	0.200073	1.00299
XKR7	ENSG00000260903	-0.512217	0.0133339	0.200073	0.512217
AC009244.1	ENSG00000238072	0.463495	0.0133427	0.200073	0.463495
AHDC1	ENSG00000126705	0.263499	0.0133513	0.200073	0.263499
TRPV4	ENSG00000111199	-0.423654	0.0133684	0.200166	0.423654
TOP3A	ENSG00000177302	0.253766	0.0133924	0.200332	0.253766
HEMK1	ENSG00000114735	-0.364725	0.0134014	0.200332	0.364725
AC009779.1	ENSG00000257384	-4.30337	0.0134259	1	4.30337
AC105339.3	ENSG00000259442	-1.17569	0.0134277	0.200416	1.17569
AL133367.1	ENSG00000260285	-0.430854	0.0134289	0.200416	0.430854
AC104964.3	ENSG00000272505	-1.71583	0.0134362	1	1.71583
PDE3A	ENSG00000172572	-0.614317	0.0134702	0.20087	0.614317
MCTP2	ENSG00000140563	-0.922766	0.0135215	0.201331	0.922766
ANAPC1	ENSG00000153107	0.255338	0.0135288	0.201331	0.255338
PCBD2	ENSG00000132570	-0.422598	0.0135341	0.201331	0.422598
DUSP8P3	ENSG00000215097	-0.866013	0.0135769	0.201804	0.866013
TMCC3	ENSG00000057704	0.422747	0.0136105	0.20214	0.422747
HCRT	ENSG00000161610	4.90804	0.0136207	1	4.90804
ATP8B3	ENSG00000130270	-0.827843	0.0136398	0.202358	0.827843
LAG3	ENSG00000089692	-0.409441	0.0136473	0.202358	0.409441
MAP2	ENSG00000078018	0.261979	0.0136891	0.202814	0.261979
AC018637.1	ENSG00000284839	-2.99194	0.0137322	1	2.99194
CDH8	ENSG00000150394	0.418455	0.0137466	0.20332	0.418455
PPM1B	ENSG00000138032	-0.341806	0.0137532	0.20332	0.341806
AL359504.2	ENSG00000271576	-0.558391	0.0137566	0.20332	0.558391
TMEM147-AS1	ENSG00000236144	-0.385485	0.0137689	0.203338	0.385485
CDH3	ENSG00000062038	-0.45382	0.0138095	0.203774	0.45382
AC009301.1	ENSG00000285984	2.96593	0.0138227	1	2.96593
ABCC4	ENSG00000125257	0.28543	0.0138442	0.20393	0.28543
PI15	ENSG00000137558	-1.34915	0.0138492	0.20393	1.34915
AC233723.1	ENSG00000262165	-1.08292	0.0138535	0.20393	1.08292
CATSPER4	ENSG00000188782	-0.857175	0.0139019	0.204342	0.857175
GLUD1P3	ENSG00000250959	-0.664063	0.0139145	0.204342	0.664063
XG	ENSG00000124343	-1.01866	0.0139149	0.204342	1.01866
ITGA2B	ENSG00000005961	-0.374889	0.0139574	0.204552	0.374889
PEPD	ENSG00000124299	0.302221	0.0139582	0.204552	0.302221
EFCAB13	ENSG00000178852	-0.734543	0.013982	0.204552	0.734543
B3GNT5	ENSG00000176597	0.391902	0.0139933	0.204552	0.391902
PTOV1-AS2	ENSG00000269352	-0.630969	0.0140033	0.204552	0.630969
HIPK2	ENSG00000064393	0.324218	0.0140224	0.204552	0.324218
VWA5B2	ENSG00000145198	-0.699122	0.0140239	0.204552	0.699122
FAM120B	ENSG00000112584	0.243406	0.0140274	0.204552	0.243406
AP000523.1	ENSG00000215270	1.52401	0.0140418	1	1.52401
TFIP11	ENSG00000100109	0.257604	0.0140429	0.204552	0.257604
RASL10B	ENSG00000270885	0.304476	0.0140498	0.204552	0.304476
RALY-AS1	ENSG00000285230	-0.357525	0.0140606	0.204552	0.357525
USP34	ENSG00000115464	0.357003	0.0140632	0.204552	0.357003
FLJ31104	ENSG00000227908	-1.21416	0.0140914	0.204639	1.21416
CACNA1E	ENSG00000198216	0.378479	0.0140915	0.204639	0.378479
NPHP3	ENSG00000113971	-0.463163	0.0141113	0.204765	0.463163
DET1	ENSG00000140543	-0.594854	0.0141258	0.204813	0.594854
MTMR11	ENSG00000014914	-0.456336	0.0141982	0.205262	0.456336
FAM220CP	ENSG00000213612	0.780239	0.0141995	0.205262	0.780239
LYL1	ENSG00000104903	0.568342	0.0142179	0.205262	0.568342
FAM241A	ENSG00000174749	-1.3491	0.0142198	0.205262	1.3491
CENPX	ENSG00000169689	0.30418	0.0142382	0.205262	0.30418
PPIF	ENSG00000108179	0.28108	0.0142516	0.205262	0.28108
E2F7	ENSG00000165891	0.291836	0.0142525	0.205262	0.291836
TOE1	ENSG00000132773	0.330847	0.0142665	0.205262	0.330847
OAS1	ENSG00000089127	-4.84486	0.0142726	1	4.84486
RN7SL5P	ENSG00000265735	3.38885	0.0142734	0.205262	3.38885
C16orf86	ENSG00000159761	-0.468952	0.0142752	0.205262	0.468952
AC007383.2	ENSG00000227946	-0.485451	0.01428	0.205262	0.485451
ALMS1	ENSG00000116127	0.346203	0.0143134	0.205352	0.346203
CFAP99	ENSG00000206113	-1.26391	0.0143195	0.205352	1.26391
TFDP1	ENSG00000198176	0.26011	0.0143383	0.205352	0.26011
LINC02525	ENSG00000230269	-0.400244	0.0143418	0.205352	0.400244
FLRT3	ENSG00000125848	-0.466866	0.0143481	0.205352	0.466866
AC135506.1	ENSG00000270441	-0.505571	0.0143534	0.205352	0.505571
NPTX1	ENSG00000171246	-0.339253	0.0143889	0.20559	0.339253
ZNF618	ENSG00000157657	0.258363	0.0143925	0.20559	0.258363
Z84485.1	ENSG00000246982	-0.808777	0.0144081	0.205653	0.808777
AC138894.3	ENSG00000271623	-4.83694	0.0144374	1	4.83694
AC011287.2	ENSG00000237713	-1.34141	0.0144502	0.206092	1.34141
ASAP1	ENSG00000153317	0.275546	0.0144894	0.206333	0.275546
AC073896.4	ENSG00000258199	-0.915617	0.0144906	0.206333	0.915617
NAPA-AS1	ENSG00000268061	-0.957877	0.0145008	0.206333	0.957877
AC074135.1	ENSG00000267886	0.308359	0.0145331	0.206632	0.308359
TNNT2	ENSG00000118194	0.644658	0.0145802	0.20714	0.644658
SLC23A2	ENSG00000089057	0.256844	0.0146197	0.207192	0.256844
LINC00963	ENSG00000204054	-0.577334	0.0146278	0.207192	0.577334
GALM	ENSG00000143891	0.290024	0.0146282	0.207192	0.290024
POU6F2	ENSG00000106536	-0.358199	0.014629	0.207192	0.358199
SIAH2	ENSG00000181788	0.361923	0.0146522	0.207359	0.361923
MYOZ3	ENSG00000164591	-0.527328	0.0147257	0.20815	0.527328
HIST2H2BC	ENSG00000261716	-0.521376	0.0147308	0.20815	0.521376
CEBPB	ENSG00000172216	-0.536732	0.01481	0.209075	0.536732
TRPC5	ENSG00000072315	0.544526	0.014819	0.209075	0.544526
DPPA4	ENSG00000121570	-0.228441	0.0148817	0.209798	0.228441
TMEM88	ENSG00000167874	0.331496	0.0148992	0.209883	0.331496
ARSG	ENSG00000141337	-0.337171	0.0149118	0.209899	0.337171
NSD1	ENSG00000165671	0.320254	0.0149409	0.209922	0.320254
GARNL3	ENSG00000136895	-0.372585	0.0149417	0.209922	0.372585
CCNE1	ENSG00000105173	0.264927	0.0149478	0.209922	0.264927
CDCA5	ENSG00000146670	0.252555	0.0150044	0.210419	0.252555
ZNF704	ENSG00000164684	0.25834	0.0150062	0.210419	0.25834
PBX3	ENSG00000167081	0.245146	0.0150789	0.211232	0.245146
AC011742.3	ENSG00000235440	-5.15368	0.0150919	1	5.15368
CNOT1	ENSG00000125107	0.264598	0.0150935	0.211232	0.264598
TIGD3	ENSG00000173825	0.408683	0.0150987	0.211232	0.408683
C1orf112	ENSG00000000460	0.322391	0.0151311	0.211493	0.322391
APBA2	ENSG00000034053	0.25166	0.0151404	0.211493	0.25166
TMSB15A	ENSG00000158164	0.258143	0.0151922	0.212055	0.258143
MRM3	ENSG00000171861	0.311788	0.0152127	0.212056	0.311788
DIP2B	ENSG00000066084	0.308279	0.0152154	0.212056	0.308279
AC110597.1	ENSG00000260578	-3.76812	0.0152602	1	3.76812
RIPOR3	ENSG00000042062	-0.526593	0.0152819	0.21282	0.526593
DNER	ENSG00000187957	0.46848	0.0153118	0.212975	0.46848
SMIM24	ENSG00000095932	-0.475823	0.015325	0.212975	0.475823
APC2	ENSG00000115266	0.296626	0.0153279	0.212975	0.296626
ITPRIPL1	ENSG00000198885	0.426161	0.0153843	0.213454	0.426161
SERHL	ENSG00000172250	-0.54805	0.0153936	0.213454	0.54805
TAPBP	ENSG00000231925	-0.281903	0.0153973	0.213454	0.281903
CARD6	ENSG00000132357	-2.87559	0.0154564	1	2.87559
TMEM198B	ENSG00000182796	-0.348353	0.0154833	0.214386	0.348353
USP24	ENSG00000162402	0.294356	0.0154923	0.214386	0.294356
RANBP3	ENSG00000031823	0.256179	0.0155124	0.214386	0.256179
ACLY	ENSG00000131473	0.266539	0.0155162	0.214386	0.266539
GNPDA1	ENSG00000113552	0.232643	0.015523	0.214386	0.232643
OGDHL	ENSG00000197444	-0.382386	0.0155478	0.21456	0.382386
AC004801.2	ENSG00000240399	-1.89586	0.0155534	1	1.89586
ISL2	ENSG00000159556	-1.88142	0.0155624	1	1.88142
SART3	ENSG00000075856	0.227542	0.0155689	0.21456	0.227542
FPGT-TNNI3K	ENSG00000259030	-1.09442	0.0156035	0.21456	1.09442
TPK1	ENSG00000196511	-0.538454	0.0156059	0.21456	0.538454
AL035563.1	ENSG00000273148	-0.656173	0.0156074	0.21456	0.656173
SFTPD	ENSG00000133661	-1.47045	0.0156135	1	1.47045
C10orf88	ENSG00000119965	-0.311662	0.0156153	0.21456	0.311662
BRF2	ENSG00000104221	0.31126	0.0156289	0.21456	0.31126
AC068473.5	ENSG00000274828	-0.459598	0.015639	0.21456	0.459598
NTN5	ENSG00000142233	-0.754883	0.0156419	0.21456	0.754883
BHLHE40	ENSG00000134107	-1.59299	0.015642	1	1.59299
PCSK1	ENSG00000175426	0.301894	0.0156526	0.21456	0.301894
JAG2	ENSG00000184916	-0.377425	0.0157368	0.215488	0.377425
RNF144A-AS1	ENSG00000228203	0.693213	0.0157494	0.215488	0.693213
CCNI	ENSG00000118816	0.218384	0.0157557	0.215488	0.218384
PACSIN1	ENSG00000124507	-0.317181	0.0158184	0.216184	0.317181
CHD8	ENSG00000100888	0.284253	0.0158407	0.216201	0.284253
PITPNM1	ENSG00000110697	0.260104	0.0158432	0.216201	0.260104
LINC01355	ENSG00000261326	-0.591567	0.0158805	0.216549	0.591567
AC069222.1	ENSG00000273374	-0.950379	0.0159079	0.216761	0.950379
SPIN3	ENSG00000204271	-0.383592	0.0159462	0.217122	0.383592
HAS3	ENSG00000103044	-0.416328	0.015974	0.217198	0.416328
KEAP1	ENSG00000079999	0.278887	0.0159755	0.217198	0.278887
SEMA3C	ENSG00000075223	-0.86705	0.0159994	0.217362	0.86705
SYT2	ENSG00000143858	0.332137	0.0160491	0.217688	0.332137
FAM201A	ENSG00000204860	-0.432386	0.0160504	0.217688	0.432386
BCRP3	ENSG00000215481	-1.19617	0.0160591	0.217688	1.19617
FAM110B	ENSG00000169122	0.391856	0.0161034	0.218128	0.391856
SLC44A5	ENSG00000137968	-0.364125	0.0161267	0.218175	0.364125
KCNH5	ENSG00000140015	0.405791	0.0161307	0.218175	0.405791
ZNF226	ENSG00000167380	-0.339849	0.0162259	0.219301	0.339849
GDE1	ENSG00000006007	0.243328	0.0162585	0.21958	0.243328
DOK5	ENSG00000101134	0.323747	0.0163888	0.221111	0.323747
BRCA2	ENSG00000139618	0.349191	0.016399	0.221111	0.349191
FAM122A	ENSG00000187866	0.26982	0.0164086	0.221111	0.26982
POMGNT2	ENSG00000144647	0.320965	0.0164294	0.221111	0.320965
SLC1A4	ENSG00000115902	0.376326	0.0164322	0.221111	0.376326
WDFY3	ENSG00000163625	0.392172	0.0164619	0.221232	0.392172
TACC1	ENSG00000147526	0.312499	0.0164654	0.221232	0.312499
AC010643.1	ENSG00000268686	-0.665986	0.0165073	0.221634	0.665986
SV2C	ENSG00000122012	1.37201	0.0165252	0.221677	1.37201
AC006333.2	ENSG00000272686	-0.45481	0.0165421	0.221677	0.45481
ABHD14B	ENSG00000114779	-0.357731	0.016563	0.221677	0.357731
GSE1	ENSG00000131149	-0.245168	0.0165656	0.221677	0.245168
HMGB3P22	ENSG00000225051	-1.25753	0.016589	0.221677	1.25753
ROCK1P1	ENSG00000263006	-0.653148	0.0165971	0.221677	0.653148
HHAT	ENSG00000054392	0.284558	0.0166067	0.221677	0.284558
AC068888.1	ENSG00000257337	-0.504517	0.0166151	0.221677	0.504517
GRK5	ENSG00000198873	0.305558	0.0166211	0.221677	0.305558
SYDE2	ENSG00000097096	0.401317	0.0166498	0.221677	0.401317
KLHL14	ENSG00000197705	-1.13572	0.016659	0.221677	1.13572
LIG4	ENSG00000174405	-0.30724	0.0166651	0.221677	0.30724
FIRRE	ENSG00000213468	-0.323329	0.0166702	0.221677	0.323329
NETO2	ENSG00000171208	0.302663	0.0166799	0.221677	0.302663
BAZ2A	ENSG00000076108	0.245798	0.0167181	0.222024	0.245798
PUDP	ENSG00000130021	0.226395	0.0167452	0.222223	0.226395
DTNA	ENSG00000134769	-0.374407	0.016777	0.222483	0.374407
PREPL	ENSG00000138078	-0.274274	0.0168005	0.222634	0.274274
AC084018.2	ENSG00000274292	-0.810992	0.0168353	0.222933	0.810992
SUZ12P1	ENSG00000264538	-0.344247	0.0168704	0.223237	0.344247
HSPH1	ENSG00000120694	0.297993	0.016899	0.223455	0.297993
AC008608.2	ENSG00000271737	-0.872971	0.0169138	0.223489	0.872971
RBM4	ENSG00000173933	-0.375047	0.0170018	0.224491	0.375047
TMEM109	ENSG00000110108	0.302275	0.0170389	0.224818	0.302275
SF3B3	ENSG00000189091	0.267708	0.0170811	0.225213	0.267708
UTAT33	ENSG00000231851	-2.07834	0.0171068	1	2.07834
AC239803.3	ENSG00000274372	-1.59459	0.0171167	1	1.59459
SIGMAR1	ENSG00000147955	0.323835	0.0171278	0.225478	0.323835
SNRNP200	ENSG00000144028	0.266162	0.0171337	0.225478	0.266162
KDF1	ENSG00000175707	-0.49781	0.0171382	0.225478	0.49781
AL450384.2	ENSG00000240291	-0.947161	0.0171563	0.225555	0.947161
RF00019	ENSG00000200164	-3.21519	0.0171607	1	3.21519
STRADA	ENSG00000266173	-0.40556	0.0171922	0.225865	0.40556
SLC25A21-AS1	ENSG00000258708	-0.61952	0.0172232	0.225876	0.61952
ZFYVE9	ENSG00000157077	0.246949	0.017241	0.225876	0.246949
GRB10	ENSG00000106070	0.254217	0.0172515	0.225876	0.254217
NHS	ENSG00000188158	0.357592	0.0172672	0.225876	0.357592
PHC1	ENSG00000111752	-0.251013	0.0172747	0.225876	0.251013
STAG3L2	ENSG00000277072	-0.399517	0.0172791	0.225876	0.399517
PTPRM	ENSG00000173482	0.312369	0.0172793	0.225876	0.312369
NDRG4	ENSG00000103034	-0.257558	0.0173314	0.226213	0.257558
RPA1	ENSG00000132383	0.233198	0.0173347	0.226213	0.233198
SIK3	ENSG00000160584	0.247613	0.0173422	0.226213	0.247613
AC003991.2	ENSG00000254003	-3.29741	0.0173513	1	3.29741
SVEP1	ENSG00000165124	0.515751	0.0173731	0.226456	0.515751
GNGT1	ENSG00000127928	-0.772608	0.0173899	0.226513	0.772608
AC132872.2	ENSG00000264548	-0.763727	0.017471	0.227338	0.763727
KCNC1	ENSG00000129159	-0.354314	0.0175024	0.227338	0.354314
TRIB3	ENSG00000101255	0.344977	0.0175101	0.227338	0.344977
APAF1	ENSG00000120868	0.237722	0.0175309	0.227338	0.237722
ZKSCAN2	ENSG00000155592	0.266117	0.0175363	0.227338	0.266117
ARL6IP1	ENSG00000170540	0.217514	0.0175444	0.227338	0.217514
DUSP1	ENSG00000120129	-0.394696	0.0175494	0.227338	0.394696
SLC7A8	ENSG00000092068	0.273743	0.0175524	0.227338	0.273743
COX7A2P1	ENSG00000258626	1.08463	0.0176027	0.227749	1.08463
ADGRV1	ENSG00000164199	0.391944	0.017609	0.227749	0.391944
ADAMTSL4	ENSG00000143382	-0.701156	0.0176332	0.227901	0.701156
TRPM7	ENSG00000092439	0.244382	0.0176495	0.227952	0.244382
ATP6V0D1	ENSG00000159720	0.251885	0.0176873	0.228278	0.251885
CREB3	ENSG00000107175	0.266373	0.0177036	0.228328	0.266373
CLEC11A	ENSG00000105472	-0.309832	0.0177444	0.228536	0.309832
TEAD4	ENSG00000197905	0.336522	0.0177447	0.228536	0.336522
COL6A1	ENSG00000142156	-0.226744	0.0178164	0.229217	0.226744
CLDN9	ENSG00000213937	-0.764495	0.0178226	0.229217	0.764495
CCDC42	ENSG00000161973	5.05478	0.0178338	1	5.05478
DANCR	ENSG00000226950	0.238506	0.0179032	0.230033	0.238506
CEP295	ENSG00000166004	0.277743	0.0179134	0.230033	0.277743
PHF7	ENSG00000010318	-0.322074	0.0179413	0.230033	0.322074
ESRP1	ENSG00000104413	-0.841503	0.0179433	0.230033	0.841503
ARL3	ENSG00000138175	0.229471	0.0179731	0.230033	0.229471
NAP1L2	ENSG00000186462	-0.251171	0.0179738	0.230033	0.251171
CD99L2	ENSG00000102181	0.247316	0.0179844	0.230033	0.247316
NRCAM	ENSG00000091129	0.318793	0.0179866	0.230033	0.318793
FZD3	ENSG00000104290	0.269679	0.017999	0.230033	0.269679
AC008393.1	ENSG00000245317	-0.62903	0.0180769	0.230796	0.62903
DNAJB1	ENSG00000132002	0.311829	0.0180839	0.230796	0.311829
TOLLIP-AS1	ENSG00000255153	-0.535661	0.0181028	0.230877	0.535661
CES1	ENSG00000198848	1.13213	0.0181359	0.231059	1.13213
WDR88	ENSG00000166359	-0.613622	0.0181626	0.231059	0.613622
PLEKHG4B	ENSG00000153404	0.270224	0.018165	0.231059	0.270224
YPEL4	ENSG00000166793	-0.406774	0.0181943	0.231059	0.406774
LYN	ENSG00000254087	-0.314987	0.0182014	0.231059	0.314987
XDH	ENSG00000158125	-0.330178	0.0182027	0.231059	0.330178
HLA-B	ENSG00000234745	0.304549	0.0182054	0.231059	0.304549
FAM69C	ENSG00000187773	1.07413	0.018282	0.231871	1.07413
EML1	ENSG00000066629	0.257927	0.0183397	0.232439	0.257927
GABRG2	ENSG00000113327	-0.885873	0.018362	0.232439	0.885873
AL133406.2	ENSG00000231628	-1.26162	0.0183648	0.232439	1.26162
TENM1	ENSG00000009694	-0.616007	0.018406	0.2328	0.616007
AC012313.1	ENSG00000232098	-0.383416	0.0184237	0.232863	0.383416
AC006435.2	ENSG00000263345	-0.737171	0.0184628	0.233085	0.737171
LINC02188	ENSG00000261175	-2.48358	0.0184695	1	2.48358
DPF3	ENSG00000205683	-0.974945	0.018473	0.233085	0.974945
TTBK1	ENSG00000146216	0.374584	0.0184794	0.233085	0.374584
TICRR	ENSG00000140534	0.287114	0.0185089	0.233147	0.287114
DHX9	ENSG00000135829	0.258409	0.0185098	0.233147	0.258409
COPS7B	ENSG00000144524	0.231308	0.0185678	0.233718	0.231308
UGP2	ENSG00000169764	-0.265929	0.0186015	0.23393	0.265929
AL035443.1	ENSG00000224765	-1.81603	0.0186082	1	1.81603
DGCR2	ENSG00000070413	0.284227	0.0186103	0.23393	0.284227
AL139246.5	ENSG00000272449	0.753191	0.018623	0.23393	0.753191
NME6	ENSG00000172113	0.282396	0.0186493	0.234054	0.282396
PLCH1	ENSG00000114805	0.254085	0.0186671	0.234054	0.254085
SNHG20	ENSG00000234912	-0.455232	0.0186882	0.234054	0.455232
JUND	ENSG00000130522	-0.266495	0.0186931	0.234054	0.266495
LMNB1	ENSG00000113368	0.241813	0.0187163	0.234054	0.241813
CSF1	ENSG00000184371	0.363838	0.0187172	0.234054	0.363838
RNF122	ENSG00000133874	0.252058	0.0187223	0.234054	0.252058
RGPD1	ENSG00000187627	1.54276	0.0187655	0.23432	1.54276
NOXA1	ENSG00000188747	-0.496521	0.0187804	0.23432	0.496521
TXNIP	ENSG00000265972	-0.746352	0.0187819	0.23432	0.746352
HES3	ENSG00000173673	-0.229667	0.0188048	0.234378	0.229667
NECTIN1	ENSG00000110400	0.277227	0.0188122	0.234378	0.277227
ILKAP	ENSG00000132323	0.272818	0.0188279	0.234378	0.272818
LINC01011	ENSG00000244041	-0.562305	0.0188377	0.234378	0.562305
TNPO3	ENSG00000064419	0.220771	0.0188512	0.234386	0.220771
DDX49	ENSG00000105671	0.292746	0.0189113	0.234975	0.292746
TMEM147	ENSG00000105677	0.304088	0.0189391	0.235023	0.304088
TMEM161B-AS1	ENSG00000247828	-0.45337	0.0189409	0.235023	0.45337
AP000894.4	ENSG00000273355	-0.652999	0.0189795	0.235343	0.652999
FAM71F1	ENSG00000135248	0.27653	0.0189929	0.23535	0.27653
KRT8P12	ENSG00000229320	-0.474514	0.0190158	0.235453	0.474514
CMTR2	ENSG00000180917	-0.301681	0.0190302	0.235453	0.301681
EFCC1	ENSG00000114654	-0.449205	0.0190398	0.235453	0.449205
HIST2H2BD	ENSG00000220323	-0.671169	0.0190603	0.235522	0.671169
NABP1	ENSG00000173559	-0.72304	0.019071	0.235522	0.72304
BCL3	ENSG00000069399	-1.02542	0.0191044	0.235555	1.02542
PAQR6	ENSG00000160781	-0.434959	0.019108	0.235555	0.434959
LCN12	ENSG00000184925	-0.808323	0.0191123	0.235555	0.808323
PRSS57	ENSG00000185198	-2.06714	0.0191364	1	2.06714
ASIC3	ENSG00000213199	-0.538	0.0191407	0.235747	0.538
SENP7	ENSG00000138468	-0.332329	0.0191563	0.235781	0.332329
SCN1A	ENSG00000144285	-0.582278	0.0192059	0.236233	0.582278
FCGR1CP	ENSG00000265531	4.73451	0.0192441	1	4.73451
AGBL3	ENSG00000146856	-0.654947	0.0192671	0.236827	0.654947
SCAMP1-AS1	ENSG00000245556	-0.353448	0.0193082	0.237173	0.353448
SLC24A1	ENSG00000074621	-0.274698	0.0193569	0.237548	0.274698
DDX60L	ENSG00000181381	-0.539112	0.0193842	0.237548	0.539112
TPH2	ENSG00000139287	2.25727	0.0193946	1	2.25727
AC116025.2	ENSG00000262172	4.71976	0.0194106	1	4.71976
MCM4	ENSG00000104738	0.246561	0.0194232	0.237548	0.246561
SETX	ENSG00000107290	0.276326	0.0194388	0.237548	0.276326
PLXND1	ENSG00000004399	-0.29378	0.0194395	0.237548	0.29378
PIP5KL1	ENSG00000167103	-0.285138	0.0194579	0.237548	0.285138
AC009061.2	ENSG00000270049	-1.21106	0.0194791	0.237548	1.21106
ANKRD10-IT1	ENSG00000229152	-0.517198	0.0194929	0.237548	0.517198
KREMEN2	ENSG00000131650	-0.350857	0.0195053	0.237548	0.350857
TCP11X1	ENSG00000268235	-1.00962	0.0195214	0.237548	1.00962
TANC2	ENSG00000170921	0.274229	0.0195218	0.237548	0.274229
SLC1A2	ENSG00000110436	0.40358	0.0195272	0.237548	0.40358
TRAF5	ENSG00000082512	-0.341083	0.0195303	0.237548	0.341083
TTC32	ENSG00000183891	-0.402716	0.0195309	0.237548	0.402716
C19orf57	ENSG00000132016	-0.454449	0.0195332	0.237548	0.454449
DNAJC5	ENSG00000101152	0.244939	0.0196248	0.238242	0.244939
AANAT	ENSG00000129673	-0.839133	0.0196567	0.238242	0.839133
C1QTNF1	ENSG00000173918	0.408625	0.0196571	0.238242	0.408625
KCNMA1	ENSG00000156113	-0.391118	0.0196627	0.238242	0.391118
DYRK4	ENSG00000010219	-0.332701	0.0196794	0.238242	0.332701
TRUB2	ENSG00000167112	0.240802	0.0196803	0.238242	0.240802
DCST2	ENSG00000163354	-0.646456	0.019698	0.238242	0.646456
SLC10A4	ENSG00000145248	-1.15292	0.0197058	0.238242	1.15292
THBS2	ENSG00000186340	-0.674958	0.0197073	0.238242	0.674958
NDUFV2	ENSG00000178127	-0.832308	0.0197762	0.23877	0.832308
KDM3B	ENSG00000120733	0.247248	0.0197783	0.23877	0.247248
MICALL2	ENSG00000164877	-0.348374	0.0198043	0.23877	0.348374
ARRDC4	ENSG00000140450	-0.765172	0.0198197	0.23877	0.765172
H2AFZ	ENSG00000164032	0.261684	0.0198317	0.23877	0.261684
CBLC	ENSG00000142273	-0.519826	0.0198417	0.23877	0.519826
NFE2	ENSG00000123405	0.401837	0.0198421	0.23877	0.401837
AC009264.1	ENSG00000234352	-1.00825	0.0199195	0.239438	1.00825
ARHGAP28	ENSG00000088756	0.300494	0.0199238	0.239438	0.300494
SDC2	ENSG00000169439	0.213617	0.0199436	0.239519	0.213617
AC012307.1	ENSG00000228873	-4.7226	0.0199664	1	4.7226
VPS13B	ENSG00000132549	0.384385	0.0199724	0.239709	0.384385
F7	ENSG00000057593	-0.606607	0.0200268	0.239959	0.606607
PLAGL1	ENSG00000118495	0.394899	0.0200321	0.239959	0.394899
PTPRT	ENSG00000196090	-0.432517	0.0200326	0.239959	0.432517
AC087203.3	ENSG00000270074	-1.15792	0.0200788	0.240188	1.15792
SERGEF	ENSG00000129158	0.328665	0.0200841	0.240188	0.328665
BDH2	ENSG00000164039	-0.299425	0.0200911	0.240188	0.299425
AC104986.2	ENSG00000253948	-0.682324	0.0201118	0.24028	0.682324
AC020904.2	ENSG00000273654	-0.515991	0.0201902	0.240942	0.515991
AC123768.2	ENSG00000244952	-1.26451	0.0201936	0.240942	1.26451
SIN3A	ENSG00000169375	0.241974	0.0202217	0.241122	0.241974
IFITM1	ENSG00000185885	-0.35684	0.020253	0.241338	0.35684
UTP20	ENSG00000120800	0.305756	0.0202709	0.241394	0.305756
GLI2	ENSG00000074047	0.290867	0.0202856	0.241412	0.290867
CAPS	ENSG00000105519	-0.415254	0.0203217	0.241568	0.415254
DIO3OS	ENSG00000258498	-0.695117	0.0203339	0.241568	0.695117
TOP2A	ENSG00000131747	0.246231	0.0203382	0.241568	0.246231
LDB3	ENSG00000122367	-0.980502	0.0203863	0.241981	0.980502
NOTCH3	ENSG00000074181	0.273648	0.0204099	0.242105	0.273648
URB2	ENSG00000135763	0.323215	0.0204477	0.24237	0.323215
MTMR4	ENSG00000108389	0.23103	0.0204759	0.24237	0.23103
GRIN2B	ENSG00000273079	0.391091	0.0204803	0.24237	0.391091
CAMTA1-DT	ENSG00000237436	-0.551147	0.0205124	0.24237	0.551147
KLHL26	ENSG00000167487	0.24073	0.0205202	0.24237	0.24073
CDC25A	ENSG00000164045	0.275228	0.0205333	0.24237	0.275228
ADAMTS18	ENSG00000140873	1.53622	0.020542	0.24237	1.53622
FOXN4	ENSG00000139445	-0.503759	0.0205634	0.24237	0.503759
SLC9A7	ENSG00000065923	-0.316368	0.020569	0.24237	0.316368
DNMT1	ENSG00000130816	0.264934	0.0206008	0.24237	0.264934
LINC01138	ENSG00000274020	-0.493728	0.0206045	0.24237	0.493728
PSD4	ENSG00000125637	-0.687745	0.020621	0.24237	0.687745
RALGAPA2	ENSG00000188559	0.279199	0.0206333	0.24237	0.279199
HLA-DPB1	ENSG00000223865	0.363803	0.020643	0.24237	0.363803
NSD2	ENSG00000109685	0.263966	0.0206578	0.24237	0.263966
AC006277.1	ENSG00000279452	-0.599598	0.0206616	0.24237	0.599598
ZFYVE26	ENSG00000072121	0.25844	0.0206644	0.24237	0.25844
ADCY10P1	ENSG00000161912	-0.365617	0.0206703	0.24237	0.365617
AL136116.3	ENSG00000217648	0.930818	0.020711	0.242692	0.930818
SNX29	ENSG00000048471	0.280225	0.0207566	0.242864	0.280225
NOL12	ENSG00000273899	-0.513366	0.020762	0.242864	0.513366
KCNA2	ENSG00000177301	-0.514998	0.0207681	0.242864	0.514998
ABCF1	ENSG00000204574	0.234795	0.0207826	0.242864	0.234795
FNDC4	ENSG00000115226	0.255699	0.0207919	0.242864	0.255699
EHD3	ENSG00000013016	0.263114	0.0208113	0.24293	0.263114
VAV3	ENSG00000134215	0.511418	0.0208241	0.24293	0.511418
MRTFA	ENSG00000196588	0.255903	0.020907	0.243743	0.255903
AC103974.1	ENSG00000254966	-1.98566	0.0210263	1	1.98566
LAMC2	ENSG00000058085	-0.531744	0.0210315	0.245038	0.531744
ACOT7	ENSG00000097021	0.289794	0.0210886	0.245547	0.289794
SESTD1	ENSG00000187231	0.258916	0.0211371	0.245877	0.258916
ECHDC1	ENSG00000093144	0.241104	0.0211663	0.245877	0.241104
AC021321.1	ENSG00000271966	-0.524612	0.0211755	0.245877	0.524612
BRIP1	ENSG00000136492	0.243123	0.0211771	0.245877	0.243123
FAXDC2	ENSG00000170271	-0.33404	0.021184	0.245877	0.33404
MIR221	ENSG00000207870	-2.21286	0.0212103	1	2.21286
AL035701.1	ENSG00000231769	-1.50709	0.021229	1	1.50709
AC010980.2	ENSG00000267034	0.533162	0.021235	0.246165	0.533162
PTOV1-AS1	ENSG00000268006	-0.54954	0.0212357	0.246165	0.54954
PECR	ENSG00000115425	-0.286595	0.021269	0.246395	0.286595
ADCY3	ENSG00000138031	0.243307	0.0213065	0.246674	0.243307
GNAZ	ENSG00000128266	0.288186	0.0213311	0.246704	0.288186
AC005837.1	ENSG00000261335	-0.985433	0.0213371	0.246704	0.985433
SREBF1	ENSG00000072310	0.288922	0.0213649	0.246704	0.288922
AL360181.2	ENSG00000235245	-0.561418	0.021366	0.246704	0.561418
PLEKHH3	ENSG00000068137	-0.241244	0.0213765	0.246704	0.241244
MMP19	ENSG00000123342	-1.00756	0.0214082	0.246916	1.00756
AC107464.3	ENSG00000272927	-0.533379	0.0214551	0.246986	0.533379
ATP13A4	ENSG00000127249	1.88878	0.0214565	1	1.88878
AC132872.1	ENSG00000260563	-0.519742	0.0214578	0.246986	0.519742
DAPK1	ENSG00000196730	0.248102	0.021478	0.246986	0.248102
AC006128.1	ENSG00000279716	-0.553367	0.0214853	0.246986	0.553367
C2CD3	ENSG00000168014	0.247584	0.0214898	0.246986	0.247584
SMC1A	ENSG00000072501	0.243323	0.0214952	0.246986	0.243323
CCDC78	ENSG00000162004	-0.525641	0.0215321	0.247255	0.525641
LRPAP1	ENSG00000163956	0.235723	0.02159	0.247764	0.235723
PSAT1	ENSG00000135069	0.276936	0.0216232	0.247925	0.276936
AC015802.6	ENSG00000284526	-1.97572	0.0216313	1	1.97572
PER2	ENSG00000132326	-0.339692	0.0216344	0.247925	0.339692
CCDC80	ENSG00000091986	0.283654	0.0216463	0.247925	0.283654
H6PD	ENSG00000049239	-0.275223	0.0216585	0.247925	0.275223
TRAFD1	ENSG00000135148	0.219811	0.0216716	0.247925	0.219811
SLC25A38	ENSG00000144659	0.230108	0.0217131	0.247984	0.230108
NCOR1	ENSG00000141027	0.245655	0.0217148	0.247984	0.245655
EIF3J-DT	ENSG00000179523	-0.283055	0.0217173	0.247984	0.283055
LINC01056	ENSG00000237119	-4.71305	0.0217275	1	4.71305
GOT1	ENSG00000120053	0.237092	0.0217773	0.248445	0.237092
B3GALT5	ENSG00000183778	-0.285175	0.0217849	0.248445	0.285175
SLC34A3	ENSG00000198569	-0.624378	0.0218264	0.248678	0.624378
TAF5L	ENSG00000135801	0.272891	0.0218438	0.248678	0.272891
SERF1B	ENSG00000205572	-1.75075	0.021846	0.248678	1.75075
HSPA9	ENSG00000113013	0.213514	0.0218818	0.248931	0.213514
LINC02139	ENSG00000278214	-1.83823	0.0219232	1	1.83823
BDNF-AS	ENSG00000245573	-0.478513	0.0219353	0.249385	0.478513
AC011979.1	ENSG00000239470	-1.569	0.0219874	1	1.569
PSMC2	ENSG00000161057	0.232051	0.0219911	0.249829	0.232051
PLPPR4	ENSG00000117600	-0.692332	0.0220016	0.249829	0.692332
CRIP2	ENSG00000182809	0.44508	0.0220465	0.250054	0.44508
ZNF737	ENSG00000237440	-0.2894	0.0220487	0.250054	0.2894
PRSS48	ENSG00000189099	-4.98806	0.022083	1	4.98806
AL031670.1	ENSG00000275582	-0.651838	0.0221291	0.25081	0.651838
AHCTF1P1	ENSG00000226121	0.374475	0.0221453	0.250838	0.374475
RTN4R	ENSG00000040608	0.336198	0.0221592	0.250841	0.336198
KCNH2	ENSG00000055118	-0.218826	0.0222034	0.251186	0.218826
PIGL	ENSG00000108474	-0.352043	0.0222394	0.251208	0.352043
EML2	ENSG00000125746	-0.327888	0.0222521	0.251208	0.327888
CIRBP	ENSG00000099622	-0.249345	0.0222792	0.251208	0.249345
ID3	ENSG00000117318	0.242799	0.0222849	0.251208	0.242799
TCERG1L-AS1	ENSG00000230098	-3.58793	0.0222867	1	3.58793
SMAD3	ENSG00000166949	0.25304	0.0222921	0.251208	0.25304
AC005197.1	ENSG00000269694	-1.2683	0.0222999	0.251208	1.2683
SYP	ENSG00000102003	-0.640805	0.0223013	0.251208	0.640805
ERO1B	ENSG00000086619	-0.351695	0.0223193	0.251256	0.351695
APLP1	ENSG00000105290	0.219356	0.0223459	0.251317	0.219356
CCNJ	ENSG00000107443	0.216802	0.0223521	0.251317	0.216802
IFT22	ENSG00000128581	0.266183	0.0223889	0.251335	0.266183
RBPMS2	ENSG00000166831	-0.292368	0.0224017	0.251335	0.292368
TCTN3	ENSG00000119977	0.217155	0.0224096	0.251335	0.217155
RPS6KA2	ENSG00000071242	0.293425	0.022417	0.251335	0.293425
RNF43	ENSG00000108375	-1.01772	0.0224222	0.251335	1.01772
BAZ1B	ENSG00000009954	0.235351	0.0224376	0.251353	0.235351
MAB21L2	ENSG00000181541	-0.406027	0.0224781	0.251653	0.406027
TUBB	ENSG00000196230	0.233089	0.0225338	0.252123	0.233089
RNF157	ENSG00000141576	0.297225	0.0225894	0.25259	0.297225
LINC01271	ENSG00000233077	-1.34045	0.0226408	1	1.34045
AC242376.2	ENSG00000274471	-0.64749	0.0226695	0.253332	0.64749
ITGA1	ENSG00000213949	0.449144	0.0227032	0.253553	0.449144
CORO1A	ENSG00000102879	0.345478	0.0227171	0.253554	0.345478
AP006621.3	ENSG00000255284	-0.427725	0.0227417	0.253675	0.427725
KIF15	ENSG00000163808	0.235033	0.0227765	0.253908	0.235033
MFNG	ENSG00000100060	-0.31301	0.0227929	0.253936	0.31301
POLR1A	ENSG00000068654	0.290846	0.0228468	0.254184	0.290846
MFSD6	ENSG00000151690	-0.641914	0.022862	0.254184	0.641914
MKLN1-AS	ENSG00000236753	-0.503646	0.0228631	0.254184	0.503646
H2AFY	ENSG00000113648	0.258524	0.0228895	0.254184	0.258524
AC078778.1	ENSG00000257596	-0.816746	0.0228934	0.254184	0.816746
VWA5A	ENSG00000110002	-0.312977	0.0228983	0.254184	0.312977
KIAA1549	ENSG00000122778	0.265761	0.0229125	0.254187	0.265761
AC006305.1	ENSG00000206129	-0.486838	0.0229409	0.254348	0.486838
SETD1A	ENSG00000099381	0.257614	0.0229682	0.254447	0.257614
ZBED8	ENSG00000221886	-0.319878	0.0229775	0.254447	0.319878
TMEM106C	ENSG00000134291	0.244345	0.0230084	0.254635	0.244345
THEG	ENSG00000105549	-2.92814	0.0230492	1	2.92814
FAM163A	ENSG00000143340	1.38911	0.0230615	1	1.38911
LMNB2	ENSG00000176619	0.268489	0.0231234	0.255732	0.268489
HIST1H2AG	ENSG00000196787	-0.640824	0.0231355	0.255732	0.640824
MINCR	ENSG00000253716	-0.452863	0.0231877	0.256155	0.452863
KIRREL3	ENSG00000149571	0.490361	0.0232595	0.256793	0.490361
INTS6-AS1	ENSG00000236778	-0.664358	0.0233414	0.257399	0.664358
INCENP	ENSG00000149503	0.318855	0.023353	0.257399	0.318855
MED9	ENSG00000141026	0.226985	0.0233625	0.257399	0.226985
FBXO24	ENSG00000106336	-0.535364	0.0233705	0.257399	0.535364
PHF21B	ENSG00000056487	-0.243103	0.0234156	0.257406	0.243103
CDCA2	ENSG00000184661	0.262727	0.0234163	0.257406	0.262727
C8orf44	ENSG00000213865	-0.497938	0.0234308	0.257406	0.497938
BYSL	ENSG00000112578	0.265088	0.0234355	0.257406	0.265088
AC004812.2	ENSG00000277283	-0.421881	0.0234414	0.257406	0.421881
TRPM2	ENSG00000142185	-1.3115	0.0234895	0.257779	1.3115
TTC28	ENSG00000100154	0.270309	0.0236137	0.258988	0.270309
VAMP2	ENSG00000220205	-0.288276	0.023669	0.259439	0.288276
LINC02381	ENSG00000250742	0.695821	0.0236967	0.259446	0.695821
RAPGEF1	ENSG00000107263	0.229127	0.023698	0.259446	0.229127
AC008507.1	ENSG00000266910	-1.69725	0.0237053	1	1.69725
NEAT1	ENSG00000245532	-0.503357	0.0237565	0.259769	0.503357
SEC16A	ENSG00000148396	0.233663	0.023761	0.259769	0.233663
LINC02021	ENSG00000249846	-0.436915	0.02377	0.259769	0.436915
CEP152	ENSG00000103995	-0.347039	0.0237975	0.259789	0.347039
ADGRD2	ENSG00000180264	-0.555513	0.0238001	0.259789	0.555513
AC138393.1	ENSG00000185495	-0.354853	0.0238278	0.259892	0.354853
POU5F1	ENSG00000204531	-0.289557	0.0238493	0.259892	0.289557
AGT	ENSG00000135744	-0.558372	0.0238522	0.259892	0.558372
MEGF9	ENSG00000106780	0.349266	0.0238954	0.259983	0.349266
TEX15	ENSG00000133863	0.347221	0.0239027	0.259983	0.347221
SACS	ENSG00000151835	0.360718	0.0239416	0.259983	0.360718
NDUFB11	ENSG00000147123	0.232227	0.0239457	0.259983	0.232227
CDCA8	ENSG00000134690	0.293385	0.0239567	0.259983	0.293385
KIF25-AS1	ENSG00000229921	-0.380049	0.0239592	0.259983	0.380049
RND1	ENSG00000172602	0.246464	0.0239598	0.259983	0.246464
AC080129.2	ENSG00000232874	-2.17525	0.02398	1	2.17525
FOSL2	ENSG00000075426	0.452248	0.0239862	0.259992	0.452248
SOGA1	ENSG00000149639	0.319276	0.0240018	0.259992	0.319276
RFWD3	ENSG00000168411	0.240632	0.024006	0.259992	0.240632
IMMP2L	ENSG00000184903	-0.357169	0.0240174	0.259992	0.357169
OFCC1	ENSG00000181355	-1.43635	0.0240436	1	1.43635
ZDHHC12	ENSG00000160446	0.259192	0.0240493	0.260184	0.259192
ZNF142	ENSG00000115568	0.291049	0.0240825	0.260294	0.291049
ADAMTS10	ENSG00000142303	-0.36599	0.0240879	0.260294	0.36599
C9orf24	ENSG00000164972	-2.134	0.0241829	1	2.134
GPR132	ENSG00000183484	-0.586635	0.0241896	0.26124	0.586635
RPS19BP1	ENSG00000187051	0.230604	0.0242159	0.26137	0.230604
HM13	ENSG00000101294	0.239282	0.0242635	0.261634	0.239282
AC009159.2	ENSG00000277214	-1.67338	0.0242716	1	1.67338
ZEB1	ENSG00000148516	0.322328	0.0242734	0.261634	0.322328
AC026471.4	ENSG00000261474	-0.815627	0.0242846	0.261634	0.815627
WNT2B	ENSG00000134245	0.550057	0.0242976	0.261634	0.550057
SCTR	ENSG00000080293	-1.08525	0.0243402	0.26194	1.08525
WARS	ENSG00000140105	0.253867	0.0243652	0.261969	0.253867
NBPF1	ENSG00000219481	0.24727	0.0243971	0.261969	0.24727
TMX3	ENSG00000166479	-0.306185	0.0244	0.261969	0.306185
GCNT2	ENSG00000111846	-0.254815	0.0244001	0.261969	0.254815
RPL36A	ENSG00000241343	-0.606179	0.0244541	0.262377	0.606179
OR7E12P	ENSG00000189398	-0.322727	0.0244783	0.262377	0.322727
CENPL	ENSG00000120334	0.263715	0.0244833	0.262377	0.263715
CYSRT1	ENSG00000197191	-0.550553	0.0244968	0.262377	0.550553
VIPR2	ENSG00000106018	-0.470197	0.0245097	0.262377	0.470197
GRIN3A	ENSG00000198785	1.27659	0.0245209	1	1.27659
CBWD6	ENSG00000215126	-0.455939	0.0245549	0.262617	0.455939
AC124944.3	ENSG00000260261	-0.477881	0.0245608	0.262617	0.477881
PRMT5-AS1	ENSG00000237054	-1.88375	0.0246089	1	1.88375
GPR35	ENSG00000178623	-0.667577	0.0246297	0.263127	0.667577
MCCC1	ENSG00000078070	0.246099	0.0246382	0.263127	0.246099
AC093627.2	ENSG00000239715	-4.89388	0.0246436	1	4.89388
CCDC155	ENSG00000161609	-0.793259	0.0246516	0.263127	0.793259
AC060834.1	ENSG00000197320	1.00412	0.0246858	0.263202	1.00412
VSTM2B	ENSG00000187135	-0.777983	0.0246873	0.263202	0.777983
MED12L	ENSG00000144893	0.337717	0.024748	0.263577	0.337717
CLGN	ENSG00000153132	0.243648	0.0247512	0.263577	0.243648
AC239800.2	ENSG00000232721	-1.21747	0.0247593	1	1.21747
SUFU	ENSG00000107882	0.22104	0.0248293	0.264104	0.22104
ZNF777	ENSG00000196453	0.230287	0.0248295	0.264104	0.230287
LINC01197	ENSG00000248441	-0.82702	0.0248513	0.264182	0.82702
C2orf80	ENSG00000188674	-0.736045	0.0248903	0.264297	0.736045
CCBE1	ENSG00000183287	-0.252186	0.024891	0.264297	0.252186
TAS1R1	ENSG00000173662	-1.44042	0.0249777	1	1.44042
ZNF235	ENSG00000159917	0.370752	0.0249889	0.265183	0.370752
ST8SIA1	ENSG00000111728	0.526701	0.0250323	0.265454	0.526701
PTPRE	ENSG00000132334	0.558399	0.0250675	0.265454	0.558399
AL354707.1	ENSG00000225489	-1.33172	0.0250678	0.265454	1.33172
ZNF800	ENSG00000048405	0.284899	0.0250723	0.265454	0.284899
ESCO2	ENSG00000171320	0.24881	0.0250901	0.265489	0.24881
ZKSCAN2-DT	ENSG00000274925	-0.536718	0.0251178	0.265628	0.536718
AC112777.1	ENSG00000256663	0.338848	0.0251396	0.265706	0.338848
LINC01405	ENSG00000185847	-0.396218	0.0251954	0.266142	0.396218
ZNF333	ENSG00000160961	-0.291979	0.0252999	0.26709	0.291979
RPSAP58	ENSG00000225178	0.30961	0.0253155	0.26709	0.30961
AC140134.1	ENSG00000179978	0.769196	0.0253289	0.26709	0.769196
CLDN2	ENSG00000165376	2.17808	0.0253713	1	2.17808
ZNF584	ENSG00000171574	0.346095	0.0253831	0.267507	0.346095
TANK	ENSG00000136560	-0.304826	0.0254189	0.267671	0.304826
KNDC1	ENSG00000171798	-0.242125	0.0254278	0.267671	0.242125
ZNF821	ENSG00000102984	0.323372	0.0254584	0.267839	0.323372
AC053527.1	ENSG00000250220	-0.814726	0.0254844	0.26796	0.814726
DCAF1	ENSG00000145041	0.251769	0.0255211	0.268191	0.251769
AKR1B10	ENSG00000198074	4.57463	0.0255507	1	4.57463
C4orf47	ENSG00000205129	-0.713954	0.0255884	0.26863	0.713954
ARIH2	ENSG00000177479	0.221156	0.0255932	0.26863	0.221156
TUBGCP4	ENSG00000137822	0.244141	0.0256138	0.26863	0.244141
RF00019	ENSG00000200742	-3.17867	0.0256171	1	3.17867
DYNC2H1	ENSG00000187240	0.377402	0.0256215	0.26863	0.377402
COL17A1	ENSG00000065618	0.326924	0.0256418	0.268689	0.326924
LINC02466	ENSG00000246876	-4.62154	0.0256802	1	4.62154
FANCC	ENSG00000158169	0.23268	0.025691	0.26903	0.23268
FBP1	ENSG00000165140	-0.635264	0.0257037	0.26903	0.635264
AL022345.1	ENSG00000272319	-4.62109	0.0257061	1	4.62109
AL157756.1	ENSG00000254718	-1.07239	0.0257279	0.26913	1.07239
RN7SL364P	ENSG00000243560	-4.64385	0.0257719	1	4.64385
SLC35A4	ENSG00000176087	0.248186	0.0257752	0.269372	0.248186
VEGFA	ENSG00000112715	-0.425236	0.0257899	0.269372	0.425236
DACH1	ENSG00000276644	0.419345	0.0257952	0.269372	0.419345
NKD1	ENSG00000140807	0.269648	0.0258542	0.269744	0.269648
CHKA	ENSG00000110721	0.248372	0.0258603	0.269744	0.248372
FER1L5	ENSG00000249715	-0.579331	0.0258778	0.269774	0.579331
AKAP12	ENSG00000131016	0.279335	0.0259114	0.269971	0.279335
CNDP2	ENSG00000133313	0.260181	0.0259306	0.270017	0.260181
COLCA2	ENSG00000214290	-1.0033	0.0259749	0.270231	1.0033
PQLC2	ENSG00000040487	0.276221	0.0259806	0.270231	0.276221
CXorf40B	ENSG00000197021	0.241142	0.0260011	0.270291	0.241142
GPX3	ENSG00000211445	0.283069	0.0260419	0.270535	0.283069
SSRP1	ENSG00000149136	0.24343	0.026059	0.270535	0.24343
BTN2A3P	ENSG00000124549	-0.459594	0.0260689	0.270535	0.459594
ICE1	ENSG00000164151	0.237709	0.0261014	0.270719	0.237709
SRRM4	ENSG00000139767	-0.397985	0.0261195	0.270754	0.397985
CORO6	ENSG00000167549	-0.407051	0.026155	0.270824	0.407051
STPG2	ENSG00000163116	-1.70443	0.0261586	1	1.70443
RAD23B	ENSG00000119318	0.209601	0.0261742	0.270824	0.209601
FAM83D	ENSG00000101447	0.343288	0.0261794	0.270824	0.343288
HCFC1	ENSG00000172534	0.335826	0.0261953	0.270824	0.335826
KLHL31	ENSG00000124743	-1.15096	0.0262001	0.270824	1.15096
TMEM42	ENSG00000169964	-0.298619	0.0262218	0.270894	0.298619
AC090844.2	ENSG00000264968	-2.60289	0.0262296	1	2.60289
CTXND1	ENSG00000259417	1.61162	0.0262639	1	1.61162
GNE	ENSG00000159921	0.215651	0.0262798	0.27134	0.215651
AC087164.2	ENSG00000279428	4.87495	0.0262803	1	4.87495
LBH	ENSG00000213626	-0.347383	0.0263305	0.271585	0.347383
ASIC4	ENSG00000072182	-0.760757	0.0263331	0.271585	0.760757
CLEC18A	ENSG00000157322	0.493634	0.0263812	0.271929	0.493634
KRT8P30	ENSG00000224928	-1.09852	0.0264336	0.272197	1.09852
MYBPC3	ENSG00000134571	0.63085	0.0264518	0.272197	0.63085
USH1G	ENSG00000182040	-0.610864	0.0264518	0.272197	0.610864
AMOTL1	ENSG00000166025	0.251377	0.026549	0.273044	0.251377
TMEM91	ENSG00000142046	-0.433512	0.0265724	0.273131	0.433512
MTHFD2L	ENSG00000163738	-0.463233	0.0266463	0.273401	0.463233
PCDHGC3	ENSG00000240184	0.218841	0.0266612	0.273401	0.218841
GRM8	ENSG00000179603	0.449858	0.0266682	0.273401	0.449858
AL445931.1	ENSG00000235138	0.721896	0.0266694	0.273401	0.721896
ZNF251	ENSG00000198169	-0.291016	0.0266906	0.273401	0.291016
PYROXD2	ENSG00000119943	-0.322408	0.0266913	0.273401	0.322408
AC097534.1	ENSG00000248774	-0.873543	0.0267031	0.273401	0.873543
ANKRD18DP	ENSG00000226435	-2.92552	0.0267112	1	2.92552
POLR3K	ENSG00000161980	0.284618	0.0267317	0.27352	0.284618
OLFM2	ENSG00000105088	-0.311234	0.0267446	0.27352	0.311234
PDPR	ENSG00000090857	0.243856	0.0268047	0.273982	0.243856
NDRG2	ENSG00000165795	-0.393939	0.0268323	0.274112	0.393939
AP000688.2	ENSG00000233393	-0.800639	0.0268584	0.274225	0.800639
AC110998.1	ENSG00000253223	-2.64407	0.0268785	1	2.64407
DPYSL4	ENSG00000151640	0.263348	0.0268936	0.27434	0.263348
HMGN5	ENSG00000198157	-0.26666	0.0269047	0.27434	0.26666
HTR2C	ENSG00000147246	-0.540504	0.0269234	0.27434	0.540504
SNRPC	ENSG00000124562	0.234344	0.0269397	0.27434	0.234344
RPL4P4	ENSG00000229638	-0.302584	0.0269453	0.27434	0.302584
IGF2-AS	ENSG00000099869	-2.03006	0.0269776	1	2.03006
GAL3ST4	ENSG00000197093	-0.39639	0.0269906	0.27434	0.39639
RIN1	ENSG00000174791	-0.339212	0.0270078	0.27434	0.339212
LDHD	ENSG00000166816	-0.446558	0.0270398	0.27434	0.446558
SIK2	ENSG00000170145	0.244811	0.0270427	0.27434	0.244811
SON	ENSG00000159140	0.242652	0.0270497	0.27434	0.242652
ARRDC3-AS1	ENSG00000281357	-0.535836	0.0270614	0.27434	0.535836
OTX2-AS1	ENSG00000248550	0.851129	0.0270637	0.27434	0.851129
SLC2A5	ENSG00000142583	-1.85987	0.0270883	1	1.85987
SLC38A2	ENSG00000134294	0.246456	0.0270918	0.27434	0.246456
NDUFA5	ENSG00000128609	-0.248422	0.0270946	0.27434	0.248422
PCNA	ENSG00000132646	0.237258	0.0271085	0.27434	0.237258
FRMD5	ENSG00000171877	0.292066	0.0271194	0.27434	0.292066
HS6ST1	ENSG00000136720	0.311551	0.0271241	0.27434	0.311551
CFAP70	ENSG00000156042	-0.634142	0.0271438	0.274388	0.634142
EMILIN3	ENSG00000183798	0.264138	0.0271621	0.274421	0.264138
MELK	ENSG00000165304	0.215441	0.0272216	0.274647	0.215441
CASKIN2	ENSG00000177303	0.251888	0.0272283	0.274647	0.251888
TSGA10	ENSG00000135951	-0.410967	0.0272393	0.274647	0.410967
ZNF516	ENSG00000101493	0.236874	0.0272445	0.274647	0.236874
AC073343.2	ENSG00000228010	-0.66322	0.0273987	0.27603	0.66322
LIN52	ENSG00000205659	0.284332	0.0274117	0.27603	0.284332
WDR34	ENSG00000119333	0.266789	0.0274464	0.276179	0.266789
STAG3	ENSG00000066923	-0.398147	0.0274732	0.276179	0.398147
BMS1P1	ENSG00000204177	-0.387127	0.0275074	0.276179	0.387127
PRRC2C	ENSG00000117523	0.299195	0.0275121	0.276179	0.299195
GALR3	ENSG00000128310	-0.611549	0.0275137	0.276179	0.611549
SFT2D2	ENSG00000213064	0.258371	0.0275201	0.276179	0.258371
AL513318.2	ENSG00000269994	-0.287782	0.0275566	0.276179	0.287782
NSUN5P1	ENSG00000223705	-0.37739	0.0275685	0.276179	0.37739
DNM1P47	ENSG00000259660	1.25564	0.0275909	0.276179	1.25564
SYT15	ENSG00000204176	-0.73307	0.0276304	0.276179	0.73307
HDHD2	ENSG00000167220	-0.462195	0.027637	0.276179	0.462195
AP000662.1	ENSG00000254602	-0.282387	0.0276377	0.276179	0.282387
AC093218.1	ENSG00000285804	-0.463784	0.0276427	0.276179	0.463784
KCNN3	ENSG00000143603	0.24734	0.0276471	0.276179	0.24734
MMP25	ENSG00000008516	-0.430669	0.0276526	0.276179	0.430669
RRS1	ENSG00000179041	0.315643	0.0276783	0.276229	0.315643
ADAM12	ENSG00000148848	-0.277569	0.0276889	0.276229	0.277569
GPALPP1	ENSG00000133114	-0.234701	0.0277089	0.276229	0.234701
RNF150	ENSG00000170153	-0.380314	0.0277257	0.276229	0.380314
ZACN	ENSG00000186919	2.53022	0.0277359	1	2.53022
MYO5C	ENSG00000128833	0.278615	0.0277505	0.276229	0.278615
RAI14	ENSG00000039560	0.236662	0.0277642	0.276229	0.236662
REPS2	ENSG00000169891	-0.404812	0.0277736	0.276229	0.404812
SSBP2	ENSG00000145687	-0.218574	0.0277896	0.276229	0.218574
AC004540.2	ENSG00000225792	-0.661439	0.0277932	0.276229	0.661439
RPAIN	ENSG00000129197	-0.288545	0.0278243	0.27626	0.288545
AC011481.1	ENSG00000267114	-1.14262	0.0278265	0.27626	1.14262
AC004899.1	ENSG00000225705	-3.13061	0.0278731	1	3.13061
JPH4	ENSG00000092051	-0.22333	0.0278924	0.276765	0.22333
BANF1P2	ENSG00000230306	-0.799816	0.0279126	0.276815	0.799816
XPO5	ENSG00000124571	0.230424	0.0279468	0.276924	0.230424
AGO2	ENSG00000123908	0.312029	0.0279538	0.276924	0.312029
AC008764.6	ENSG00000269399	-0.591475	0.0280665	0.27789	0.591475
SLC8A2	ENSG00000118160	-0.295973	0.0280966	0.278038	0.295973
TSPAN9	ENSG00000011105	0.213885	0.0281318	0.278184	0.213885
UGGT1	ENSG00000136731	0.256334	0.0281417	0.278184	0.256334
PACRG	ENSG00000112530	-0.853379	0.0281696	0.278221	0.853379
AIF1L	ENSG00000126878	0.236494	0.0281758	0.278221	0.236494
SLC16A8	ENSG00000100156	-0.411898	0.0282435	0.278366	0.411898
NR2F1	ENSG00000175745	0.891951	0.0282446	0.278366	0.891951
SLC35B1	ENSG00000121073	0.226172	0.0282574	0.278366	0.226172
GTF3C1	ENSG00000077235	0.242842	0.0282596	0.278366	0.242842
VASH1	ENSG00000071246	0.219802	0.0282665	0.278366	0.219802
N4BP3	ENSG00000145911	0.215199	0.028314	0.278518	0.215199
HIST1H2BC	ENSG00000180596	-1.28924	0.028323	0.278518	1.28924
EPB41	ENSG00000159023	0.205329	0.0283274	0.278518	0.205329
SLC38A1	ENSG00000111371	0.245977	0.0283434	0.278526	0.245977
CNN1	ENSG00000130176	-0.360306	0.0284194	0.279122	0.360306
[truncated: 32,280 more rows]

## Sheet: Control_D6vsControl_D3_deg
gene_name	gene_id	log2FoldChange	pvalue	padj	ABS (log2FoldChange)	DE Genes with padj < 0.05 & |LOG2(FC)| > 0.5	DE UP Genes with padj < 0.05 & |LOG2(FC)| > 0.5	DE DOWN Genes with padj < 0.05 & |LOG2(FC)| > 0.5
DMRTA1	ENSG00000176399	6.25791	1e-302	1e-302	6.25791	DMRTA1	DMRTA1
PKDCC	ENSG00000162878	-5.79094	1.17689e-301	1.5386e-297	5.79094	PKDCC		PKDCC
IGFBP5	ENSG00000115461	3.75175	1.74886e-267	1.52425e-263	3.75175	IGFBP5	IGFBP5
NPTX1	ENSG00000171246	-5.42561	8.96006e-261	5.85697e-257	5.42561	NPTX1		NPTX1
DAZL	ENSG00000092345	-6.29418	2.00044e-214	1.04611e-210	6.29418	DAZL		DAZL
C13orf42	ENSG00000226792	-5.3157	1.35815e-199	5.91859e-196	5.3157	C13orf42		C13orf42
PLAGL1	ENSG00000118495	4.42511	5.65135e-175	2.11094e-171	4.42511	PLAGL1	PLAGL1
DLL1	ENSG00000198719	3.16424	2.10569e-172	6.88218e-169	3.16424	DLL1	DLL1
NCALD	ENSG00000104490	3.55765	1.79282e-153	5.20854e-150	3.55765	NCALD	NCALD
AL645608.7	ENSG00000272512	6.49495	4.64379e-140	1.21421e-136	6.49495	AL645608.7	AL645608.7
EPHA1	ENSG00000146904	-3.90096	2.98265e-139	7.08977e-136	3.90096	EPHA1		EPHA1
TNFRSF19	ENSG00000127863	-2.62087	6.64302e-138	1.44746e-134	2.62087	TNFRSF19		TNFRSF19
PIPOX	ENSG00000179761	-2.93627	2.96184e-133	5.95717e-130	2.93627	PIPOX		PIPOX
SORCS2	ENSG00000184985	2.62141	8.23771e-133	1.53851e-129	2.62141	SORCS2	SORCS2
LINC01198	ENSG00000231817	4.354	4.24781e-126	7.4045e-123	4.354	LINC01198	LINC01198
PRDM14	ENSG00000147596	-3.63701	5.76549e-125	9.4219e-122	3.63701	PRDM14		PRDM14
ADAM12	ENSG00000148848	-3.62831	7.03999e-123	1.08279e-119	3.62831	ADAM12		ADAM12
SULF1	ENSG00000137573	3.74246	6.19184e-122	8.99433e-119	3.74246	SULF1	SULF1
DKK1	ENSG00000107984	-7.32713	3.67475e-114	5.05703e-111	7.32713	DKK1		DKK1
ANO3	ENSG00000134343	-3.76067	2.21963e-113	2.90184e-110	3.76067	ANO3		ANO3
MICAL2	ENSG00000133816	-4.29308	6.28362e-111	7.82371e-108	4.29308	MICAL2		MICAL2
FAM69C	ENSG00000187773	4.73083	7.20439e-111	8.56242e-108	4.73083	FAM69C	FAM69C
SLC30A3	ENSG00000115194	-3.52887	1.04968e-110	1.1933e-107	3.52887	SLC30A3		SLC30A3
DMRT3	ENSG00000064218	4.93048	2.49663e-110	2.71997e-107	4.93048	DMRT3	DMRT3
CLDN6	ENSG00000184697	-2.59123	7.58659e-110	7.93466e-107	2.59123	CLDN6		CLDN6
SCD5	ENSG00000145284	2.95945	4.00062e-105	4.02324e-102	2.95945	SCD5	SCD5
ASS1	ENSG00000130707	-2.70319	4.01441e-104	3.88758e-101	2.70319	ASS1		ASS1
SCUBE1	ENSG00000159307	2.6671	1.57925e-103	1.47474e-100	2.6671	SCUBE1	SCUBE1
LFNG	ENSG00000106003	3.23834	5.59518e-101	5.04473e-98	3.23834	LFNG	LFNG
ZEB1	ENSG00000148516	2.47327	5.33675e-99	4.65133e-96	2.47327	ZEB1	ZEB1
KLHDC8A	ENSG00000162873	3.41834	3.30545e-98	2.78799e-95	3.41834	KLHDC8A	KLHDC8A
CA4	ENSG00000167434	2.89157	4.92585e-98	4.02488e-95	2.89157	CA4	CA4
KCNQ3	ENSG00000184156	3.40282	9.47097e-98	7.50417e-95	3.40282	KCNQ3	KCNQ3
VRTN	ENSG00000133980	-2.60614	4.71475e-96	3.62578e-93	2.60614	VRTN		VRTN
ELOVL2	ENSG00000197977	3.23227	4.44653e-93	3.32181e-90	3.23227	ELOVL2	ELOVL2
CDH9	ENSG00000113100	-2.75836	6.79818e-93	4.93755e-90	2.75836	CDH9		CDH9
NELL2	ENSG00000184613	2.18139	1.99514e-90	1.40992e-87	2.18139	NELL2	NELL2
SCML1	ENSG00000047634	2.78464	2.45072e-90	1.68629e-87	2.78464	SCML1	SCML1
SYT17	ENSG00000103528	3.44846	2.55663e-90	1.71406e-87	3.44846	SYT17	SYT17
TCERG1L	ENSG00000176769	-3.70542	9.71117e-90	6.34795e-87	3.70542	TCERG1L		TCERG1L
MAPK11	ENSG00000185386	3.90775	9.48184e-87	6.04687e-84	3.90775	MAPK11	MAPK11
TINCR	ENSG00000223573	2.77183	1.80545e-86	1.12398e-83	2.77183	TINCR	TINCR
TNIK	ENSG00000154310	-3.11967	3.99902e-86	2.43168e-83	3.11967	TNIK		TNIK
SCNN1A	ENSG00000111319	-3.83542	2.93254e-84	1.74266e-81	3.83542	SCNN1A		SCNN1A
HES5	ENSG00000197921	10.3178	6.84309e-83	3.97614e-80	10.3178	HES5	HES5
LINC01405	ENSG00000185847	-5.17554	9.56326e-83	5.43588e-80	5.17554	LINC01405		LINC01405
SOX6	ENSG00000110693	4.04191	5.12271e-82	2.84986e-79	4.04191	SOX6	SOX6
BAHCC1	ENSG00000266074	2.55438	5.68314e-82	3.09577e-79	2.55438	BAHCC1	BAHCC1
DNAH9	ENSG00000007174	-3.64272	1.08942e-81	5.8133e-79	3.64272	DNAH9		DNAH9
HEY1	ENSG00000164683	3.33876	7.55187e-81	3.94918e-78	3.33876	HEY1	HEY1
FGFRL1	ENSG00000127418	2.72523	2.2032e-80	1.12955e-77	2.72523	FGFRL1	FGFRL1
HES4	ENSG00000188290	5.53623	3.66072e-79	1.84071e-76	5.53623	HES4	HES4
DBX1	ENSG00000109851	-3.47094	8.99604e-78	4.4381e-75	3.47094	DBX1		DBX1
ZFP42	ENSG00000179059	-2.89481	3.51788e-77	1.70337e-74	2.89481	ZFP42		ZFP42
PLCL2	ENSG00000154822	-2.1947	6.53357e-77	3.10606e-74	2.1947	PLCL2		PLCL2
FAM107A	ENSG00000168309	3.13839	1.06639e-76	4.97911e-74	3.13839	FAM107A	FAM107A
LRAT	ENSG00000121207	-3.76102	1.35394e-76	6.21081e-74	3.76102	LRAT		LRAT
ZSCAN10	ENSG00000130182	-3.32044	7.1869e-76	3.23993e-73	3.32044	ZSCAN10		ZSCAN10
CDC42EP1	ENSG00000128283	2.47225	7.43022e-76	3.29285e-73	2.47225	CDC42EP1	CDC42EP1
BOK	ENSG00000176720	-2.18031	8.38937e-76	3.65595e-73	2.18031	BOK		BOK
NFASC	ENSG00000163531	-2.20604	1.56201e-74	6.6954e-72	2.20604	NFASC		NFASC
RARRES2	ENSG00000106538	-5.57766	3.19509e-74	1.34745e-71	5.57766	RARRES2		RARRES2
TBC1D30	ENSG00000111490	2.39842	4.87793e-74	2.0245e-71	2.39842	TBC1D30	TBC1D30
TRIM22	ENSG00000132274	-3.62793	2.05646e-73	8.40162e-71	3.62793	TRIM22		TRIM22
LMO1	ENSG00000166407	-5.41494	3.3753e-72	1.35775e-69	5.41494	LMO1		LMO1
WDR86	ENSG00000187260	2.28662	3.91803e-72	1.55219e-69	2.28662	WDR86	WDR86
CTSC	ENSG00000109861	-2.18542	8.48193e-72	3.31011e-69	2.18542	CTSC		CTSC
ASIC2	ENSG00000108684	-3.27033	1.23546e-70	4.75054e-68	3.27033	ASIC2		ASIC2
ZNF503-AS2	ENSG00000237149	2.7595	1.47795e-70	5.60057e-68	2.7595	ZNF503-AS2	ZNF503-AS2
ZBTB16	ENSG00000109906	3.29846	1.6057e-70	5.99775e-68	3.29846	ZBTB16	ZBTB16
ZNF436-AS1	ENSG00000249087	2.69022	3.07768e-69	1.13341e-66	2.69022	ZNF436-AS1	ZNF436-AS1
RBM47	ENSG00000163694	2.6248	9.47739e-69	3.44174e-66	2.6248	RBM47	RBM47
SEZ6	ENSG00000063015	-9.55615	1.16659e-68	4.17847e-66	9.55615	SEZ6		SEZ6
LARGE2	ENSG00000165905	-2.08346	2.71849e-68	9.60546e-66	2.08346	LARGE2		LARGE2
POU3F2	ENSG00000184486	2.82707	8.02479e-68	2.79765e-65	2.82707	POU3F2	POU3F2
ELAVL4	ENSG00000162374	3.16593	2.04792e-67	7.04565e-65	3.16593	ELAVL4	ELAVL4
C5orf38	ENSG00000186493	-3.08265	3.39128e-67	1.15158e-64	3.08265	C5orf38		C5orf38
CXCR4	ENSG00000121966	3.06042	9.54955e-67	3.20118e-64	3.06042	CXCR4	CXCR4
COL11A1	ENSG00000060718	2.91202	1.96029e-66	6.48805e-64	2.91202	COL11A1	COL11A1
TENM4	ENSG00000149256	-2.68051	2.21908e-66	7.25278e-64	2.68051	TENM4		TENM4
SMIM14	ENSG00000163683	1.98115	2.92227e-66	9.43316e-64	1.98115	SMIM14	SMIM14
TMTC1	ENSG00000133687	1.74844	3.90264e-66	1.24442e-63	1.74844	TMTC1	TMTC1
OLFML3	ENSG00000116774	-2.34437	5.25647e-66	1.65591e-63	2.34437	OLFML3		OLFML3
TMSB15A	ENSG00000158164	2.37901	2.34263e-65	7.29201e-63	2.37901	TMSB15A	TMSB15A
MBNL3	ENSG00000076770	-2.94363	5.15513e-63	1.58578e-60	2.94363	MBNL3		MBNL3
SERPINA5	ENSG00000188488	-2.86621	1.67588e-62	5.09525e-60	2.86621	SERPINA5		SERPINA5
WNT5B	ENSG00000111186	2.62815	2.97706e-62	8.94726e-60	2.62815	WNT5B	WNT5B
ALDH2	ENSG00000111275	2.84875	3.75076e-61	1.11444e-58	2.84875	ALDH2	ALDH2
EPHA2	ENSG00000142627	1.69518	9.93128e-61	2.91768e-58	1.69518	EPHA2	EPHA2
NMNAT2	ENSG00000157064	-2.48673	1.40016e-60	4.06778e-58	2.48673	NMNAT2		NMNAT2
AC006058.1	ENSG00000261786	-4.68311	2.11894e-60	6.08833e-58	4.68311	AC006058.1		AC006058.1
RSPO4	ENSG00000101282	-2.36551	4.91363e-60	1.39648e-57	2.36551	RSPO4		RSPO4
MUC4	ENSG00000145113	-3.72256	8.9754e-60	2.52344e-57	3.72256	MUC4		MUC4
GAS1	ENSG00000180447	1.65731	1.12059e-59	3.11702e-57	1.65731	GAS1	GAS1
GRIN2A	ENSG00000183454	-3.18793	3.02611e-59	8.3288e-57	3.18793	GRIN2A		GRIN2A
PSMB8	ENSG00000204264	-4.72609	3.9571e-59	1.07777e-56	4.72609	PSMB8		PSMB8
GLI1	ENSG00000111087	-7.86103	1.61991e-58	4.36658e-56	7.86103	GLI1		GLI1
NPR1	ENSG00000169418	-4.37231	4.42282e-58	1.18004e-55	4.37231	NPR1		NPR1
SP8	ENSG00000164651	2.45493	4.49084e-58	1.18608e-55	2.45493	SP8	SP8
GUCY1B1	ENSG00000061918	2.40466	6.95197e-58	1.81773e-55	2.40466	GUCY1B1	GUCY1B1
HESX1	ENSG00000163666	-3.17404	1.45065e-57	3.75546e-55	3.17404	HESX1		HESX1
S1PR1	ENSG00000170989	2.60234	5.33757e-56	1.36825e-53	2.60234	S1PR1	S1PR1
EEF1A2	ENSG00000101210	-3.56032	9.25273e-56	2.34885e-53	3.56032	EEF1A2		EEF1A2
CNTN6	ENSG00000134115	4.29683	1.07467e-55	2.70187e-53	4.29683	CNTN6	CNTN6
POLR3G	ENSG00000113356	-2.871	2.43507e-55	6.0638e-53	2.871	POLR3G		POLR3G
SFXN2	ENSG00000156398	-2.35882	2.61024e-55	6.43867e-53	2.35882	SFXN2		SFXN2
NDNF	ENSG00000173376	2.1977	5.77314e-55	1.41075e-52	2.1977	NDNF	NDNF
ETV5	ENSG00000244405	3.06509	1.59906e-54	3.87136e-52	3.06509	ETV5	ETV5
HS3ST3B1	ENSG00000125430	2.21123	4.34816e-54	1.04304e-51	2.21123	HS3ST3B1	HS3ST3B1
SSC4D	ENSG00000146700	-2.43106	1.37792e-53	3.2753e-51	2.43106	SSC4D		SSC4D
EMX1	ENSG00000135638	2.86705	2.71643e-53	6.39879e-51	2.86705	EMX1	EMX1
ST8SIA3	ENSG00000177511	-1.94349	5.63189e-53	1.3148e-50	1.94349	ST8SIA3		ST8SIA3
BLACAT1	ENSG00000281406	1.57037	6.60651e-53	1.52868e-50	1.57037	BLACAT1	BLACAT1
TTYH1	ENSG00000167614	2.12058	1.04528e-52	2.39746e-50	2.12058	TTYH1	TTYH1
ROR1	ENSG00000185483	-1.44354	1.16733e-52	2.6541e-50	1.44354	ROR1		ROR1
MGST1	ENSG00000008394	-2.6379	1.76833e-52	3.98591e-50	2.6379	MGST1		MGST1
NBEAL2	ENSG00000160796	-1.85084	2.15303e-52	4.81155e-50	1.85084	NBEAL2		NBEAL2
ADAMTS9	ENSG00000163638	2.01232	2.18698e-52	4.84602e-50	2.01232	ADAMTS9	ADAMTS9
LINC00698	ENSG00000244342	-4.39821	2.23462e-52	4.90997e-50	4.39821	LINC00698		LINC00698
GABRB3	ENSG00000166206	-1.60893	3.98988e-52	8.69362e-50	1.60893	GABRB3		GABRB3
KIF5A	ENSG00000155980	-2.02044	5.3378e-52	1.15345e-49	2.02044	KIF5A		KIF5A
SPON1	ENSG00000262655	1.56704	1.11022e-51	2.37942e-49	1.56704	SPON1	SPON1
OPTC	ENSG00000188770	-5.76056	1.97145e-51	4.19085e-49	5.76056	OPTC		OPTC
CD82	ENSG00000085117	2.42983	2.08695e-51	4.40061e-49	2.42983	CD82	CD82
DLX5	ENSG00000105880	-5.40217	2.42219e-51	5.06664e-49	5.40217	DLX5		DLX5
LRP4	ENSG00000134569	-2.04536	3.28804e-51	6.8232e-49	2.04536	LRP4		LRP4
COL13A1	ENSG00000197467	-2.43434	3.86101e-51	7.94912e-49	2.43434	COL13A1		COL13A1
PPP1R17	ENSG00000106341	-3.93915	9.53006e-51	1.94674e-48	3.93915	PPP1R17		PPP1R17
PPP1R1B	ENSG00000131771	-4.8339	1.17084e-50	2.37317e-48	4.8339	PPP1R1B		PPP1R1B
PTPRM	ENSG00000173482	2.65095	1.26254e-50	2.53936e-48	2.65095	PTPRM	PTPRM
SYT6	ENSG00000134207	-2.00958	1.3966e-50	2.78756e-48	2.00958	SYT6		SYT6
SEMA3E	ENSG00000170381	-6.4717	1.80379e-50	3.57301e-48	6.4717	SEMA3E		SEMA3E
PLEKHG6	ENSG00000008323	-2.64102	3.349e-50	6.58393e-48	2.64102	PLEKHG6		PLEKHG6
RTN4RL1	ENSG00000185924	2.76408	9.10284e-50	1.77621e-47	2.76408	RTN4RL1	RTN4RL1
CUZD1	ENSG00000138161	-9.43079	1.14446e-49	2.21661e-47	9.43079	CUZD1		CUZD1
FAM120B	ENSG00000112584	1.40848	1.4751e-49	2.83598e-47	1.40848	FAM120B	FAM120B
AKT3	ENSG00000117020	1.48282	1.6828e-49	3.21169e-47	1.48282	AKT3	AKT3
SNCB	ENSG00000074317	-3.3388	1.7828e-49	3.37788e-47	3.3388	SNCB		SNCB
SMPDL3B	ENSG00000130768	-3.7083	3.53298e-49	6.64581e-47	3.7083	SMPDL3B		SMPDL3B
KIRREL2	ENSG00000126259	1.76946	4.25387e-49	7.94472e-47	1.76946	KIRREL2	KIRREL2
PIEZO1	ENSG00000103335	-1.6566	8.16098e-49	1.51337e-46	1.6566	PIEZO1		PIEZO1
UGT3A2	ENSG00000168671	-1.91992	8.51595e-49	1.56807e-46	1.91992	UGT3A2		UGT3A2
TLL2	ENSG00000095587	-3.3873	9.55976e-49	1.74796e-46	3.3873	TLL2		TLL2
ME3	ENSG00000151376	2.18419	2.19199e-48	3.98014e-46	2.18419	ME3	ME3
PDYN	ENSG00000101327	-6.31041	2.44187e-48	4.40327e-46	6.31041	PDYN		PDYN
PARP14	ENSG00000173193	-3.12392	3.34161e-48	5.98445e-46	3.12392	PARP14		PARP14
TSPAN18	ENSG00000157570	1.88356	3.64415e-48	6.48188e-46	1.88356	TSPAN18	TSPAN18
RGS20	ENSG00000147509	2.74444	3.99181e-48	7.0523e-46	2.74444	RGS20	RGS20
FERMT1	ENSG00000101311	-3.27118	5.56246e-48	9.76118e-46	3.27118	FERMT1		FERMT1
KCNJ4	ENSG00000168135	2.72041	1.23689e-47	2.15607e-45	2.72041	KCNJ4	KCNJ4
COL17A1	ENSG00000065618	-2.28839	1.24584e-47	2.15728e-45	2.28839	COL17A1		COL17A1
SP5	ENSG00000204335	-6.99072	2.53567e-47	4.36185e-45	6.99072	SP5		SP5
HDAC9	ENSG00000048052	1.78812	4.64751e-47	7.94239e-45	1.78812	HDAC9	HDAC9
IRX2	ENSG00000170561	-2.09683	6.80732e-47	1.15579e-44	2.09683	IRX2		IRX2
GPR176	ENSG00000166073	-1.56303	9.10937e-47	1.53666e-44	1.56303	GPR176		GPR176
MYCN	ENSG00000134323	-2.28312	9.1936e-47	1.54093e-44	2.28312	MYCN		MYCN
DACH1	ENSG00000276644	1.97788	1.14583e-46	1.90828e-44	1.97788	DACH1	DACH1
FST	ENSG00000134363	-1.82559	3.26261e-46	5.3992e-44	1.82559	FST		FST
MAPK12	ENSG00000188130	1.75299	4.87516e-46	8.01704e-44	1.75299	MAPK12	MAPK12
MRC2	ENSG00000011028	1.58055	8.50065e-46	1.38916e-43	1.58055	MRC2	MRC2
ARFGEF3	ENSG00000112379	-2.29336	9.38629e-46	1.52437e-43	2.29336	ARFGEF3		ARFGEF3
YPEL2	ENSG00000175155	1.59467	1.31075e-45	2.11557e-43	1.59467	YPEL2	YPEL2
UGDH	ENSG00000109814	1.32986	1.99466e-45	3.19966e-43	1.32986	UGDH	UGDH
SLC7A7	ENSG00000155465	-2.98455	4.12154e-45	6.5711e-43	2.98455	SLC7A7		SLC7A7
FBLN1	ENSG00000077942	-2.15978	4.18594e-45	6.63332e-43	2.15978	FBLN1		FBLN1
RHBDL3	ENSG00000141314	-1.77381	4.32935e-45	6.81925e-43	1.77381	RHBDL3		RHBDL3
PTN	ENSG00000105894	-1.93234	5.56853e-45	8.71858e-43	1.93234	PTN		PTN
ADAM23	ENSG00000114948	-1.37362	5.81074e-45	9.04365e-43	1.37362	ADAM23		ADAM23
SNHG4	ENSG00000281398	-1.9988	9.8516e-45	1.5242e-42	1.9988	SNHG4		SNHG4
HS6ST2	ENSG00000171004	2.23589	1.34799e-44	2.0733e-42	2.23589	HS6ST2	HS6ST2
TRH	ENSG00000170893	6.49726	2.64565e-44	4.04537e-42	6.49726	TRH	TRH
WSCD2	ENSG00000075035	-1.92051	5.50298e-44	8.36549e-42	1.92051	WSCD2		WSCD2
OPRK1	ENSG00000082556	-2.04901	8.24555e-44	1.24622e-41	2.04901	OPRK1		OPRK1
NALCN	ENSG00000102452	4.32832	8.40564e-44	1.26312e-41	4.32832	NALCN	NALCN
HES1	ENSG00000114315	1.82216	1.07379e-43	1.60437e-41	1.82216	HES1	HES1
UGT8	ENSG00000174607	-2.20198	1.64794e-43	2.44822e-41	2.20198	UGT8		UGT8
ZIC3	ENSG00000156925	-5.52795	2.4554e-43	3.62719e-41	5.52795	ZIC3		ZIC3
EMX2OS	ENSG00000229847	1.97482	3.53014e-43	5.18554e-41	1.97482	EMX2OS	EMX2OS
PDPN	ENSG00000162493	-1.97504	3.62419e-43	5.29395e-41	1.97504	PDPN		PDPN
EGF	ENSG00000138798	2.12917	3.76598e-43	5.4705e-41	2.12917	EGF	EGF
KRT7	ENSG00000135480	-3.67354	3.95468e-43	5.71287e-41	3.67354	KRT7		KRT7
CLVS1	ENSG00000177182	3.22859	5.43641e-43	7.8102e-41	3.22859	CLVS1	CLVS1
C8orf34	ENSG00000165084	-3.92073	8.34979e-43	1.19302e-40	3.92073	C8orf34		C8orf34
EFHD1	ENSG00000115468	2.24625	1.01955e-42	1.44882e-40	2.24625	EFHD1	EFHD1
EGLN3	ENSG00000129521	-1.57178	1.7342e-42	2.45103e-40	1.57178	EGLN3		EGLN3
SEMA6A	ENSG00000092421	-1.25881	2.88132e-42	4.05042e-40	1.25881	SEMA6A		SEMA6A
SYT7	ENSG00000011347	-1.99692	3.40147e-42	4.75606e-40	1.99692	SYT7		SYT7
SYTL2	ENSG00000137501	2.18859	5.20629e-42	7.2409e-40	2.18859	SYTL2	SYTL2
GABRG3	ENSG00000182256	2.53659	5.33987e-42	7.38738e-40	2.53659	GABRG3	GABRG3
ADGRF3	ENSG00000173567	-3.15952	8.29059e-42	1.14092e-39	3.15952	ADGRF3		ADGRF3
RIMS4	ENSG00000101098	-1.77094	1.09183e-41	1.49467e-39	1.77094	RIMS4		RIMS4
XACT	ENSG00000241743	-3.76091	1.70638e-41	2.32379e-39	3.76091	XACT		XACT
FIBCD1	ENSG00000130720	-1.99496	2.6708e-41	3.61831e-39	1.99496	FIBCD1		FIBCD1
PODXL	ENSG00000128567	-2.08956	4.26922e-41	5.75398e-39	2.08956	PODXL		PODXL
CUEDC1	ENSG00000180891	1.63696	8.32578e-41	1.11638e-38	1.63696	CUEDC1	CUEDC1
FBN1	ENSG00000166147	1.26621	1.25697e-40	1.67683e-38	1.26621	FBN1	FBN1
RTL5	ENSG00000242732	2.1875	1.39858e-40	1.85628e-38	2.1875	RTL5	RTL5
TCIM	ENSG00000176907	3.24156	1.55079e-40	2.04791e-38	3.24156	TCIM	TCIM
TIMP3	ENSG00000100234	1.97368	1.98127e-40	2.60323e-38	1.97368	TIMP3	TIMP3
AOX1	ENSG00000138356	-1.94698	2.88128e-40	3.76684e-38	1.94698	AOX1		AOX1
WLS	ENSG00000116729	1.37422	3.10528e-40	4.0395e-38	1.37422	WLS	WLS
MEGF10	ENSG00000145794	-1.67745	3.55468e-40	4.6012e-38	1.67745	MEGF10		MEGF10
ESRG	ENSG00000265992	-5.16651	4.34948e-40	5.60226e-38	5.16651	ESRG		ESRG
CPNE2	ENSG00000140848	1.40106	4.48133e-40	5.74378e-38	1.40106	CPNE2	CPNE2
MFAP3L	ENSG00000198948	1.85604	4.52362e-40	5.75006e-38	1.85604	MFAP3L	MFAP3L
TMEM179	ENSG00000258986	-2.04218	4.53021e-40	5.75006e-38	2.04218	TMEM179		TMEM179
RFTN1	ENSG00000131378	-2.73082	4.91227e-40	6.20489e-38	2.73082	RFTN1		RFTN1
LYNX1	ENSG00000180155	-1.8451	7.87714e-40	9.90209e-38	1.8451	LYNX1		LYNX1
GALNT10	ENSG00000164574	-2.10276	1.00518e-39	1.25753e-37	2.10276	GALNT10		GALNT10
C8orf34-AS1	ENSG00000248801	-4.46293	1.10751e-39	1.37895e-37	4.46293	C8orf34-AS1		C8orf34-AS1
NBL1	ENSG00000158747	2.2601	2.06691e-39	2.56131e-37	2.2601	NBL1	NBL1
HMX2	ENSG00000188816	-6.7297	2.19374e-39	2.70564e-37	6.7297	HMX2		HMX2
GCNT1	ENSG00000187210	1.84007	2.29834e-39	2.82134e-37	1.84007	GCNT1	GCNT1
STEAP3	ENSG00000115107	-3.91406	3.53143e-39	4.31478e-37	3.91406	STEAP3		STEAP3
CTSV	ENSG00000136943	-1.22437	3.64933e-39	4.43809e-37	1.22437	CTSV		CTSV
CD24	ENSG00000272398	-1.3446	3.87029e-39	4.68502e-37	1.3446	CD24		CD24
TEX2	ENSG00000136478	-1.51414	3.91529e-39	4.71765e-37	1.51414	TEX2		TEX2
PDIA5	ENSG00000065485	-2.49989	5.13075e-39	6.15384e-37	2.49989	PDIA5		PDIA5
DUSP27	ENSG00000198842	-3.99883	7.32229e-39	8.74228e-37	3.99883	DUSP27		DUSP27
OAS3	ENSG00000111331	-4.21764	8.04381e-39	9.56007e-37	4.21764	OAS3		OAS3
ITPR3	ENSG00000096433	-1.81813	1.04752e-38	1.23935e-36	1.81813	ITPR3		ITPR3
FEZF2	ENSG00000153266	4.67268	1.05519e-38	1.24279e-36	4.67268	FEZF2	FEZF2
SOX9	ENSG00000125398	1.59507	1.11869e-38	1.31168e-36	1.59507	SOX9	SOX9
HES3	ENSG00000173673	-1.57886	1.36272e-38	1.59067e-36	1.57886	HES3		HES3
MTHFD2	ENSG00000065911	-1.56465	1.71648e-38	1.9947e-36	1.56465	MTHFD2		MTHFD2
HLA-DRA	ENSG00000204287	-2.72139	1.99183e-38	2.30444e-36	2.72139	HLA-DRA		HLA-DRA
PXDN	ENSG00000130508	1.1513	2.84482e-38	3.27681e-36	1.1513	PXDN	PXDN
LGALS3BP	ENSG00000108679	-1.41749	4.1911e-38	4.80634e-36	1.41749	LGALS3BP		LGALS3BP
TMEM74	ENSG00000164841	1.64642	8.36698e-38	9.55333e-36	1.64642	TMEM74	TMEM74
COL21A1	ENSG00000124749	-5.16204	9.32795e-38	1.06043e-35	5.16204	COL21A1		COL21A1
NPTX2	ENSG00000106236	-1.73754	1.11138e-37	1.25797e-35	1.73754	NPTX2		NPTX2
RARG	ENSG00000172819	-1.72772	1.13637e-37	1.28072e-35	1.72772	RARG		RARG
SOCS3	ENSG00000184557	2.43712	1.73771e-37	1.95004e-35	2.43712	SOCS3	SOCS3
IKBKE	ENSG00000263528	-2.51814	3.68189e-37	4.11412e-35	2.51814	IKBKE		IKBKE
PDE2A	ENSG00000186642	-2.00275	4.66552e-37	5.19103e-35	2.00275	PDE2A		PDE2A
TUBA4A	ENSG00000127824	-4.15311	6.16236e-37	6.82742e-35	4.15311	TUBA4A		TUBA4A
PLEKHG1	ENSG00000120278	1.86256	8.00311e-37	8.82942e-35	1.86256	PLEKHG1	PLEKHG1
NRARP	ENSG00000198435	1.52285	8.61889e-37	9.46883e-35	1.52285	NRARP	NRARP
NANS	ENSG00000095380	-2.03413	1.29991e-36	1.42212e-34	2.03413	NANS		NANS
PDLIM1	ENSG00000107438	-1.56686	1.34359e-36	1.46379e-34	1.56686	PDLIM1		PDLIM1
CAMK2N2	ENSG00000163888	-2.75524	1.58577e-36	1.72046e-34	2.75524	CAMK2N2		CAMK2N2
GDAP1L1	ENSG00000124194	-1.80359	1.59504e-36	1.72337e-34	1.80359	GDAP1L1		GDAP1L1
S100A11	ENSG00000163191	-2.68506	1.88417e-36	2.02738e-34	2.68506	S100A11		S100A11
SPRED2	ENSG00000198369	1.47755	2.39171e-36	2.56295e-34	1.47755	SPRED2	SPRED2
GSE1	ENSG00000131149	-1.47336	2.48628e-36	2.65342e-34	1.47336	GSE1		GSE1
TPT1-AS1	ENSG00000170919	1.47399	2.5168e-36	2.67508e-34	1.47399	TPT1-AS1	TPT1-AS1
NTNG2	ENSG00000196358	-2.48329	2.66869e-36	2.82503e-34	2.48329	NTNG2		NTNG2
CACNA1B	ENSG00000148408	-1.90933	2.83572e-36	2.98974e-34	1.90933	CACNA1B		CACNA1B
SEC14L2	ENSG00000100003	2.11556	3.69744e-36	3.8826e-34	2.11556	SEC14L2	SEC14L2
MGC12916	ENSG00000266709	2.39553	4.20735e-36	4.40038e-34	2.39553	MGC12916	MGC12916
MEIS1	ENSG00000143995	2.12289	4.58084e-36	4.77192e-34	2.12289	MEIS1	MEIS1
MGAT5B	ENSG00000167889	-1.57829	4.7341e-36	4.912e-34	1.57829	MGAT5B		MGAT5B
AC005481.1	ENSG00000222012	2.60657	4.96309e-36	5.12925e-34	2.60657	AC005481.1	AC005481.1
MMP14	ENSG00000157227	-1.74689	5.38411e-36	5.54245e-34	1.74689	MMP14		MMP14
ITGA6	ENSG00000091409	-1.31752	5.8658e-36	6.01463e-34	1.31752	ITGA6		ITGA6
TOX3	ENSG00000103460	1.70028	6.13672e-36	6.26784e-34	1.70028	TOX3	TOX3
FAM83H	ENSG00000180921	-1.49496	6.9276e-36	7.04809e-34	1.49496	FAM83H		FAM83H
NTM	ENSG00000182667	-1.84882	1.24199e-35	1.2587e-33	1.84882	NTM		NTM
ZNF503	ENSG00000165655	1.97445	1.28034e-35	1.29255e-33	1.97445	ZNF503	ZNF503
CDH8	ENSG00000150394	2.01885	1.38946e-35	1.39732e-33	2.01885	CDH8	CDH8
C14orf132	ENSG00000227051	-1.82062	2.39282e-35	2.39713e-33	1.82062	C14orf132		C14orf132
LHFPL4	ENSG00000156959	-1.78166	3.57206e-35	3.56484e-33	1.78166	LHFPL4		LHFPL4
PYCR1	ENSG00000183010	-1.48385	4.16173e-35	4.13752e-33	1.48385	PYCR1		PYCR1
F2RL2	ENSG00000164220	2.3829	5.02978e-35	4.98158e-33	2.3829	F2RL2	F2RL2
CNTN2	ENSG00000184144	-4.28552	5.43636e-35	5.36394e-33	4.28552	CNTN2		CNTN2
DENND1B	ENSG00000213047	1.93295	5.59327e-35	5.49801e-33	1.93295	DENND1B	DENND1B
AL139246.5	ENSG00000272449	4.81601	7.84635e-35	7.68384e-33	4.81601	AL139246.5	AL139246.5
PRSS23	ENSG00000150687	1.67866	9.54461e-35	9.31205e-33	1.67866	PRSS23	PRSS23
SNHG14	ENSG00000224078	-1.21864	1.47892e-34	1.43752e-32	1.21864	SNHG14		SNHG14
MFGE8	ENSG00000140545	-1.18562	1.67241e-34	1.61957e-32	1.18562	MFGE8		MFGE8
ILDR2	ENSG00000143195	1.73245	1.83655e-34	1.77197e-32	1.73245	ILDR2	ILDR2
SHC1	ENSG00000160691	-1.33089	1.90304e-34	1.82936e-32	1.33089	SHC1		SHC1
KIT	ENSG00000157404	-1.95592	2.39893e-34	2.29761e-32	1.95592	KIT		KIT
FABP7	ENSG00000164434	2.3665	3.37162e-34	3.21743e-32	2.3665	FABP7	FABP7
SLC13A4	ENSG00000164707	-2.04121	3.39725e-34	3.23011e-32	2.04121	SLC13A4		SLC13A4
CDC42BPG	ENSG00000171219	-1.61226	3.63685e-34	3.44539e-32	1.61226	CDC42BPG		CDC42BPG
ADAMTS20	ENSG00000173157	-1.72467	3.74748e-34	3.53738e-32	1.72467	ADAMTS20		ADAMTS20
PLCB2	ENSG00000137841	-2.26659	3.76318e-34	3.53942e-32	2.26659	PLCB2		PLCB2
KCNN2	ENSG00000080709	-1.68743	3.94314e-34	3.69538e-32	1.68743	KCNN2		KCNN2
RAI1	ENSG00000108557	1.45457	4.10595e-34	3.83422e-32	1.45457	RAI1	RAI1
CKMT1B	ENSG00000237289	-2.99821	4.17306e-34	3.88303e-32	2.99821	CKMT1B		CKMT1B
OGDHL	ENSG00000197444	-2.55442	5.12384e-34	4.75082e-32	2.55442	OGDHL		OGDHL
MOCOS	ENSG00000075643	-2.30031	6.04425e-34	5.58442e-32	2.30031	MOCOS		MOCOS
HRH3	ENSG00000101180	-1.88963	6.18752e-34	5.69666e-32	1.88963	HRH3		HRH3
RASSF4	ENSG00000107551	1.54188	7.69974e-34	7.06404e-32	1.54188	RASSF4	RASSF4
MTCL1	ENSG00000168502	-1.24767	7.83464e-34	7.16267e-32	1.24767	MTCL1		MTCL1
FMN2	ENSG00000155816	1.91512	9.46739e-34	8.62522e-32	1.91512	FMN2	FMN2
DISP3	ENSG00000204624	-1.61541	1.00095e-33	9.08742e-32	1.61541	DISP3		DISP3
AC007490.1	ENSG00000279427	2.17197	1.0241e-33	9.26548e-32	2.17197	AC007490.1	AC007490.1
NR5A1	ENSG00000136931	2.38789	2.00187e-33	1.80493e-31	2.38789	NR5A1	NR5A1
RGS16	ENSG00000143333	2.02823	3.86604e-33	3.47373e-31	2.02823	RGS16	RGS16
GRM4	ENSG00000124493	-2.07884	4.804e-33	4.30172e-31	2.07884	GRM4		GRM4
GPRIN1	ENSG00000169258	-1.95521	4.9949e-33	4.45739e-31	1.95521	GPRIN1		GPRIN1
GNG12-AS1	ENSG00000232284	1.8768	5.25331e-33	4.67205e-31	1.8768	GNG12-AS1	GNG12-AS1
FRMD4B	ENSG00000114541	1.31473	5.61574e-33	4.97745e-31	1.31473	FRMD4B	FRMD4B
ELFN1	ENSG00000225968	1.38439	6.62859e-33	5.85533e-31	1.38439	ELFN1	ELFN1
LIMCH1	ENSG00000064042	-2.06219	7.57275e-33	6.66683e-31	2.06219	LIMCH1		LIMCH1
CDH12	ENSG00000154162	-5.06954	8.95307e-33	7.85557e-31	5.06954	CDH12		CDH12
SNHG3	ENSG00000242125	-1.24206	1.23879e-32	1.0833e-30	1.24206	SNHG3		SNHG3
FILIP1	ENSG00000118407	-1.61151	1.33791e-32	1.16608e-30	1.61151	FILIP1		FILIP1
CRB2	ENSG00000148204	1.46349	1.40983e-32	1.22468e-30	1.46349	CRB2	CRB2
FRRS1L	ENSG00000260230	2.00225	2.11168e-32	1.82828e-30	2.00225	FRRS1L	FRRS1L
LMNA	ENSG00000160789	1.24605	2.3992e-32	2.07036e-30	1.24605	LMNA	LMNA
LRRC8C	ENSG00000171488	1.66514	3.53441e-32	3.03994e-30	1.66514	LRRC8C	LRRC8C
DPYSL3	ENSG00000113657	-1.15522	4.90315e-32	4.20337e-30	1.15522	DPYSL3		DPYSL3
SHC2	ENSG00000129946	1.81329	7.20467e-32	6.15623e-30	1.81329	SHC2	SHC2
CD9	ENSG00000010278	-2.29987	7.25169e-32	6.17622e-30	2.29987	CD9		CD9
FBP1	ENSG00000165140	-5.84862	8.32137e-32	7.06425e-30	5.84862	FBP1		FBP1
TNRC18	ENSG00000182095	1.48371	9.27078e-32	7.84476e-30	1.48371	TNRC18	TNRC18
SHISA2	ENSG00000180730	-1.7525	9.46225e-32	7.98095e-30	1.7525	SHISA2		SHISA2
CARD11	ENSG00000198286	-2.00516	1.03568e-31	8.70741e-30	2.00516	CARD11		CARD11
ESRP2	ENSG00000103067	-3.05067	1.04636e-31	8.76899e-30	3.05067	ESRP2		ESRP2
NES	ENSG00000132688	1.50423	1.07814e-31	9.0064e-30	1.50423	NES	NES
ABHD6	ENSG00000163686	1.42931	1.39409e-31	1.16087e-29	1.42931	ABHD6	ABHD6
STAT6	ENSG00000166888	-1.49069	1.5447e-31	1.2822e-29	1.49069	STAT6		STAT6
OLFM1	ENSG00000130558	-1.94565	1.64726e-31	1.36301e-29	1.94565	OLFM1		OLFM1
ADGRL3	ENSG00000150471	1.23329	1.80004e-31	1.48472e-29	1.23329	ADGRL3	ADGRL3
AMOT	ENSG00000126016	-1.2812	2.15945e-31	1.77557e-29	1.2812	AMOT		AMOT
TERT	ENSG00000164362	-2.20295	2.53888e-31	2.081e-29	2.20295	TERT		TERT
DGKB	ENSG00000136267	2.34482	3.11911e-31	2.54861e-29	2.34482	DGKB	DGKB
KAT2B	ENSG00000114166	1.52284	3.14685e-31	2.56326e-29	1.52284	KAT2B	KAT2B
CDCP1	ENSG00000163814	-5.81814	3.46589e-31	2.81437e-29	5.81814	CDCP1		CDCP1
DCC	ENSG00000187323	2.41342	3.49706e-31	2.83088e-29	2.41342	DCC	DCC
SNX24	ENSG00000064652	-1.84121	3.79459e-31	3.06226e-29	1.84121	SNX24		SNX24
TAGLN3	ENSG00000144834	1.71024	4.27621e-31	3.4385e-29	1.71024	TAGLN3	TAGLN3
AC005077.4	ENSG00000230882	-2.54983	4.28711e-31	3.4385e-29	2.54983	AC005077.4		AC005077.4
PLPP4	ENSG00000203805	4.48847	4.78391e-31	3.81374e-29	4.48847	PLPP4	PLPP4
MCC	ENSG00000171444	-2.17617	4.78414e-31	3.81374e-29	2.17617	MCC		MCC
TSC22D3	ENSG00000157514	1.23998	4.87612e-31	3.87526e-29	1.23998	TSC22D3	TSC22D3
PIP5KL1	ENSG00000167103	-1.7826	4.97877e-31	3.94484e-29	1.7826	PIP5KL1		PIP5KL1
PRDM16	ENSG00000142611	1.96334	5.17601e-31	4.08873e-29	1.96334	PRDM16	PRDM16
PRKCB	ENSG00000166501	-1.42737	5.5684e-31	4.38545e-29	1.42737	PRKCB		PRKCB
PARP12	ENSG00000059378	-2.91357	6.97265e-31	5.47489e-29	2.91357	PARP12		PARP12
AUTS2	ENSG00000158321	-1.35916	7.36159e-31	5.76298e-29	1.35916	AUTS2		AUTS2
COLGALT2	ENSG00000198756	1.26863	8.70782e-31	6.79652e-29	1.26863	COLGALT2	COLGALT2
CERS4	ENSG00000090661	1.26764	8.98773e-31	6.99411e-29	1.26764	CERS4	CERS4
ARX	ENSG00000004848	4.84801	9.18507e-31	7.12167e-29	4.84801	ARX	ARX
FAM84A	ENSG00000162981	2.12052	9.20612e-31	7.12167e-29	2.12052	FAM84A	FAM84A
MARVELD3	ENSG00000140832	-3.20179	9.71614e-31	7.49404e-29	3.20179	MARVELD3		MARVELD3
MPPED1	ENSG00000186732	2.40547	1.04555e-30	8.04061e-29	2.40547	MPPED1	MPPED1
GNAO1	ENSG00000087258	-1.42571	1.71626e-30	1.31598e-28	1.42571	GNAO1		GNAO1
C1orf61	ENSG00000125462	5.8828	2.02699e-30	1.5497e-28	5.8828	C1orf61	C1orf61
TPPP3	ENSG00000159713	4.87259	2.15965e-30	1.64631e-28	4.87259	TPPP3	TPPP3
NCDN	ENSG00000020129	-1.22243	2.23288e-30	1.69718e-28	1.22243	NCDN		NCDN
HLA-DMA	ENSG00000204257	-1.99169	2.31029e-30	1.75093e-28	1.99169	HLA-DMA		HLA-DMA
CBFA2T3	ENSG00000129993	1.92433	2.49917e-30	1.88861e-28	1.92433	CBFA2T3	CBFA2T3
TRPC4	ENSG00000133107	-1.54284	2.75816e-30	2.07832e-28	1.54284	TRPC4		TRPC4
FOXK1	ENSG00000164916	1.2547	4.84584e-30	3.64093e-28	1.2547	FOXK1	FOXK1
CHRNB4	ENSG00000117971	-3.73445	6.07712e-30	4.55296e-28	3.73445	CHRNB4		CHRNB4
SLC6A11	ENSG00000132164	-2.7504	6.22591e-30	4.65111e-28	2.7504	SLC6A11		SLC6A11
RP9P	ENSG00000205763	2.61745	8.29552e-30	6.17957e-28	2.61745	RP9P	RP9P
ANKRD6	ENSG00000135299	1.21873	8.81786e-30	6.55002e-28	1.21873	ANKRD6	ANKRD6
CYP26A1	ENSG00000095596	-13.493	9.05995e-30	6.71078e-28	13.493	CYP26A1		CYP26A1
TSHZ2	ENSG00000182463	2.13515	9.40246e-30	6.94481e-28	2.13515	TSHZ2	TSHZ2
TLCD1	ENSG00000160606	-1.63693	1.03836e-29	7.64786e-28	1.63693	TLCD1		TLCD1
SLC16A14	ENSG00000163053	1.57416	1.06019e-29	7.78673e-28	1.57416	SLC16A14	SLC16A14
HLA-DOA	ENSG00000204252	-1.56821	1.19041e-29	8.71868e-28	1.56821	HLA-DOA		HLA-DOA
ETV3L	ENSG00000253831	-4.03775	1.27752e-29	9.33055e-28	4.03775	ETV3L		ETV3L
ETS2	ENSG00000157557	-1.47459	1.6419e-29	1.19585e-27	1.47459	ETS2		ETS2
DENND2A	ENSG00000146966	1.10157	1.69918e-29	1.23412e-27	1.10157	DENND2A	DENND2A
GLT1D1	ENSG00000151948	1.79096	1.80096e-29	1.30442e-27	1.79096	GLT1D1	GLT1D1
USP54	ENSG00000166348	1.07047	1.95749e-29	1.41388e-27	1.07047	USP54	USP54
USP2	ENSG00000036672	-1.95464	2.34445e-29	1.68871e-27	1.95464	USP2		USP2
MICB	ENSG00000204516	-2.61849	2.51729e-29	1.80823e-27	2.61849	MICB		MICB
CDKN2C	ENSG00000123080	3.27744	2.62343e-29	1.87931e-27	3.27744	CDKN2C	CDKN2C
COL14A1	ENSG00000187955	-1.9638	2.94957e-29	2.10717e-27	1.9638	COL14A1		COL14A1
TAP2	ENSG00000204267	-2.00384	4.1407e-29	2.95005e-27	2.00384	TAP2		TAP2
JADE2	ENSG00000043143	-2.13153	6.16054e-29	4.37716e-27	2.13153	JADE2		JADE2
ATP1B2	ENSG00000129244	1.31853	6.58131e-29	4.66346e-27	1.31853	ATP1B2	ATP1B2
TP53I3	ENSG00000115129	-1.47583	6.67831e-29	4.7194e-27	1.47583	TP53I3		TP53I3
CASC10	ENSG00000204682	-1.08934	7.00805e-29	4.93907e-27	1.08934	CASC10		CASC10
OLFML2A	ENSG00000185585	-1.27143	8.07301e-29	5.67433e-27	1.27143	OLFML2A		OLFML2A
CD4	ENSG00000010610	-1.76873	8.93206e-29	6.2613e-27	1.76873	CD4		CD4
LEMD1	ENSG00000186007	1.37432	8.99717e-29	6.29008e-27	1.37432	LEMD1	LEMD1
IL2RB	ENSG00000100385	-2.08851	1.02015e-28	7.11305e-27	2.08851	IL2RB		IL2RB
JPH1	ENSG00000104369	-1.73633	1.14079e-28	7.93302e-27	1.73633	JPH1		JPH1
MXD3	ENSG00000213347	1.34498	1.17795e-28	8.16971e-27	1.34498	MXD3	MXD3
DYSF	ENSG00000135636	-2.97202	1.18174e-28	8.17432e-27	2.97202	DYSF		DYSF
DLC1	ENSG00000164741	2.30003	1.64447e-28	1.13451e-26	2.30003	DLC1	DLC1
GFRA1	ENSG00000151892	1.91658	1.90022e-28	1.3075e-26	1.91658	GFRA1	GFRA1
MAPK8IP1	ENSG00000121653	-1.15465	2.26727e-28	1.55596e-26	1.15465	MAPK8IP1		MAPK8IP1
SLC22A31	ENSG00000259803	-2.17675	2.61163e-28	1.7876e-26	2.17675	SLC22A31		SLC22A31
LRRTM1	ENSG00000162951	-3.13712	3.01161e-28	2.05599e-26	3.13712	LRRTM1		LRRTM1
HPSE2	ENSG00000172987	1.57181	3.07694e-28	2.09512e-26	1.57181	HPSE2	HPSE2
ETS1	ENSG00000134954	-2.23964	3.50073e-28	2.3775e-26	2.23964	ETS1		ETS1
AC007906.2	ENSG00000277639	-2.48601	3.58025e-28	2.4252e-26	2.48601	AC007906.2		AC007906.2
NKAIN4	ENSG00000101198	1.43878	3.8506e-28	2.60159e-26	1.43878	NKAIN4	NKAIN4
PITPNM3	ENSG00000091622	-1.32759	4.07816e-28	2.74824e-26	1.32759	PITPNM3		PITPNM3
PLA2G7	ENSG00000146070	-1.95601	4.26795e-28	2.86874e-26	1.95601	PLA2G7		PLA2G7
CACNG4	ENSG00000075461	1.88492	5.85169e-28	3.92319e-26	1.88492	CACNG4	CACNG4
CDK2AP1	ENSG00000111328	-1.32952	6.02366e-28	4.02815e-26	1.32952	CDK2AP1		CDK2AP1
PGM5	ENSG00000154330	4.1689	6.66314e-28	4.44442e-26	4.1689	PGM5	PGM5
ST14	ENSG00000149418	-2.04661	6.73182e-28	4.4788e-26	2.04661	ST14		ST14
C1orf216	ENSG00000142686	-1.40425	7.11484e-28	4.72162e-26	1.40425	C1orf216		C1orf216
SLC12A4	ENSG00000124067	1.10847	7.62514e-28	5.04746e-26	1.10847	SLC12A4	SLC12A4
MGAT3	ENSG00000128268	1.22488	7.76769e-28	5.12883e-26	1.22488	MGAT3	MGAT3
OPLAH	ENSG00000178814	-1.47453	8.07315e-28	5.3171e-26	1.47453	OPLAH		OPLAH
TAC3	ENSG00000166863	-1.6324	8.43667e-28	5.54255e-26	1.6324	TAC3		TAC3
ASPHD1	ENSG00000174939	-1.9209	9.00898e-28	5.90371e-26	1.9209	ASPHD1		ASPHD1
POU5F1	ENSG00000204531	-4.19319	1.14516e-27	7.48561e-26	4.19319	POU5F1		POU5F1
GPATCH4	ENSG00000160818	-1.32615	1.15397e-27	7.52443e-26	1.32615	GPATCH4		GPATCH4
DNMT3B	ENSG00000088305	-1.03313	1.17396e-27	7.63568e-26	1.03313	DNMT3B		DNMT3B
MACC1	ENSG00000183742	-1.93775	1.54035e-27	9.99394e-26	1.93775	MACC1		MACC1
C1orf94	ENSG00000142698	-3.33318	1.55733e-27	1.00791e-25	3.33318	C1orf94		C1orf94
MIR302A	ENSG00000207927	-4.94047	1.66088e-27	1.07227e-25	4.94047	MIR302A		MIR302A
FBLN7	ENSG00000144152	1.17538	1.70122e-27	1.09561e-25	1.17538	FBLN7	FBLN7
PSPC1	ENSG00000121390	-1.13919	1.77775e-27	1.14208e-25	1.13919	PSPC1		PSPC1
CALB2	ENSG00000172137	-4.475	2.03265e-27	1.30264e-25	4.475	CALB2		CALB2
RTN4RL2	ENSG00000186907	-1.52046	2.61309e-27	1.67052e-25	1.52046	RTN4RL2		RTN4RL2
SYNGR1	ENSG00000100321	1.08948	2.62663e-27	1.67508e-25	1.08948	SYNGR1	SYNGR1
CD109	ENSG00000156535	-1.94468	3.18131e-27	2.02388e-25	1.94468	CD109		CD109
UTP20	ENSG00000120800	-1.22549	3.23021e-27	2.05001e-25	1.22549	UTP20		UTP20
ZNF385B	ENSG00000144331	1.40896	3.71075e-27	2.34927e-25	1.40896	ZNF385B	ZNF385B
DDHD2	ENSG00000085788	1.12434	3.82144e-27	2.41351e-25	1.12434	DDHD2	DDHD2
TMEM169	ENSG00000163449	1.52962	4.20212e-27	2.64754e-25	1.52962	TMEM169	TMEM169
ECE1	ENSG00000117298	-1.30197	5.31277e-27	3.33926e-25	1.30197	ECE1		ECE1
APOE	ENSG00000130203	-1.40888	5.36164e-27	3.36189e-25	1.40888	APOE		APOE
TRPC5	ENSG00000072315	-4.0157	5.41369e-27	3.38641e-25	4.0157	TRPC5		TRPC5
KCNE5	ENSG00000176076	1.52165	5.60833e-27	3.49979e-25	1.52165	KCNE5	KCNE5
BTG2	ENSG00000159388	1.71801	6.05908e-27	3.77207e-25	1.71801	BTG2	BTG2
FZD3	ENSG00000104290	1.23798	7.37026e-27	4.57744e-25	1.23798	FZD3	FZD3
LARP7	ENSG00000174720	-1.45034	7.47654e-27	4.63245e-25	1.45034	LARP7		LARP7
SLC7A2	ENSG00000003989	-1.50604	8.26398e-27	5.10824e-25	1.50604	SLC7A2		SLC7A2
PDE10A	ENSG00000112541	1.50158	8.66237e-27	5.34186e-25	1.50158	PDE10A	PDE10A
NRSN1	ENSG00000152954	3.39949	9.29818e-27	5.72046e-25	3.39949	NRSN1	NRSN1
GALNT12	ENSG00000119514	-1.06846	1.24839e-26	7.66237e-25	1.06846	GALNT12		GALNT12
ARHGEF17	ENSG00000110237	1.04921	1.2818e-26	7.84902e-25	1.04921	ARHGEF17	ARHGEF17
ID4	ENSG00000172201	4.35059	1.8392e-26	1.12359e-24	4.35059	ID4	ID4
ADAMTS4	ENSG00000158859	-1.35616	1.87189e-26	1.14089e-24	1.35616	ADAMTS4		ADAMTS4
PAPPA	ENSG00000182752	-3.07381	2.22302e-26	1.35175e-24	3.07381	PAPPA		PAPPA
RHBDF2	ENSG00000129667	-2.31181	2.46873e-26	1.49768e-24	2.31181	RHBDF2		RHBDF2
CHST7	ENSG00000147119	-1.58818	2.6697e-26	1.61585e-24	1.58818	CHST7		CHST7
RAB25	ENSG00000132698	-1.82817	2.85199e-26	1.72219e-24	1.82817	RAB25		RAB25
TAP1	ENSG00000168394	-1.7876	2.86042e-26	1.7233e-24	1.7876	TAP1		TAP1
MAP3K21	ENSG00000143674	-1.42534	3.21371e-26	1.9317e-24	1.42534	MAP3K21		MAP3K21
GPC6	ENSG00000183098	1.3729	3.40798e-26	2.04377e-24	1.3729	GPC6	GPC6
HIF3A	ENSG00000124440	1.24599	5.39691e-26	3.22913e-24	1.24599	HIF3A	HIF3A
ST8SIA2	ENSG00000140557	1.21321	5.67947e-26	3.39043e-24	1.21321	ST8SIA2	ST8SIA2
CAMK2N1	ENSG00000162545	1.21185	5.93171e-26	3.53295e-24	1.21185	CAMK2N1	CAMK2N1
CASP10	ENSG00000003400	-2.60502	6.18042e-26	3.67272e-24	2.60502	CASP10		CASP10
APCDD1L	ENSG00000198768	-3.95046	6.25515e-26	3.70869e-24	3.95046	APCDD1L		APCDD1L
SLC6A8	ENSG00000130821	1.02457	6.33273e-26	3.74619e-24	1.02457	SLC6A8	SLC6A8
GPRASP1	ENSG00000198932	1.22812	6.67953e-26	3.94243e-24	1.22812	GPRASP1	GPRASP1
NID1	ENSG00000116962	1.23094	6.88529e-26	4.05472e-24	1.23094	NID1	NID1
ESRRB	ENSG00000119715	-2.21349	6.96674e-26	4.09347e-24	2.21349	ESRRB		ESRRB
PALM	ENSG00000099864	1.11786	8.05654e-26	4.72319e-24	1.11786	PALM	PALM
AC148477.3	ENSG00000256943	-4.89073	8.7287e-26	5.1058e-24	4.89073	AC148477.3		AC148477.3
LSAMP	ENSG00000185565	1.13165	9.08568e-26	5.30275e-24	1.13165	LSAMP	LSAMP
TTF2	ENSG00000116830	-1.30093	1.39333e-25	8.1139e-24	1.30093	TTF2		TTF2
FOXB1	ENSG00000171956	-1.44788	1.40455e-25	8.16106e-24	1.44788	FOXB1		FOXB1
FBXO16	ENSG00000214050	1.63233	1.46279e-25	8.4806e-24	1.63233	FBXO16	FBXO16
ALDH5A1	ENSG00000112294	1.31359	1.58058e-25	9.14325e-24	1.31359	ALDH5A1	ALDH5A1
GRM2	ENSG00000164082	1.33366	1.6724e-25	9.65303e-24	1.33366	GRM2	GRM2
APOC1	ENSG00000130208	-1.7441	1.7414e-25	1.00291e-23	1.7441	APOC1		APOC1
HLA-C	ENSG00000204525	-1.0323	1.77861e-25	1.02209e-23	1.0323	HLA-C		HLA-C
BACH2	ENSG00000112182	1.37122	1.95162e-25	1.11906e-23	1.37122	BACH2	BACH2
AOAH	ENSG00000136250	3.37836	2.24166e-25	1.28255e-23	3.37836	AOAH	AOAH
GAP43	ENSG00000172020	-1.33337	2.24871e-25	1.28378e-23	1.33337	GAP43		GAP43
CYP26C1	ENSG00000187553	-7.8592	2.69804e-25	1.53694e-23	7.8592	CYP26C1		CYP26C1
KCNK1	ENSG00000135750	-5.47153	2.71795e-25	1.54492e-23	5.47153	KCNK1		KCNK1
C6orf132	ENSG00000188112	-1.60405	3.11835e-25	1.76867e-23	1.60405	C6orf132		C6orf132
DOK6	ENSG00000206052	2.79447	3.24409e-25	1.836e-23	2.79447	DOK6	DOK6
FLRT1	ENSG00000126500	2.52985	3.72497e-25	2.10361e-23	2.52985	FLRT1	FLRT1
SP7	ENSG00000170374	-2.61571	3.79714e-25	2.13973e-23	2.61571	SP7		SP7
UNC5B	ENSG00000107731	-1.15866	4.14452e-25	2.33047e-23	1.15866	UNC5B		UNC5B
ATP1A2	ENSG00000018625	-1.21033	4.1871e-25	2.34936e-23	1.21033	ATP1A2		ATP1A2
CA8	ENSG00000178538	2.01994	4.25508e-25	2.38239e-23	2.01994	CA8	CA8
PCDH1	ENSG00000156453	-1.0082	4.66929e-25	2.60872e-23	1.0082	PCDH1		PCDH1
NGFR	ENSG00000064300	1.03954	6.0177e-25	3.3549e-23	1.03954	NGFR	NGFR
GXYLT2	ENSG00000172986	-4.26732	7.50582e-25	4.17563e-23	4.26732	GXYLT2		GXYLT2
MIR302C	ENSG00000199102	-5.2261	8.21704e-25	4.56159e-23	5.2261	MIR302C		MIR302C
ZDHHC2	ENSG00000104219	1.16518	9.23815e-25	5.11759e-23	1.16518	ZDHHC2	ZDHHC2
SEC14L5	ENSG00000103184	-2.2523	9.76373e-25	5.3973e-23	2.2523	SEC14L5		SEC14L5
ENPP1	ENSG00000197594	-1.20538	1.04174e-24	5.74647e-23	1.20538	ENPP1		ENPP1
CTSK	ENSG00000143387	1.43478	1.05759e-24	5.82164e-23	1.43478	CTSK	CTSK
WNT8B	ENSG00000075290	3.70099	1.09274e-24	6.00251e-23	3.70099	WNT8B	WNT8B
CLGN	ENSG00000153132	1.03112	1.15099e-24	6.30923e-23	1.03112	CLGN	CLGN
PCYT1B	ENSG00000102230	-1.65202	1.18377e-24	6.47532e-23	1.65202	PCYT1B		PCYT1B
SLC15A3	ENSG00000110446	-2.11931	1.21026e-24	6.60642e-23	2.11931	SLC15A3		SLC15A3
CKMT1A	ENSG00000223572	-2.70632	1.27953e-24	6.96999e-23	2.70632	CKMT1A		CKMT1A
LURAP1L	ENSG00000153714	3.30632	1.32493e-24	7.20226e-23	3.30632	LURAP1L	LURAP1L
PRELP	ENSG00000188783	1.19437	1.34829e-24	7.31408e-23	1.19437	PRELP	PRELP
GSN	ENSG00000148180	0.996988	1.54293e-24	8.35257e-23	0.996988	GSN	GSN
KIAA0895	ENSG00000164542	1.45543	1.68183e-24	9.08568e-23	1.45543	KIAA0895	KIAA0895
SYT3	ENSG00000213023	-1.57836	1.72878e-24	9.32006e-23	1.57836	SYT3		SYT3
PLEKHA1	ENSG00000107679	1.24516	1.73672e-24	9.3436e-23	1.24516	PLEKHA1	PLEKHA1
TENM2	ENSG00000145934	1.82291	1.86706e-24	1.00242e-22	1.82291	TENM2	TENM2
ANOS1	ENSG00000011201	-1.11401	1.87347e-24	1.00381e-22	1.11401	ANOS1		ANOS1
ISM1	ENSG00000101230	-4.0103	2.02993e-24	1.08541e-22	4.0103	ISM1		ISM1
AC106864.2	ENSG00000250046	-3.10844	2.24157e-24	1.19613e-22	3.10844	AC106864.2		AC106864.2
LINC02487	ENSG00000203688	2.02087	2.28421e-24	1.21606e-22	2.02087	LINC02487	LINC02487
VPS37D	ENSG00000176428	1.34856	2.28822e-24	1.21606e-22	1.34856	VPS37D	VPS37D
MIPEP	ENSG00000027001	-1.41079	2.3409e-24	1.24055e-22	1.41079	MIPEP		MIPEP
NUAK2	ENSG00000163545	1.55365	2.3438e-24	1.24055e-22	1.55365	NUAK2	NUAK2
FAAH	ENSG00000117480	-1.61067	2.37181e-24	1.25284e-22	1.61067	FAAH		FAAH
ASXL3	ENSG00000141431	2.26101	2.55265e-24	1.34565e-22	2.26101	ASXL3	ASXL3
FMOD	ENSG00000122176	2.40067	2.89821e-24	1.52474e-22	2.40067	FMOD	FMOD
HEYL	ENSG00000163909	1.22647	3.05591e-24	1.60448e-22	1.22647	HEYL	HEYL
STEAP2	ENSG00000157214	-2.31848	3.26907e-24	1.71295e-22	2.31848	STEAP2		STEAP2
NBPF8	ENSG00000270231	1.59212	3.4449e-24	1.80147e-22	1.59212	NBPF8	NBPF8
LINC01239	ENSG00000234840	5.99289	3.72929e-24	1.9463e-22	5.99289	LINC01239	LINC01239
TRIB2	ENSG00000071575	1.03387	3.89065e-24	2.02647e-22	1.03387	TRIB2	TRIB2
HIP1R	ENSG00000130787	1.06656	4.85058e-24	2.52143e-22	1.06656	HIP1R	HIP1R
SLC38A5	ENSG00000017483	-1.91027	4.92523e-24	2.55516e-22	1.91027	SLC38A5		SLC38A5
TMEM54	ENSG00000121900	1.8357	5.54658e-24	2.87181e-22	1.8357	TMEM54	TMEM54
MXRA7	ENSG00000182534	1.01344	5.69115e-24	2.94084e-22	1.01344	MXRA7	MXRA7
KRTAP13-4	ENSG00000186971	-5.76304	5.76142e-24	2.97128e-22	5.76304	KRTAP13-4		KRTAP13-4
IL17RD	ENSG00000144730	1.47806	5.82356e-24	2.99741e-22	1.47806	IL17RD	IL17RD
FGF8	ENSG00000107831	2.09804	6.35792e-24	3.26602e-22	2.09804	FGF8	FGF8
LPAR3	ENSG00000171517	-1.59303	7.42521e-24	3.8068e-22	1.59303	LPAR3		LPAR3
ZNF516	ENSG00000101493	1.09866	7.66155e-24	3.92028e-22	1.09866	ZNF516	ZNF516
CCDC92	ENSG00000119242	1.21614	8.42141e-24	4.30068e-22	1.21614	CCDC92	CCDC92
SPSB4	ENSG00000175093	1.53814	8.72985e-24	4.4495e-22	1.53814	SPSB4	SPSB4
TMEM178A	ENSG00000152154	1.25945	9.24476e-24	4.70277e-22	1.25945	TMEM178A	TMEM178A
CDA	ENSG00000158825	-2.76244	9.92689e-24	5.03997e-22	2.76244	CDA		CDA
CPSF1P1	ENSG00000214076	1.87515	1.05591e-23	5.35055e-22	1.87515	CPSF1P1	CPSF1P1
JCAD	ENSG00000165757	-1.36406	1.09611e-23	5.53919e-22	1.36406	JCAD		JCAD
MIR100HG	ENSG00000255248	2.72311	1.09737e-23	5.53919e-22	2.72311	MIR100HG	MIR100HG
NEK6	ENSG00000119408	1.12067	1.12768e-23	5.68121e-22	1.12067	NEK6	NEK6
ALDH1B1	ENSG00000137124	-1.03594	1.20536e-23	6.06086e-22	1.03594	ALDH1B1		ALDH1B1
TPBG	ENSG00000146242	1.24366	1.22177e-23	6.13158e-22	1.24366	TPBG	TPBG
CDYL2	ENSG00000166446	1.17826	1.35474e-23	6.78592e-22	1.17826	CDYL2	CDYL2
LINC01145	ENSG00000272419	1.81967	1.44821e-23	7.24022e-22	1.81967	LINC01145	LINC01145
ANKMY2	ENSG00000106524	1.11951	1.52043e-23	7.58678e-22	1.11951	ANKMY2	ANKMY2
C3orf52	ENSG00000114529	-2.224	1.83569e-23	9.14246e-22	2.224	C3orf52		C3orf52
PCK2	ENSG00000100889	-1.17856	1.93306e-23	9.60909e-22	1.17856	PCK2		PCK2
MPPED2	ENSG00000066382	1.74371	2.15497e-23	1.06918e-21	1.74371	MPPED2	MPPED2
FZD5	ENSG00000163251	-3.75178	2.2137e-23	1.09624e-21	3.75178	FZD5		FZD5
TRIM25	ENSG00000121060	-1.13935	2.43126e-23	1.2017e-21	1.13935	TRIM25		TRIM25
C1R	ENSG00000159403	-1.38191	2.53836e-23	1.25227e-21	1.38191	C1R		C1R
SERPINE2	ENSG00000135919	-1.09203	2.72778e-23	1.34319e-21	1.09203	SERPINE2		SERPINE2
FAM71F1	ENSG00000135248	-1.97426	2.91267e-23	1.43153e-21	1.97426	FAM71F1		FAM71F1
NEK8	ENSG00000160602	-1.27963	3.09789e-23	1.51971e-21	1.27963	NEK8		NEK8
APLP1	ENSG00000105290	1.15394	3.22358e-23	1.57841e-21	1.15394	APLP1	APLP1
PPFIA3	ENSG00000177380	-1.2655	3.32726e-23	1.62613e-21	1.2655	PPFIA3		PPFIA3
RBPMS	ENSG00000157110	-1.06204	3.37402e-23	1.64591e-21	1.06204	RBPMS		RBPMS
LRIG3	ENSG00000139263	1.05937	3.5348e-23	1.72112e-21	1.05937	LRIG3	LRIG3
METTL1	ENSG00000037897	-1.75445	3.79496e-23	1.84436e-21	1.75445	METTL1		METTL1
AC091493.1	ENSG00000229271	-6.64746	3.98278e-23	1.93205e-21	6.64746	AC091493.1		AC091493.1
LGR5	ENSG00000139292	2.66121	4.54117e-23	2.19885e-21	2.66121	LGR5	LGR5
BAIAP2-DT	ENSG00000226137	1.01257	4.69288e-23	2.26811e-21	1.01257	BAIAP2-DT	BAIAP2-DT
VPS9D1-AS1	ENSG00000261373	-1.81235	4.86438e-23	2.34666e-21	1.81235	VPS9D1-AS1		VPS9D1-AS1
H1F0	ENSG00000189060	1.08372	5.07683e-23	2.44464e-21	1.08372	H1F0	H1F0
ZFHX2	ENSG00000136367	-1.47818	5.26045e-23	2.5284e-21	1.47818	ZFHX2		ZFHX2
IL12RB2	ENSG00000081985	-3.98954	6.16975e-23	2.96001e-21	3.98954	IL12RB2		IL12RB2
PLP1	ENSG00000123560	1.42127	6.91704e-23	3.31245e-21	1.42127	PLP1	PLP1
IAH1	ENSG00000134330	1.19408	7.36883e-23	3.52235e-21	1.19408	IAH1	IAH1
PCDH19	ENSG00000165194	1.83495	7.44849e-23	3.55394e-21	1.83495	PCDH19	PCDH19
FAM43A	ENSG00000185112	-2.17596	7.93092e-23	3.77722e-21	2.17596	FAM43A		FAM43A
DCX	ENSG00000077279	-1.41167	7.96162e-23	3.78495e-21	1.41167	DCX		DCX
FKBP5	ENSG00000096060	-1.06943	8.22055e-23	3.90096e-21	1.06943	FKBP5		FKBP5
LINC01686	ENSG00000261504	2.77053	8.47403e-23	4.01396e-21	2.77053	LINC01686	LINC01686
RNF144A	ENSG00000151692	1.13368	8.5762e-23	4.05501e-21	1.13368	RNF144A	RNF144A
SND1	ENSG00000197157	-1.04388	9.19092e-23	4.33781e-21	1.04388	SND1		SND1
NT5DC3	ENSG00000111696	-1.70765	9.46979e-23	4.46138e-21	1.70765	NT5DC3		NT5DC3
AL513128.2	ENSG00000285254	3.00739	1.06318e-22	4.9998e-21	3.00739	AL513128.2	AL513128.2
WDTC1	ENSG00000142784	0.977591	1.16332e-22	5.46092e-21	0.977591	WDTC1	WDTC1
NOS2	ENSG00000007171	6.34641	1.22063e-22	5.71966e-21	6.34641	NOS2	NOS2
RPL7P20	ENSG00000254252	-3.61786	1.31279e-22	6.14052e-21	3.61786	RPL7P20		RPL7P20
STK32A	ENSG00000169302	1.44525	1.37426e-22	6.41657e-21	1.44525	STK32A	STK32A
S100A10	ENSG00000197747	-2.57432	1.50491e-22	7.01404e-21	2.57432	S100A10		S100A10
KLHL4	ENSG00000102271	1.68938	1.61774e-22	7.52653e-21	1.68938	KLHL4	KLHL4
SMOC2	ENSG00000112562	-3.3884	1.69659e-22	7.87936e-21	3.3884	SMOC2		SMOC2
CBS	ENSG00000160200	-1.89867	1.83762e-22	8.51918e-21	1.89867	CBS		CBS
TSPAN17	ENSG00000048140	-0.921534	1.84128e-22	8.52105e-21	0.921534	TSPAN17		TSPAN17
PTPRT	ENSG00000196090	-1.52053	1.94912e-22	9.00418e-21	1.52053	PTPRT		PTPRT
SOX4	ENSG00000124766	0.977411	2.0523e-22	9.46411e-21	0.977411	SOX4	SOX4
PYGO1	ENSG00000171016	1.29777	2.06314e-22	9.49734e-21	1.29777	PYGO1	PYGO1
DIRAS1	ENSG00000176490	-1.7218	2.13941e-22	9.83114e-21	1.7218	DIRAS1		DIRAS1
NR2E1	ENSG00000112333	9.28133	2.23932e-22	1.02722e-20	9.28133	NR2E1	NR2E1
UTP14A	ENSG00000156697	-1.25949	2.3511e-22	1.07661e-20	1.25949	UTP14A		UTP14A
DENND5B	ENSG00000170456	1.17136	2.38966e-22	1.09235e-20	1.17136	DENND5B	DENND5B
ENPEP	ENSG00000138792	1.96407	2.43844e-22	1.1127e-20	1.96407	ENPEP	ENPEP
SEMA3F	ENSG00000001617	1.43791	2.48328e-22	1.13119e-20	1.43791	SEMA3F	SEMA3F
TUNAR	ENSG00000250366	-1.07853	2.62317e-22	1.19283e-20	1.07853	TUNAR		TUNAR
PLCG2	ENSG00000197943	-1.28186	2.6684e-22	1.2113e-20	1.28186	PLCG2		PLCG2
ADAMTS3	ENSG00000156140	-1.71119	2.80616e-22	1.27163e-20	1.71119	ADAMTS3		ADAMTS3
PLK3	ENSG00000173846	1.52567	2.91911e-22	1.32052e-20	1.52567	PLK3	PLK3
COA7	ENSG00000162377	-1.05916	3.14538e-22	1.42042e-20	1.05916	COA7		COA7
ARMCX3	ENSG00000102401	1.52544	3.86908e-22	1.74422e-20	1.52544	ARMCX3	ARMCX3
HDC	ENSG00000140287	-4.53376	3.94929e-22	1.77435e-20	4.53376	HDC		HDC
SYNDIG1	ENSG00000101463	-1.33006	3.94949e-22	1.77435e-20	1.33006	SYNDIG1		SYNDIG1
NUAK1	ENSG00000074590	1.48249	4.32825e-22	1.94118e-20	1.48249	NUAK1	NUAK1
UNG	ENSG00000076248	-0.995484	4.34426e-22	1.94502e-20	0.995484	UNG		UNG
RFK	ENSG00000135002	1.05742	4.42142e-22	1.97619e-20	1.05742	RFK	RFK
CCDC50	ENSG00000152492	0.995726	4.62759e-22	2.0648e-20	0.995726	CCDC50	CCDC50
SYN1	ENSG00000008056	-1.50787	4.90854e-22	2.18643e-20	1.50787	SYN1		SYN1
FAM174B	ENSG00000185442	-1.34773	5.12346e-22	2.27829e-20	1.34773	FAM174B		FAM174B
SRRM3	ENSG00000177679	-1.33433	5.7866e-22	2.5688e-20	1.33433	SRRM3		SRRM3
BAG2	ENSG00000112208	-1.88728	6.34362e-22	2.8113e-20	1.88728	BAG2		BAG2
DOK5	ENSG00000101134	-1.74553	6.53805e-22	2.89256e-20	1.74553	DOK5		DOK5
DOC2B	ENSG00000272636	2.33469	7.83746e-22	3.46159e-20	2.33469	DOC2B	DOC2B
SLC35F2	ENSG00000110660	-1.3628	9.42779e-22	4.15697e-20	1.3628	SLC35F2		SLC35F2
PRRX2	ENSG00000167157	1.60786	9.96588e-22	4.38683e-20	1.60786	PRRX2	PRRX2
MAOB	ENSG00000069535	2.16864	1.08983e-21	4.78922e-20	2.16864	MAOB	MAOB
BICDL1	ENSG00000135127	-1.37277	1.15911e-21	5.08511e-20	1.37277	BICDL1		BICDL1
AC069148.1	ENSG00000273209	-2.04323	1.19907e-21	5.25162e-20	2.04323	AC069148.1		AC069148.1
GPR173	ENSG00000184194	0.963155	1.23634e-21	5.40577e-20	0.963155	GPR173	GPR173
LCK	ENSG00000182866	-3.5656	1.27591e-21	5.5695e-20	3.5656	LCK		LCK
HENMT1	ENSG00000162639	-1.78541	1.31473e-21	5.72938e-20	1.78541	HENMT1		HENMT1
CARMIL3	ENSG00000186648	-2.08629	1.32991e-21	5.7859e-20	2.08629	CARMIL3		CARMIL3
SRD5A3	ENSG00000128039	-1.24391	1.53088e-21	6.64917e-20	1.24391	SRD5A3		SRD5A3
HS3ST3A1	ENSG00000153976	1.93261	1.60995e-21	6.981e-20	1.93261	HS3ST3A1	HS3ST3A1
LIN28A	ENSG00000131914	-0.854702	1.67559e-21	7.2536e-20	0.854702	LIN28A		LIN28A
MERTK	ENSG00000153208	1.4743	1.89265e-21	8.17971e-20	1.4743	MERTK	MERTK
AC092645.1	ENSG00000278962	1.42239	1.99904e-21	8.62521e-20	1.42239	AC092645.1	AC092645.1
BMP2	ENSG00000125845	-1.27398	2.11501e-21	9.11056e-20	1.27398	BMP2		BMP2
RIPOR1	ENSG00000039523	1.28603	2.17588e-21	9.35738e-20	1.28603	RIPOR1	RIPOR1
VIM	ENSG00000026025	0.916044	2.30847e-21	9.91124e-20	0.916044	VIM	VIM
PQLC3	ENSG00000162976	-1.85199	2.34489e-21	1.00511e-19	1.85199	PQLC3		PQLC3
HERC5	ENSG00000138646	-1.5848	2.47719e-21	1.06008e-19	1.5848	HERC5		HERC5
NLGN1	ENSG00000169760	1.47603	2.52492e-21	1.07875e-19	1.47603	NLGN1	NLGN1
GREB1L	ENSG00000141449	-1.0533	2.66244e-21	1.13564e-19	1.0533	GREB1L		GREB1L
MYH2	ENSG00000125414	2.99381	2.80669e-21	1.19522e-19	2.99381	MYH2	MYH2
SLC25A13	ENSG00000004864	-0.905063	2.95033e-21	1.25435e-19	0.905063	SLC25A13		SLC25A13
MYBBP1A	ENSG00000132382	-1.08369	3.02032e-21	1.28202e-19	1.08369	MYBBP1A		MYBBP1A
CRYGEP	ENSG00000229150	-3.59184	3.367e-21	1.42686e-19	3.59184	CRYGEP		CRYGEP
FNDC10	ENSG00000228594	-1.71159	3.62691e-21	1.53451e-19	1.71159	FNDC10		FNDC10
RBFOX3	ENSG00000167281	-1.41121	4.30038e-21	1.81651e-19	1.41121	RBFOX3		RBFOX3
FAM167A	ENSG00000154319	1.44058	4.90921e-21	2.07034e-19	1.44058	FAM167A	FAM167A
ZEB1-AS1	ENSG00000237036	1.19252	5.03222e-21	2.1188e-19	1.19252	ZEB1-AS1	ZEB1-AS1
BCORL1	ENSG00000085185	0.948661	5.48886e-21	2.30735e-19	0.948661	BCORL1	BCORL1
SCN4B	ENSG00000177098	-4.19301	5.99415e-21	2.51572e-19	4.19301	SCN4B		SCN4B
FZD7	ENSG00000155760	-1.36239	6.26005e-21	2.6231e-19	1.36239	FZD7		FZD7
PYCR3	ENSG00000104524	-1.30569	6.45308e-21	2.69966e-19	1.30569	PYCR3		PYCR3
FHL2	ENSG00000115641	-1.21743	6.85682e-21	2.86398e-19	1.21743	FHL2		FHL2
ADCK2	ENSG00000133597	1.15373	6.88076e-21	2.8694e-19	1.15373	ADCK2	ADCK2
NDST4	ENSG00000138653	4.13859	7.25983e-21	3.02266e-19	4.13859	NDST4	NDST4
ITPRIPL2	ENSG00000205730	1.67953	7.42879e-21	3.08808e-19	1.67953	ITPRIPL2	ITPRIPL2
ANKRD13B	ENSG00000198720	-1.02007	7.6388e-21	3.17034e-19	1.02007	ANKRD13B		ANKRD13B
SLC18B1	ENSG00000146409	-1.60653	8.00123e-21	3.3155e-19	1.60653	SLC18B1		SLC18B1
2004-03-01	ENSG00000144583	-1.4732	9.19148e-21	3.80268e-19	1.4732	38047		38047
AHNAK	ENSG00000124942	1.5293	9.33298e-21	3.85513e-19	1.5293	AHNAK	AHNAK
MAOA	ENSG00000189221	-2.05718	9.37095e-21	3.8647e-19	2.05718	MAOA		MAOA
NR2F2	ENSG00000185551	1.27775	9.66788e-21	3.98088e-19	1.27775	NR2F2	NR2F2
PKD2	ENSG00000118762	-0.944072	9.98192e-21	4.10373e-19	0.944072	PKD2		PKD2
IKZF2	ENSG00000030419	1.37609	1.0019e-20	4.11252e-19	1.37609	IKZF2	IKZF2
LOXL4	ENSG00000138131	1.68735	1.12345e-20	4.6042e-19	1.68735	LOXL4	LOXL4
FBXL14	ENSG00000171823	1.14107	1.20994e-20	4.95089e-19	1.14107	FBXL14	FBXL14
PIK3R5	ENSG00000141506	-2.16454	1.35237e-20	5.52505e-19	2.16454	PIK3R5		PIK3R5
SLC4A11	ENSG00000088836	-1.65582	1.42261e-20	5.80296e-19	1.65582	SLC4A11		SLC4A11
EMID1	ENSG00000186998	1.38911	1.63068e-20	6.64134e-19	1.38911	EMID1	EMID1
MSI1	ENSG00000135097	0.950162	1.63895e-20	6.66464e-19	0.950162	MSI1	MSI1
DHX33	ENSG00000005100	-0.892614	1.739e-20	7.06052e-19	0.892614	DHX33		DHX33
RASD1	ENSG00000108551	3.41397	1.77202e-20	7.18341e-19	3.41397	RASD1	RASD1
IFI6	ENSG00000126709	-1.92161	1.77525e-20	7.18538e-19	1.92161	IFI6		IFI6
PLCH1	ENSG00000114805	1.05653	1.78441e-20	7.21129e-19	1.05653	PLCH1	PLCH1
WIPF1	ENSG00000115935	0.931342	1.85596e-20	7.48885e-19	0.931342	WIPF1	WIPF1
PRSS16	ENSG00000112812	-1.16817	1.86558e-20	7.51609e-19	1.16817	PRSS16		PRSS16
PDLIM5	ENSG00000163110	1.19815	2.17487e-20	8.74866e-19	1.19815	PDLIM5	PDLIM5
AC009446.1	ENSG00000254277	-5.65225	2.19368e-20	8.81077e-19	5.65225	AC009446.1		AC009446.1
MEGF11	ENSG00000157890	-2.31916	2.20252e-20	8.83271e-19	2.31916	MEGF11		MEGF11
NRAV	ENSG00000248008	-2.24701	2.6133e-20	1.0464e-18	2.24701	NRAV		NRAV
MAN2A2	ENSG00000196547	0.903811	3.00744e-20	1.20238e-18	0.903811	MAN2A2	MAN2A2
GAS7	ENSG00000007237	1.32714	3.01234e-20	1.2025e-18	1.32714	GAS7	GAS7
SLC4A3	ENSG00000114923	-1.29478	3.09763e-20	1.23466e-18	1.29478	SLC4A3		SLC4A3
COL26A1	ENSG00000160963	1.09127	3.17424e-20	1.26327e-18	1.09127	COL26A1	COL26A1
FAM171B	ENSG00000144369	1.29905	3.49946e-20	1.39058e-18	1.29905	FAM171B	FAM171B
TGFB2	ENSG00000092969	-3.57748	3.56582e-20	1.4148e-18	3.57748	TGFB2		TGFB2
AC073349.2	ENSG00000234338	1.60702	3.70379e-20	1.46732e-18	1.60702	AC073349.2	AC073349.2
CARNS1	ENSG00000172508	-2.5177	3.7459e-20	1.48175e-18	2.5177	CARNS1		CARNS1
THBS1	ENSG00000137801	-1.43905	4.19099e-20	1.653e-18	1.43905	THBS1		THBS1
PIK3R1	ENSG00000145675	1.09112	4.19145e-20	1.653e-18	1.09112	PIK3R1	PIK3R1
CTTNBP2	ENSG00000077063	-0.981695	4.28054e-20	1.68559e-18	0.981695	CTTNBP2		CTTNBP2
CNTNAP5	ENSG00000155052	-4.41965	4.3517e-20	1.71104e-18	4.41965	CNTNAP5		CNTNAP5
VASH2	ENSG00000143494	-1.02811	4.67107e-20	1.83385e-18	1.02811	VASH2		VASH2
ZIC2	ENSG00000043355	-1.05582	4.88567e-20	1.91523e-18	1.05582	ZIC2		ZIC2
SLC25A37	ENSG00000147454	1.00128	4.90543e-20	1.92009e-18	1.00128	SLC25A37	SLC25A37
SBNO1	ENSG00000139697	0.942063	4.95753e-20	1.93759e-18	0.942063	SBNO1	SBNO1
APOLD1	ENSG00000178878	1.50711	5.06319e-20	1.97593e-18	1.50711	APOLD1	APOLD1
NFIC	ENSG00000141905	-1.32204	5.09826e-20	1.98665e-18	1.32204	NFIC		NFIC
ST3GAL1	ENSG00000008513	1.55884	5.13816e-20	1.99922e-18	1.55884	ST3GAL1	ST3GAL1
ADPRH	ENSG00000144843	-1.56775	5.47858e-20	2.12851e-18	1.56775	ADPRH		ADPRH
PROCR	ENSG00000101000	-1.98225	5.50627e-20	2.13609e-18	1.98225	PROCR		PROCR
CDCA7	ENSG00000144354	-1.19851	5.75317e-20	2.22857e-18	1.19851	CDCA7		CDCA7
AIFM3	ENSG00000183773	-2.04875	5.79955e-20	2.24321e-18	2.04875	AIFM3		AIFM3
MDGA1	ENSG00000112139	-1.77778	6.01564e-20	2.32335e-18	1.77778	MDGA1		MDGA1
VWF	ENSG00000110799	-4.86147	6.09785e-20	2.35163e-18	4.86147	VWF		VWF
AC092127.2	ENSG00000270124	-3.96656	6.22229e-20	2.39609e-18	3.96656	AC092127.2		AC092127.2
PLXNC1	ENSG00000136040	1.41416	6.42609e-20	2.47042e-18	1.41416	PLXNC1	PLXNC1
DLGAP1	ENSG00000170579	-1.07242	6.43421e-20	2.47042e-18	1.07242	DLGAP1		DLGAP1
MYO5C	ENSG00000128833	-1.24469	6.89689e-20	2.64418e-18	1.24469	MYO5C		MYO5C
PPRC1	ENSG00000148840	-1.27792	7.1135e-20	2.72323e-18	1.27792	PPRC1		PPRC1
PDZRN3	ENSG00000121440	-1.56144	7.82168e-20	2.98996e-18	1.56144	PDZRN3		PDZRN3
MFSD3	ENSG00000167700	-1.05096	8.52314e-20	3.25335e-18	1.05096	MFSD3		MFSD3
CADM4	ENSG00000105767	0.874496	8.95756e-20	3.41419e-18	0.874496	CADM4	CADM4
RRAS	ENSG00000126458	1.12601	9.33714e-20	3.55369e-18	1.12601	RRAS	RRAS
AC006058.4	ENSG00000280435	-3.76511	9.42054e-20	3.58022e-18	3.76511	AC006058.4		AC006058.4
CRYM	ENSG00000103316	-2.57841	9.85372e-20	3.73941e-18	2.57841	CRYM		CRYM
FAS	ENSG00000026103	-2.22273	1.0041e-19	3.80495e-18	2.22273	FAS		FAS
STK32B	ENSG00000152953	-1.56095	1.05475e-19	3.99112e-18	1.56095	STK32B		STK32B
LRRC8C-DT	ENSG00000231999	2.43644	1.19406e-19	4.51173e-18	2.43644	LRRC8C-DT	LRRC8C-DT
THSD4	ENSG00000187720	-1.29761	1.25685e-19	4.74212e-18	1.29761	THSD4		THSD4
HRK	ENSG00000135116	-2.61178	1.38109e-19	5.20337e-18	2.61178	HRK		HRK
FECH	ENSG00000066926	-1.04372	1.46519e-19	5.51226e-18	1.04372	FECH		FECH
HSPA8	ENSG00000109971	-1.12893	1.7254e-19	6.4819e-18	1.12893	HSPA8		HSPA8
AC010997.3	ENSG00000272692	2.76319	1.77132e-19	6.64487e-18	2.76319	AC010997.3	AC010997.3
SLCO2A1	ENSG00000174640	2.73995	1.78037e-19	6.66924e-18	2.73995	SLCO2A1	SLCO2A1
ACAA2	ENSG00000167315	-0.946703	1.85807e-19	6.95037e-18	0.946703	ACAA2		ACAA2
DMBX1	ENSG00000197587	-6.06329	2.03425e-19	7.5985e-18	6.06329	DMBX1		DMBX1
F8	ENSG00000185010	-1.25122	2.08058e-19	7.76046e-18	1.25122	F8		F8
IRX5	ENSG00000176842	-1.8306	2.21598e-19	8.25374e-18	1.8306	IRX5		IRX5
APRT	ENSG00000198931	-0.953676	2.29924e-19	8.55165e-18	0.953676	APRT		APRT
CCDC80	ENSG00000091986	1.57259	2.43087e-19	9.0271e-18	1.57259	CCDC80	CCDC80
ARF3	ENSG00000134287	-0.882982	2.43397e-19	9.0271e-18	0.882982	ARF3		ARF3
ZMYND8	ENSG00000101040	-0.999726	2.6397e-19	9.77623e-18	0.999726	ZMYND8		ZMYND8
IRF6	ENSG00000117595	-3.54171	2.65778e-19	9.82927e-18	3.54171	IRF6		IRF6
DTNA	ENSG00000134769	1.36006	2.67624e-19	9.88358e-18	1.36006	DTNA	DTNA
PIP5K1B	ENSG00000107242	1.66759	2.80843e-19	1.03571e-17	1.66759	PIP5K1B	PIP5K1B
LZTS1	ENSG00000061337	-2.30648	3.13981e-19	1.15629e-17	2.30648	LZTS1		LZTS1
2005-03-01	ENSG00000198060	0.958211	3.29146e-19	1.21043e-17	0.958211	38412	38412
DACT3	ENSG00000197380	1.35351	3.36669e-19	1.23636e-17	1.35351	DACT3	DACT3
CLMP	ENSG00000166250	-1.21823	3.40526e-19	1.24877e-17	1.21823	CLMP		CLMP
PLCH2	ENSG00000149527	1.89261	3.45556e-19	1.26544e-17	1.89261	PLCH2	PLCH2
ADGRG1	ENSG00000205336	0.969356	3.70089e-19	1.35339e-17	0.969356	ADGRG1	ADGRG1
DNAH10OS	ENSG00000250091	2.13626	4.16659e-19	1.52156e-17	2.13626	DNAH10OS	DNAH10OS
CRABP1	ENSG00000166426	1.40562	4.22626e-19	1.5412e-17	1.40562	CRABP1	CRABP1
KIFC2	ENSG00000167702	-1.33818	4.24463e-19	1.54574e-17	1.33818	KIFC2		KIFC2
FAM178B	ENSG00000168754	-1.95209	4.52187e-19	1.64441e-17	1.95209	FAM178B		FAM178B
UCHL1	ENSG00000154277	-0.850759	4.75266e-19	1.72594e-17	0.850759	UCHL1		UCHL1
MYOZ3	ENSG00000164591	-2.87861	4.80665e-19	1.74313e-17	2.87861	MYOZ3		MYOZ3
SUSD6	ENSG00000100647	1.01506	4.94966e-19	1.7925e-17	1.01506	SUSD6	SUSD6
KLHL14	ENSG00000197705	2.92313	5.33801e-19	1.93047e-17	2.92313	KLHL14	KLHL14
NQO1	ENSG00000181019	-1.29114	5.48415e-19	1.98058e-17	1.29114	NQO1		NQO1
CADPS2	ENSG00000081803	-1.0468	5.73131e-19	2.06699e-17	1.0468	CADPS2		CADPS2
SLC4A10	ENSG00000144290	1.90681	5.73936e-19	2.06704e-17	1.90681	SLC4A10	SLC4A10
CYTL1	ENSG00000170891	-2.49582	5.87343e-19	2.11241e-17	2.49582	CYTL1		CYTL1
FAM198A	ENSG00000144649	-1.30468	6.42558e-19	2.30782e-17	1.30468	FAM198A		FAM198A
LINC01003	ENSG00000261455	1.66133	6.61439e-19	2.37238e-17	1.66133	LINC01003	LINC01003
SPRED1	ENSG00000166068	0.932809	6.63059e-19	2.37493e-17	0.932809	SPRED1	SPRED1
EPB41L4A	ENSG00000129595	1.40178	7.52741e-19	2.69247e-17	1.40178	EPB41L4A	EPB41L4A
NEUROD4	ENSG00000123307	4.31891	7.75344e-19	2.76953e-17	4.31891	NEUROD4	NEUROD4
CHRNA9	ENSG00000174343	-1.99201	8.31792e-19	2.9671e-17	1.99201	CHRNA9		CHRNA9
MIR4664	ENSG00000265660	-1.5636	8.33075e-19	2.96763e-17	1.5636	MIR4664		MIR4664
TOX	ENSG00000198846	-1.51055	8.76711e-19	3.11883e-17	1.51055	TOX		TOX
KCP	ENSG00000135253	-1.47029	8.94647e-19	3.1783e-17	1.47029	KCP		KCP
SUN2	ENSG00000100242	1.25679	9.72343e-19	3.44964e-17	1.25679	SUN2	SUN2
PRCP	ENSG00000137509	-0.855995	1.01848e-18	3.60841e-17	0.855995	PRCP		PRCP
TRIM38	ENSG00000112343	-2.20986	1.04707e-18	3.70472e-17	2.20986	TRIM38		TRIM38
AL683813.1	ENSG00000232611	2.22358	1.05775e-18	3.73743e-17	2.22358	AL683813.1	AL683813.1
LNPK	ENSG00000144320	1.00201	1.12287e-18	3.96218e-17	1.00201	LNPK	LNPK
FOXH1	ENSG00000160973	-5.80837	1.15801e-18	4.08067e-17	5.80837	FOXH1		FOXH1
RSAD1	ENSG00000136444	-1.02061	1.20465e-18	4.23928e-17	1.02061	RSAD1		RSAD1
FOXP4	ENSG00000137166	1.22975	1.22793e-18	4.31541e-17	1.22975	FOXP4	FOXP4
KCNJ2	ENSG00000123700	2.8606	1.28504e-18	4.51006e-17	2.8606	KCNJ2	KCNJ2
TBC1D9	ENSG00000109436	1.45822	1.41057e-18	4.94399e-17	1.45822	TBC1D9	TBC1D9
TRABD2A	ENSG00000186854	-1.83148	1.41387e-18	4.94893e-17	1.83148	TRABD2A		TRABD2A
SOX3	ENSG00000134595	1.47479	1.50573e-18	5.26342e-17	1.47479	SOX3	SOX3
TGFBR3	ENSG00000069702	1.07363	1.59174e-18	5.55663e-17	1.07363	TGFBR3	TGFBR3
SEMA3G	ENSG00000010319	-1.4251	1.61302e-18	5.62341e-17	1.4251	SEMA3G		SEMA3G
AC009133.3	ENSG00000260719	-4.58843	1.74195e-18	6.06483e-17	4.58843	AC009133.3		AC009133.3
SLC13A3	ENSG00000158296	-1.13924	1.83545e-18	6.38184e-17	1.13924	SLC13A3		SLC13A3
BVES	ENSG00000112276	1.20114	1.88518e-18	6.54404e-17	1.20114	BVES	BVES
WNT7B	ENSG00000188064	3.17601	1.8871e-18	6.54404e-17	3.17601	WNT7B	WNT7B
HIST1H1E	ENSG00000168298	2.70115	1.90549e-18	6.59904e-17	2.70115	HIST1H1E	HIST1H1E
GRB14	ENSG00000115290	-1.52495	1.90947e-18	6.60409e-17	1.52495	GRB14		GRB14
PTPN5	ENSG00000110786	1.09632	1.91447e-18	6.61264e-17	1.09632	PTPN5	PTPN5
CLEC18B	ENSG00000140839	1.87067	2.017e-18	6.9576e-17	1.87067	CLEC18B	CLEC18B
LINC00623	ENSG00000226067	1.23648	2.07277e-18	7.14055e-17	1.23648	LINC00623	LINC00623
ZNF467	ENSG00000181444	1.46981	2.09024e-18	7.19124e-17	1.46981	ZNF467	ZNF467
TRIM14	ENSG00000106785	-1.63382	2.2196e-18	7.62628e-17	1.63382	TRIM14		TRIM14
KAZN	ENSG00000189337	0.871942	2.34997e-18	8.06361e-17	0.871942	KAZN	KAZN
ODF3B	ENSG00000177989	1.35784	2.42567e-18	8.31244e-17	1.35784	ODF3B	ODF3B
TMEM82	ENSG00000162460	-3.96782	2.4359e-18	8.33659e-17	3.96782	TMEM82		TMEM82
TMEM37	ENSG00000171227	-2.06915	2.54362e-18	8.69387e-17	2.06915	TMEM37		TMEM37
GABRQ	ENSG00000268089	-1.63919	2.5898e-18	8.84016e-17	1.63919	GABRQ		GABRQ
ITPRIP	ENSG00000148841	-0.948056	2.75032e-18	9.37582e-17	0.948056	ITPRIP		ITPRIP
ZIC5	ENSG00000139800	-1.0612	2.76489e-18	9.41321e-17	1.0612	ZIC5		ZIC5
ANKK1	ENSG00000170209	-3.66127	3.25875e-18	1.10802e-16	3.66127	ANKK1		ANKK1
CNTLN	ENSG00000044459	-1.12719	3.35556e-18	1.13945e-16	1.12719	CNTLN		CNTLN
ABCA5	ENSG00000154265	3.4361	3.39774e-18	1.15228e-16	3.4361	ABCA5	ABCA5
TBC1D10C	ENSG00000175463	-1.73209	3.4794e-18	1.17844e-16	1.73209	TBC1D10C		TBC1D10C
SCUBE3	ENSG00000146197	1.25928	3.54738e-18	1.19991e-16	1.25928	SCUBE3	SCUBE3
TANC1	ENSG00000115183	1.42487	3.62997e-18	1.22627e-16	1.42487	TANC1	TANC1
RASSF2	ENSG00000101265	0.936613	3.68286e-18	1.24252e-16	0.936613	RASSF2	RASSF2
CDC6	ENSG00000094804	-1.22165	3.92526e-18	1.3226e-16	1.22165	CDC6		CDC6
NDRG1	ENSG00000104419	1.64159	4.01472e-18	1.351e-16	1.64159	NDRG1	NDRG1
ZC3H12C	ENSG00000149289	1.22936	4.30122e-18	1.44555e-16	1.22936	ZC3H12C	ZC3H12C
AMIGO2	ENSG00000139211	1.86865	5.14522e-18	1.72698e-16	1.86865	AMIGO2	AMIGO2
BANK1	ENSG00000153064	-3.20183	5.29303e-18	1.77432e-16	3.20183	BANK1		BANK1
GLYCTK-AS1	ENSG00000242797	1.60128	5.31968e-18	1.78097e-16	1.60128	GLYCTK-AS1	GLYCTK-AS1
SDC2	ENSG00000169439	0.927958	5.63107e-18	1.88281e-16	0.927958	SDC2	SDC2
GRASP	ENSG00000161835	1.35732	5.78398e-18	1.93111e-16	1.35732	GRASP	GRASP
NXPH3	ENSG00000182575	0.863222	5.79029e-18	1.93111e-16	0.863222	NXPH3	NXPH3
PSAT1	ENSG00000135069	-0.952276	6.02443e-18	2.00663e-16	0.952276	PSAT1		PSAT1
NASP	ENSG00000132780	-0.855074	6.13426e-18	2.04062e-16	0.855074	NASP		NASP
RRS1	ENSG00000179041	-1.28574	6.15449e-18	2.04474e-16	1.28574	RRS1		RRS1
ATG9B	ENSG00000181652	-2.01214	6.34672e-18	2.10594e-16	2.01214	ATG9B		ATG9B
RHBDF1	ENSG00000007384	0.933272	6.55057e-18	2.17082e-16	0.933272	RHBDF1	RHBDF1
WNT10B	ENSG00000169884	-4.13279	6.66181e-18	2.20489e-16	4.13279	WNT10B		WNT10B
STS	ENSG00000101846	-1.64756	6.886e-18	2.27621e-16	1.64756	STS		STS
NRP2	ENSG00000118257	-2.94851	7.38001e-18	2.43643e-16	2.94851	NRP2		NRP2
DHRS2	ENSG00000100867	-2.04479	7.40584e-18	2.44187e-16	2.04479	DHRS2		DHRS2
LMO3	ENSG00000048540	1.41771	7.50412e-18	2.47116e-16	1.41771	LMO3	LMO3
PIGW	ENSG00000277161	-1.41976	7.64524e-18	2.51447e-16	1.41976	PIGW		PIGW
ITPRID2	ENSG00000138434	0.970287	7.8625e-18	2.58267e-16	0.970287	ITPRID2	ITPRID2
BACE2	ENSG00000182240	-2.4322	8.43705e-18	2.76792e-16	2.4322	BACE2		BACE2
CROT	ENSG00000005469	1.25701	8.61046e-18	2.82127e-16	1.25701	CROT	CROT
NR2F1	ENSG00000175745	3.99478	8.74467e-18	2.85845e-16	3.99478	NR2F1	NR2F1
BAALC	ENSG00000164929	2.03081	8.74577e-18	2.85845e-16	2.03081	BAALC	BAALC
BOP1	ENSG00000261236	-1.09993	9.0033e-18	2.93894e-16	1.09993	BOP1		BOP1
PLAT	ENSG00000104368	-1.55062	9.55159e-18	3.11403e-16	1.55062	PLAT		PLAT
ST5	ENSG00000166444	0.954193	1.00812e-17	3.2826e-16	0.954193	ST5	ST5
DDX60	ENSG00000137628	-1.46699	1.03674e-17	3.37159e-16	1.46699	DDX60		DDX60
MGAT4A	ENSG00000071073	1.18224	1.08141e-17	3.51251e-16	1.18224	MGAT4A	MGAT4A
MID1IP1	ENSG00000165175	-1.11727	1.10911e-17	3.598e-16	1.11727	MID1IP1		MID1IP1
JPH4	ENSG00000092051	-1.21215	1.20802e-17	3.91401e-16	1.21215	JPH4		JPH4
TSC22D1	ENSG00000102804	0.813223	1.27546e-17	4.12741e-16	0.813223	TSC22D1	TSC22D1
ANKRD1	ENSG00000148677	2.22149	1.4067e-17	4.54648e-16	2.22149	ANKRD1	ANKRD1
KLHL5	ENSG00000109790	0.85638	1.4423e-17	4.65578e-16	0.85638	KLHL5	KLHL5
HECA	ENSG00000112406	1.00871	1.55558e-17	5.01527e-16	1.00871	HECA	HECA
ABCB8	ENSG00000197150	-1.01671	1.57512e-17	5.07199e-16	1.01671	ABCB8		ABCB8
CGN	ENSG00000143375	-1.12663	1.71925e-17	5.5293e-16	1.12663	CGN		CGN
MECOM	ENSG00000085276	1.77019	1.75334e-17	5.63202e-16	1.77019	MECOM	MECOM
CHST1	ENSG00000175264	1.911	1.76843e-17	5.67352e-16	1.911	CHST1	CHST1
PSME1	ENSG00000092010	-0.946597	1.81048e-17	5.80129e-16	0.946597	PSME1		PSME1
COL16A1	ENSG00000084636	-1.536	1.81649e-17	5.81345e-16	1.536	COL16A1		COL16A1
FKBP9	ENSG00000122642	1.03844	1.86683e-17	5.96723e-16	1.03844	FKBP9	FKBP9
FMNL1	ENSG00000184922	-1.29075	1.88545e-17	6.0194e-16	1.29075	FMNL1		FMNL1
ERAP1	ENSG00000164307	-0.914481	1.95278e-17	6.22676e-16	0.914481	ERAP1		ERAP1
DGKZ	ENSG00000149091	-0.887369	2.00434e-17	6.38338e-16	0.887369	DGKZ		DGKZ
NEURL1B	ENSG00000214357	0.840531	2.00778e-17	6.38655e-16	0.840531	NEURL1B	NEURL1B
FAM111A-DT	ENSG00000245571	-1.89121	2.01774e-17	6.41043e-16	1.89121	FAM111A-DT		FAM111A-DT
SSC5D	ENSG00000179954	-1.44635	2.12819e-17	6.75313e-16	1.44635	SSC5D		SSC5D
KHK	ENSG00000138030	-1.33137	2.17324e-17	6.88773e-16	1.33137	KHK		KHK
DTX3L	ENSG00000163840	-1.45177	2.30609e-17	7.29991e-16	1.45177	DTX3L		DTX3L
NLE1	ENSG00000073536	-0.93389	2.35807e-17	7.45543e-16	0.93389	NLE1		NLE1
SIPA1L2	ENSG00000116991	0.98215	2.39267e-17	7.5557e-16	0.98215	SIPA1L2	SIPA1L2
DANCR	ENSG00000226950	-0.924861	2.44969e-17	7.72641e-16	0.924861	DANCR		DANCR
AL139384.1	ENSG00000274922	1.84679	2.7043e-17	8.51919e-16	1.84679	AL139384.1	AL139384.1
AZIN2	ENSG00000142920	1.37945	2.76649e-17	8.70461e-16	1.37945	AZIN2	AZIN2
PODNL1	ENSG00000132000	-1.69333	3.23087e-17	1.01535e-15	1.69333	PODNL1		PODNL1
MIR302D	ENSG00000199145	-4.36406	3.27136e-17	1.02589e-15	4.36406	MIR302D		MIR302D
DRAIC	ENSG00000245750	-3.01929	3.27225e-17	1.02589e-15	3.01929	DRAIC		DRAIC
USP2-AS1	ENSG00000245248	-3.08166	3.91467e-17	1.22583e-15	3.08166	USP2-AS1		USP2-AS1
MYO1D	ENSG00000176658	-1.0519	4.20127e-17	1.314e-15	1.0519	MYO1D		MYO1D
SCN4A	ENSG00000007314	-1.20947	4.21919e-17	1.31803e-15	1.20947	SCN4A		SCN4A
DPH2	ENSG00000132768	-1.03712	4.25294e-17	1.32699e-15	1.03712	DPH2		DPH2
SVIL	ENSG00000197321	0.887839	4.45453e-17	1.38823e-15	0.887839	SVIL	SVIL
LINC00337	ENSG00000225077	-1.59987	4.46762e-17	1.39065e-15	1.59987	LINC00337		LINC00337
CAD	ENSG00000084774	-0.957224	4.48524e-17	1.39448e-15	0.957224	CAD		CAD
GRIA1	ENSG00000155511	1.76744	4.65691e-17	1.44464e-15	1.76744	GRIA1	GRIA1
MXD1	ENSG00000059728	1.05602	4.65763e-17	1.44464e-15	1.05602	MXD1	MXD1
GRK5	ENSG00000198873	1.02331	4.6753e-17	1.4484e-15	1.02331	GRK5	GRK5
EXOSC5	ENSG00000077348	-1.24177	4.90161e-17	1.51671e-15	1.24177	EXOSC5		EXOSC5
SLC27A4	ENSG00000167114	-1.15321	5.12454e-17	1.58382e-15	1.15321	SLC27A4		SLC27A4
CCNE1	ENSG00000105173	-0.92321	5.36392e-17	1.65585e-15	0.92321	CCNE1		CCNE1
DLX6	ENSG00000006377	-4.90529	5.43031e-17	1.67437e-15	4.90529	DLX6		DLX6
PDE1C	ENSG00000154678	2.89118	5.49206e-17	1.69141e-15	2.89118	PDE1C	PDE1C
TFDP2	ENSG00000114126	0.792429	5.55848e-17	1.70985e-15	0.792429	TFDP2	TFDP2
YBX2	ENSG00000006047	-1.31609	5.63754e-17	1.73214e-15	1.31609	YBX2		YBX2
FABP5	ENSG00000164687	-1.20316	5.71491e-17	1.75385e-15	1.20316	FABP5		FABP5
AXL	ENSG00000167601	0.905307	5.91155e-17	1.81207e-15	0.905307	AXL	AXL
THBS2	ENSG00000186340	-2.44052	6.40796e-17	1.96193e-15	2.44052	THBS2		THBS2
TMEM8B	ENSG00000137103	0.844033	6.63425e-17	2.02884e-15	0.844033	TMEM8B	TMEM8B
AC136475.2	ENSG00000254910	1.93332	6.73536e-17	2.05735e-15	1.93332	AC136475.2	AC136475.2
SYT10	ENSG00000110975	-2.83574	7.28849e-17	2.22371e-15	2.83574	SYT10		SYT10
ARHGEF19	ENSG00000142632	-1.07177	7.36312e-17	2.24386e-15	1.07177	ARHGEF19		ARHGEF19
TRAPPC9	ENSG00000167632	0.879677	7.51591e-17	2.28776e-15	0.879677	TRAPPC9	TRAPPC9
ANKRD33B	ENSG00000164236	1.39222	8.32927e-17	2.53239e-15	1.39222	ANKRD33B	ANKRD33B
KLKB1	ENSG00000164344	-5.23716	8.38038e-17	2.54497e-15	5.23716	KLKB1		KLKB1
MPL	ENSG00000117400	-2.90488	8.79188e-17	2.66684e-15	2.90488	MPL		MPL
TMEM38B	ENSG00000095209	1.13683	8.83532e-17	2.67691e-15	1.13683	TMEM38B	TMEM38B
VIPR1	ENSG00000114812	-2.917	9.10588e-17	2.75569e-15	2.917	VIPR1		VIPR1
USP44	ENSG00000136014	-0.91871	9.17732e-17	2.7741e-15	0.91871	USP44		USP44
ACVR2B-AS1	ENSG00000229589	-1.04888	9.25146e-17	2.79328e-15	1.04888	ACVR2B-AS1		ACVR2B-AS1
GALP	ENSG00000197487	1.64186	9.44698e-17	2.84902e-15	1.64186	GALP	GALP
CHGA	ENSG00000100604	-3.15269	9.55026e-17	2.87685e-15	3.15269	CHGA		CHGA
CREB5	ENSG00000146592	1.75981	9.62378e-17	2.89566e-15	1.75981	CREB5	CREB5
PNMA2	ENSG00000240694	1.00594	9.96946e-17	2.99622e-15	1.00594	PNMA2	PNMA2
NLRP1	ENSG00000091592	0.976212	1.03896e-16	3.1187e-15	0.976212	NLRP1	NLRP1
ST6GALNAC5	ENSG00000117069	1.01154	1.04106e-16	3.1187e-15	1.01154	ST6GALNAC5	ST6GALNAC5
DDN	ENSG00000181418	-2.22351	1.04128e-16	3.1187e-15	2.22351	DDN		DDN
KLHDC7A	ENSG00000179023	-3.00568	1.08043e-16	3.23225e-15	3.00568	KLHDC7A		KLHDC7A
LBH	ENSG00000213626	1.13786	1.09705e-16	3.27825e-15	1.13786	LBH	LBH
EPHX3	ENSG00000105131	-1.20369	1.15619e-16	3.45102e-15	1.20369	EPHX3		EPHX3
ANXA1	ENSG00000135046	3.71444	1.16274e-16	3.4666e-15	3.71444	ANXA1	ANXA1
RBPMS2	ENSG00000166831	-1.00363	1.21064e-16	3.6053e-15	1.00363	RBPMS2		RBPMS2
COL2A1	ENSG00000139219	2.5648	1.27059e-16	3.77954e-15	2.5648	COL2A1	COL2A1
MFSD13A	ENSG00000138111	-1.56045	1.30052e-16	3.86417e-15	1.56045	MFSD13A		MFSD13A
RRP9	ENSG00000114767	-1.07573	1.32128e-16	3.9214e-15	1.07573	RRP9		RRP9
KREMEN1	ENSG00000183762	1.21064	1.42806e-16	4.2335e-15	1.21064	KREMEN1	KREMEN1
ZNF710-AS1	ENSG00000259291	1.08903	1.43488e-16	4.24889e-15	1.08903	ZNF710-AS1	ZNF710-AS1
LINC01234	ENSG00000249550	-1.22232	1.47082e-16	4.35041e-15	1.22232	LINC01234		LINC01234
GINS3	ENSG00000181938	-1.11884	1.52775e-16	4.51368e-15	1.11884	GINS3		GINS3
AF127577.4	ENSG00000235609	1.92946	1.58065e-16	4.66469e-15	1.92946	AF127577.4	AF127577.4
CREBRF	ENSG00000164463	1.19529	1.5911e-16	4.69023e-15	1.19529	CREBRF	CREBRF
FGFR4	ENSG00000160867	-0.819492	1.60235e-16	4.7181e-15	0.819492	FGFR4		FGFR4
MAMDC2	ENSG00000165072	3.03507	1.72122e-16	5.06241e-15	3.03507	MAMDC2	MAMDC2
MAK	ENSG00000111837	1.42226	1.75486e-16	5.15553e-15	1.42226	MAK	MAK
KBTBD8	ENSG00000163376	-2.0419	1.91317e-16	5.61434e-15	2.0419	KBTBD8		KBTBD8
PUS1	ENSG00000177192	-1.05439	1.91588e-16	5.61597e-15	1.05439	PUS1		PUS1
ITPR2	ENSG00000123104	-1.757	1.92809e-16	5.64545e-15	1.757	ITPR2		ITPR2
NTN1	ENSG00000065320	-0.975469	2.03706e-16	5.95782e-15	0.975469	NTN1		NTN1
B3GALT5	ENSG00000183778	-1.00955	2.21363e-16	6.46703e-15	1.00955	B3GALT5		B3GALT5
SULT1C2	ENSG00000198203	-1.74733	2.23274e-16	6.51556e-15	1.74733	SULT1C2		SULT1C2
TFR2	ENSG00000106327	-1.97489	2.24656e-16	6.54858e-15	1.97489	TFR2		TFR2
URB2	ENSG00000135763	-1.09547	2.25618e-16	6.56929e-15	1.09547	URB2		URB2
ATP9A	ENSG00000054793	0.927718	2.34492e-16	6.82008e-15	0.927718	ATP9A	ATP9A
FAM160B1	ENSG00000151553	0.858627	2.41216e-16	7.00786e-15	0.858627	FAM160B1	FAM160B1
SNX25	ENSG00000109762	1.1767	2.42137e-16	7.02681e-15	1.1767	SNX25	SNX25
TMEM200B	ENSG00000253304	1.92262	2.48923e-16	7.21572e-15	1.92262	TMEM200B	TMEM200B
ATP8A2	ENSG00000132932	-1.3012	2.77077e-16	8.02296e-15	1.3012	ATP8A2		ATP8A2
POU3F3	ENSG00000198914	2.53138	2.77683e-16	8.0316e-15	2.53138	POU3F3	POU3F3
TRIM54	ENSG00000138100	-7.28914	2.81508e-16	8.13325e-15	7.28914	TRIM54		TRIM54
HMX3	ENSG00000188620	-10.0956	2.83255e-16	8.1747e-15	10.0956	HMX3		HMX3
NEURL1	ENSG00000107954	1.79127	2.88875e-16	8.3277e-15	1.79127	NEURL1	NEURL1
MAGI1	ENSG00000151276	-0.813705	3.05154e-16	8.7873e-15	0.813705	MAGI1		MAGI1
HNRNPM	ENSG00000099783	-1.05225	3.05754e-16	8.79487e-15	1.05225	HNRNPM		HNRNPM
UBTF	ENSG00000108312	-0.980518	3.3059e-16	9.49883e-15	0.980518	UBTF		UBTF
CDH18	ENSG00000145526	3.89034	3.32602e-16	9.54615e-15	3.89034	CDH18	CDH18
MACROD2	ENSG00000172264	1.22199	3.35758e-16	9.62616e-15	1.22199	MACROD2	MACROD2
PCDHGC4	ENSG00000242419	-1.41962	3.4079e-16	9.75973e-15	1.41962	PCDHGC4		PCDHGC4
MAP6	ENSG00000171533	1.27694	3.42974e-16	9.81154e-15	1.27694	MAP6	MAP6
AL050341.2	ENSG00000259943	1.03333	3.52751e-16	1.00802e-14	1.03333	AL050341.2	AL050341.2
WDR43	ENSG00000163811	-0.886329	3.55031e-16	1.01343e-14	0.886329	WDR43		WDR43
AC090616.2	ENSG00000264164	-2.06682	3.59378e-16	1.02472e-14	2.06682	AC090616.2		AC090616.2
MRGPRF	ENSG00000172935	-1.35922	3.70711e-16	1.05588e-14	1.35922	MRGPRF		MRGPRF
ITPK1	ENSG00000100605	-0.931923	3.81525e-16	1.0855e-14	0.931923	ITPK1		ITPK1
PKP3	ENSG00000184363	-2.14097	3.91674e-16	1.11316e-14	2.14097	PKP3		PKP3
CALB1	ENSG00000104327	-2.9069	4.15336e-16	1.17913e-14	2.9069	CALB1		CALB1
SH2D5	ENSG00000189410	-0.949195	4.50362e-16	1.27718e-14	0.949195	SH2D5		SH2D5
DDX21	ENSG00000165732	-0.746294	4.55242e-16	1.28962e-14	0.746294	DDX21		DDX21
CST3	ENSG00000101439	1.13629	4.59304e-16	1.29972e-14	1.13629	CST3	CST3
C20orf203	ENSG00000198547	3.39336	4.64172e-16	1.31208e-14	3.39336	C20orf203	C20orf203
SLC6A9	ENSG00000196517	-1.03965	5.00422e-16	1.41302e-14	1.03965	SLC6A9		SLC6A9
RNF130	ENSG00000113269	0.756142	5.23547e-16	1.47651e-14	0.756142	RNF130	RNF130
INF2	ENSG00000203485	-0.881905	5.24037e-16	1.47651e-14	0.881905	INF2		INF2
SPATS2L	ENSG00000196141	1.0603	5.26588e-16	1.4821e-14	1.0603	SPATS2L	SPATS2L
MYO1E	ENSG00000157483	-0.947527	5.31586e-16	1.49456e-14	0.947527	MYO1E		MYO1E
TTC28	ENSG00000100154	0.853497	5.43306e-16	1.52587e-14	0.853497	TTC28	TTC28
SNHG8	ENSG00000269893	-0.964843	5.49755e-16	1.54232e-14	0.964843	SNHG8		SNHG8
PAMR1	ENSG00000149090	-1.36286	5.55418e-16	1.55654e-14	1.36286	PAMR1		PAMR1
PKMYT1	ENSG00000127564	-0.987742	5.59667e-16	1.56677e-14	0.987742	PKMYT1		PKMYT1
NOP56	ENSG00000101361	-0.873728	5.96865e-16	1.66911e-14	0.873728	NOP56		NOP56
LAMP5	ENSG00000125869	1.15636	5.99386e-16	1.67437e-14	1.15636	LAMP5	LAMP5
SOX10	ENSG00000100146	-1.34499	6.05261e-16	1.68898e-14	1.34499	SOX10		SOX10
IFI16	ENSG00000163565	1.41723	6.11363e-16	1.70419e-14	1.41723	IFI16	IFI16
AEN	ENSG00000181026	-1.11536	6.15994e-16	1.71527e-14	1.11536	AEN		AEN
KANK4	ENSG00000132854	3.95809	6.22558e-16	1.7317e-14	3.95809	KANK4	KANK4
EPPK1	ENSG00000261150	-1.4331	6.29184e-16	1.74827e-14	1.4331	EPPK1		EPPK1
SEZ6L2	ENSG00000174938	-0.809133	6.5859e-16	1.82804e-14	0.809133	SEZ6L2		SEZ6L2
RUNX1T1	ENSG00000079102	-2.41912	6.84873e-16	1.89898e-14	2.41912	RUNX1T1		RUNX1T1
HSD17B14	ENSG00000087076	0.992227	6.93339e-16	1.92042e-14	0.992227	HSD17B14	HSD17B14
EMX2	ENSG00000170370	2.40191	7.20638e-16	1.99392e-14	2.40191	EMX2	EMX2
KCNMA1	ENSG00000156113	-1.50435	7.30205e-16	2.01825e-14	1.50435	KCNMA1		KCNMA1
ADAMTS17	ENSG00000140470	-2.1699	7.4793e-16	2.06506e-14	2.1699	ADAMTS17		ADAMTS17
EVA1B	ENSG00000142694	1.07874	7.7666e-16	2.14212e-14	1.07874	EVA1B	EVA1B
ALPL	ENSG00000162551	-0.928185	8.01795e-16	2.20912e-14	0.928185	ALPL		ALPL
MIR4648	ENSG00000264357	3.16189	8.59905e-16	2.36673e-14	3.16189	MIR4648	MIR4648
C1orf21	ENSG00000116667	0.847166	8.61603e-16	2.36891e-14	0.847166	C1orf21	C1orf21
PURG	ENSG00000172733	1.01481	8.90407e-16	2.44553e-14	1.01481	PURG	PURG
TFPI	ENSG00000003436	1.53402	9.04844e-16	2.48258e-14	1.53402	TFPI	TFPI
VSNL1	ENSG00000163032	-1.32309	9.23743e-16	2.53177e-14	1.32309	VSNL1		VSNL1
USHBP1	ENSG00000130307	-1.98734	1.00181e-15	2.74286e-14	1.98734	USHBP1		USHBP1
MAN2A1	ENSG00000112893	-0.844479	1.03184e-15	2.82213e-14	0.844479	MAN2A1		MAN2A1
KIF9-AS1	ENSG00000227398	1.37921	1.03351e-15	2.82375e-14	1.37921	KIF9-AS1	KIF9-AS1
ARHGAP29	ENSG00000137962	1.36484	1.06141e-15	2.89694e-14	1.36484	ARHGAP29	ARHGAP29
S1PR3	ENSG00000213694	-1.21013	1.07464e-15	2.93e-14	1.21013	S1PR3		S1PR3
MMP25	ENSG00000008516	-2.10042	1.07609e-15	2.9309e-14	2.10042	MMP25		MMP25
CXXC4	ENSG00000168772	1.01622	1.17272e-15	3.19075e-14	1.01622	CXXC4	CXXC4
LOXL1	ENSG00000129038	-0.972222	1.20281e-15	3.26922e-14	0.972222	LOXL1		LOXL1
SLC7A1	ENSG00000139514	-0.956696	1.21093e-15	3.28787e-14	0.956696	SLC7A1		SLC7A1
HIST1H1D	ENSG00000124575	2.46449	1.36139e-15	3.69257e-14	2.46449	HIST1H1D	HIST1H1D
LINC00665	ENSG00000232677	-0.817143	1.37991e-15	3.73891e-14	0.817143	LINC00665		LINC00665
PTPRS	ENSG00000105426	0.790217	1.42451e-15	3.85557e-14	0.790217	PTPRS	PTPRS
UBE2E2	ENSG00000182247	1.01754	1.42591e-15	3.85557e-14	1.01754	UBE2E2	UBE2E2
KDF1	ENSG00000175707	-2.44319	1.54858e-15	4.18293e-14	2.44319	KDF1		KDF1
AC019069.1	ENSG00000272711	-1.41616	1.56888e-15	4.2334e-14	1.41616	AC019069.1		AC019069.1
GPC4	ENSG00000076716	-0.743938	1.57727e-15	4.25164e-14	0.743938	GPC4		GPC4
AL358613.2	ENSG00000279607	-9.75995	1.58277e-15	4.26206e-14	9.75995	AL358613.2		AL358613.2
BCL6B	ENSG00000161940	-1.03281	1.67741e-15	4.51218e-14	1.03281	BCL6B		BCL6B
LMNTD2	ENSG00000185522	1.18027	1.6791e-15	4.51218e-14	1.18027	LMNTD2	LMNTD2
FAM8A1	ENSG00000137414	0.845106	1.79689e-15	4.82375e-14	0.845106	FAM8A1	FAM8A1
INSYN1-AS1	ENSG00000260469	-1.94848	1.79963e-15	4.82615e-14	1.94848	INSYN1-AS1		INSYN1-AS1
GDPD5	ENSG00000158555	1.11224	1.84121e-15	4.93259e-14	1.11224	GDPD5	GDPD5
SLC38A10	ENSG00000157637	-0.984028	2.00643e-15	5.36922e-14	0.984028	SLC38A10		SLC38A10
VSTM4	ENSG00000165633	1.29838	2.0083e-15	5.36922e-14	1.29838	VSTM4	VSTM4
ADGRG5	ENSG00000159618	-1.54617	2.05094e-15	5.47723e-14	1.54617	ADGRG5		ADGRG5
PDF	ENSG00000258429	-1.13718	2.05289e-15	5.47723e-14	1.13718	PDF		PDF
EBF4	ENSG00000088881	1.10674	2.21998e-15	5.917e-14	1.10674	EBF4	EBF4
APCDD1	ENSG00000154856	-4.54743	2.30454e-15	6.13614e-14	4.54743	APCDD1		APCDD1
TAF4B	ENSG00000141384	-1.2311	2.33945e-15	6.22275e-14	1.2311	TAF4B		TAF4B
TMEM52	ENSG00000178821	-1.48275	2.35806e-15	6.26588e-14	1.48275	TMEM52		TMEM52
NME4	ENSG00000103202	-0.83729	2.58749e-15	6.86854e-14	0.83729	NME4		NME4
MYO1C	ENSG00000197879	0.832985	2.77874e-15	7.36874e-14	0.832985	MYO1C	MYO1C
WNT8A	ENSG00000061492	-3.29466	2.79282e-15	7.39857e-14	3.29466	WNT8A		WNT8A
SPOCK1	ENSG00000152377	1.27478	2.92028e-15	7.7284e-14	1.27478	SPOCK1	SPOCK1
ARFGAP3	ENSG00000242247	0.936175	3.00873e-15	7.95339e-14	0.936175	ARFGAP3	ARFGAP3
CTSB	ENSG00000164733	0.914265	3.01138e-15	7.95339e-14	0.914265	CTSB	CTSB
GDPD1	ENSG00000153982	1.01327	3.09926e-15	8.17724e-14	1.01327	GDPD1	GDPD1
ZBTB46	ENSG00000130584	0.837993	3.17938e-15	8.38017e-14	0.837993	ZBTB46	ZBTB46
COMMD6	ENSG00000188243	0.796657	3.20048e-15	8.42728e-14	0.796657	COMMD6	COMMD6
RXRG	ENSG00000143171	-6.35848	3.27769e-15	8.62191e-14	6.35848	RXRG		RXRG
CLDN7	ENSG00000181885	-3.52614	3.33674e-15	8.76841e-14	3.52614	CLDN7		CLDN7
C16orf89	ENSG00000153446	-3.32422	3.43997e-15	9.03062e-14	3.32422	C16orf89		C16orf89
PGBD2	ENSG00000185220	-1.16721	3.46206e-15	9.07948e-14	1.16721	PGBD2		PGBD2
TRABD2B	ENSG00000269113	-1.81592	3.49421e-15	9.15462e-14	1.81592	TRABD2B		TRABD2B
AL022068.1	ENSG00000228412	2.26714	3.63749e-15	9.52047e-14	2.26714	AL022068.1	AL022068.1
MOSMO	ENSG00000185716	0.936203	3.79422e-15	9.91735e-14	0.936203	MOSMO	MOSMO
GAL	ENSG00000069482	-4.00632	3.79671e-15	9.91735e-14	4.00632	GAL		GAL
SALL2	ENSG00000165821	0.7483	3.97213e-15	1.03652e-13	0.7483	SALL2	SALL2
PTPRZ1	ENSG00000106278	0.910543	4.02214e-15	1.04852e-13	0.910543	PTPRZ1	PTPRZ1
SRGAP3	ENSG00000196220	0.851893	4.09776e-15	1.06717e-13	0.851893	SRGAP3	SRGAP3
AL133325.3	ENSG00000278041	-1.88319	4.19739e-15	1.09203e-13	1.88319	AL133325.3		AL133325.3
RASL12	ENSG00000103710	-1.05715	4.29174e-15	1.11547e-13	1.05715	RASL12		RASL12
GRB7	ENSG00000141738	-1.15513	4.36751e-15	1.13404e-13	1.15513	GRB7		GRB7
CHST9	ENSG00000154080	-2.49879	4.4827e-15	1.16279e-13	2.49879	CHST9		CHST9
FUS	ENSG00000089280	-0.865413	4.49704e-15	1.16535e-13	0.865413	FUS		FUS
HNMT	ENSG00000150540	-2.38851	4.58505e-15	1.18698e-13	2.38851	HNMT		HNMT
HIST1H2BK	ENSG00000197903	-1.22807	4.76963e-15	1.23355e-13	1.22807	HIST1H2BK		HIST1H2BK
PLEKHA8P1	ENSG00000134297	-1.12182	5.22311e-15	1.34949e-13	1.12182	PLEKHA8P1		PLEKHA8P1
RCN3	ENSG00000142552	-1.23176	5.2328e-15	1.35066e-13	1.23176	RCN3		RCN3
EHD4	ENSG00000103966	-0.906173	5.35634e-15	1.38118e-13	0.906173	EHD4		EHD4
DUSP2	ENSG00000158050	-2.30783	5.58185e-15	1.43792e-13	2.30783	DUSP2		DUSP2
SOX11	ENSG00000176887	0.698327	5.61252e-15	1.4444e-13	0.698327	SOX11	SOX11
EPB41L5	ENSG00000115109	0.74069	5.95859e-15	1.53195e-13	0.74069	EPB41L5	EPB41L5
TC2N	ENSG00000165929	-2.1265	6.15706e-15	1.58142e-13	2.1265	TC2N		TC2N
CD47	ENSG00000196776	1.07782	6.17432e-15	1.5843e-13	1.07782	CD47	CD47
FBN2	ENSG00000138829	0.912967	6.32907e-15	1.62241e-13	0.912967	FBN2	FBN2
PLD5	ENSG00000180287	-1.16863	6.45449e-15	1.65294e-13	1.16863	PLD5		PLD5
DAZAP2	ENSG00000183283	0.844297	6.8559e-15	1.75402e-13	0.844297	DAZAP2	DAZAP2
DENND2C	ENSG00000175984	-1.93395	6.8948e-15	1.76225e-13	1.93395	DENND2C		DENND2C
AP003469.4	ENSG00000261087	2.05299	7.06985e-15	1.80523e-13	2.05299	AP003469.4	AP003469.4
RAP1GAP	ENSG00000076864	-0.942055	7.22979e-15	1.84427e-13	0.942055	RAP1GAP		RAP1GAP
SREK1IP1	ENSG00000153006	1.08878	7.27502e-15	1.854e-13	1.08878	SREK1IP1	SREK1IP1
CYB5R2	ENSG00000166394	-0.904492	7.64775e-15	1.94708e-13	0.904492	CYB5R2		CYB5R2
TRIB1	ENSG00000173334	0.947689	7.75908e-15	1.97351e-13	0.947689	TRIB1	TRIB1
FOXRED2	ENSG00000100350	-0.840975	8.01673e-15	2.03706e-13	0.840975	FOXRED2		FOXRED2
MAPK10	ENSG00000109339	-1.01282	8.08963e-15	2.05359e-13	1.01282	MAPK10		MAPK10
WDR35	ENSG00000118965	-0.923115	8.28326e-15	2.1007e-13	0.923115	WDR35		WDR35
DYNLL1	ENSG00000088986	-0.798252	8.29437e-15	2.10148e-13	0.798252	DYNLL1		DYNLL1
PRMT6	ENSG00000198890	-0.833637	8.88217e-15	2.24823e-13	0.833637	PRMT6		PRMT6
CRIP3	ENSG00000146215	-1.30346	9.02561e-15	2.28233e-13	1.30346	CRIP3		CRIP3
BEND3	ENSG00000178409	-1.30487	9.28261e-15	2.34505e-13	1.30487	BEND3		BEND3
LRCH2	ENSG00000130224	1.07364	9.45593e-15	2.38653e-13	1.07364	LRCH2	LRCH2
FARP1	ENSG00000152767	0.774976	9.6019e-15	2.42103e-13	0.774976	FARP1	FARP1
ASCL2	ENSG00000183734	5.4861	1.01132e-14	2.54749e-13	5.4861	ASCL2	ASCL2
BSN	ENSG00000164061	-1.49552	1.02503e-14	2.57955e-13	1.49552	BSN		BSN
C12orf75	ENSG00000235162	0.956212	1.03804e-14	2.60978e-13	0.956212	C12orf75	C12orf75
PRR3	ENSG00000204576	0.824182	1.05776e-14	2.65679e-13	0.824182	PRR3	PRR3
NMRK2	ENSG00000077009	-1.66589	1.0729e-14	2.69223e-13	1.66589	NMRK2		NMRK2
EFNA1	ENSG00000169242	1.46151	1.09461e-14	2.74407e-13	1.46151	EFNA1	EFNA1
SLC15A2	ENSG00000163406	-1.70044	1.10024e-14	2.75555e-13	1.70044	SLC15A2		SLC15A2
SCN2A	ENSG00000136531	-4.3268	1.11381e-14	2.78686e-13	4.3268	SCN2A		SCN2A
CDC42EP4	ENSG00000179604	0.859396	1.11647e-14	2.79086e-13	0.859396	CDC42EP4	CDC42EP4
NIPA1	ENSG00000170113	1.00408	1.16082e-14	2.89895e-13	1.00408	NIPA1	NIPA1
TRIM72	ENSG00000177238	-4.54883	1.27852e-14	3.18984e-13	4.54883	TRIM72		TRIM72
AC024940.1	ENSG00000177359	1.25593	1.28913e-14	3.21325e-13	1.25593	AC024940.1	AC024940.1
B3GNT7	ENSG00000156966	-1.46706	1.38071e-14	3.43823e-13	1.46706	B3GNT7		B3GNT7
CAMKMT	ENSG00000143919	-0.872457	1.40884e-14	3.50493e-13	0.872457	CAMKMT		CAMKMT
LRBA	ENSG00000198589	-0.799074	1.42438e-14	3.54022e-13	0.799074	LRBA		LRBA
KIRREL3	ENSG00000149571	1.52128	1.4269e-14	3.54312e-13	1.52128	KIRREL3	KIRREL3
PIGZ	ENSG00000119227	1.79166	1.44405e-14	3.58231e-13	1.79166	PIGZ	PIGZ
ZNF506	ENSG00000081665	0.890507	1.4689e-14	3.63971e-13	0.890507	ZNF506	ZNF506
CXCL12	ENSG00000107562	-1.98515	1.46997e-14	3.63971e-13	1.98515	CXCL12		CXCL12
EIF3B	ENSG00000106263	-0.709826	1.49469e-14	3.69741e-13	0.709826	EIF3B		EIF3B
ZNF441	ENSG00000197044	1.30533	1.52248e-14	3.7617e-13	1.30533	ZNF441	ZNF441
XYLT1	ENSG00000103489	1.14093	1.52356e-14	3.7617e-13	1.14093	XYLT1	XYLT1
GNL3	ENSG00000163938	-0.770678	1.53227e-14	3.77966e-13	0.770678	GNL3		GNL3
IRF4	ENSG00000137265	-1.87474	1.54074e-14	3.79696e-13	1.87474	IRF4		IRF4
C19orf66	ENSG00000130813	-2.29003	1.54658e-14	3.80777e-13	2.29003	C19orf66		C19orf66
TNFRSF11A	ENSG00000141655	-1.95468	1.56637e-14	3.85286e-13	1.95468	TNFRSF11A		TNFRSF11A
COL1A2	ENSG00000164692	-0.957474	1.57083e-14	3.8602e-13	0.957474	COL1A2		COL1A2
PRTG	ENSG00000166450	0.735311	1.5885e-14	3.89995e-13	0.735311	PRTG	PRTG
CYP27B1	ENSG00000111012	-3.01375	1.72212e-14	4.22403e-13	3.01375	CYP27B1		CYP27B1
MXI1	ENSG00000119950	0.814372	1.73445e-14	4.25029e-13	0.814372	MXI1	MXI1
FAM86JP	ENSG00000171084	-1.4212	1.82935e-14	4.47866e-13	1.4212	FAM86JP		FAM86JP
ALDH1A2	ENSG00000128918	-4.50385	1.87818e-14	4.5939e-13	4.50385	ALDH1A2		ALDH1A2
GLYCTK	ENSG00000168237	0.962029	1.91554e-14	4.6809e-13	0.962029	GLYCTK	GLYCTK
MUC3A	ENSG00000169894	-1.63631	2.03742e-14	4.97408e-13	1.63631	MUC3A		MUC3A
MYCNOS	ENSG00000233718	-2.26157	2.07161e-14	5.05283e-13	2.26157	MYCNOS		MYCNOS
RAP2C-AS1	ENSG00000232160	1.3178	2.08958e-14	5.09192e-13	1.3178	RAP2C-AS1	RAP2C-AS1
SORCS3	ENSG00000156395	1.74822	2.23746e-14	5.4472e-13	1.74822	SORCS3	SORCS3
RPH3A	ENSG00000089169	-4.19037	2.336e-14	5.6818e-13	4.19037	RPH3A		RPH3A
BCO1	ENSG00000135697	1.42118	2.35649e-14	5.72632e-13	1.42118	BCO1	BCO1
WDR3	ENSG00000065183	-0.801046	2.47578e-14	6.0106e-13	0.801046	WDR3		WDR3
SFXN5	ENSG00000144040	-1.20212	2.51484e-14	6.09978e-13	1.20212	SFXN5		SFXN5
RABGGTB	ENSG00000137955	-0.835496	2.67215e-14	6.47532e-13	0.835496	RABGGTB		RABGGTB
CD34	ENSG00000174059	1.67308	2.83409e-14	6.86139e-13	1.67308	CD34	CD34
GALNT6	ENSG00000139629	-3.23598	2.9742e-14	7.19394e-13	3.23598	GALNT6		GALNT6
MDGA2	ENSG00000139915	1.89509	3.17886e-14	7.68185e-13	1.89509	MDGA2	MDGA2
LIFR	ENSG00000113594	-1.11011	3.24337e-14	7.83052e-13	1.11011	LIFR		LIFR
ANTXR2	ENSG00000163297	0.807401	3.27676e-14	7.90382e-13	0.807401	ANTXR2	ANTXR2
NLRC5	ENSG00000140853	-3.68703	3.33492e-14	8.0367e-13	3.68703	NLRC5		NLRC5
HTATIP2	ENSG00000109854	-0.939482	3.3905e-14	8.16312e-13	0.939482	HTATIP2		HTATIP2
ZSWIM6	ENSG00000130449	0.816527	3.60307e-14	8.66693e-13	0.816527	ZSWIM6	ZSWIM6
CAMKK2	ENSG00000110931	-0.738102	3.6701e-14	8.82004e-13	0.738102	CAMKK2		CAMKK2
DGKK	ENSG00000274588	-1.54542	3.69742e-14	8.87755e-13	1.54542	DGKK		DGKK
PCSK6	ENSG00000140479	1.21938	3.73062e-14	8.94905e-13	1.21938	PCSK6	PCSK6
WHRN	ENSG00000095397	0.957096	3.74208e-14	8.9683e-13	0.957096	WHRN	WHRN
SERTM2	ENSG00000260802	-3.09305	3.77429e-14	9.03722e-13	3.09305	SERTM2		SERTM2
ANKRD34B	ENSG00000189127	3.2503	3.84789e-14	9.205e-13	3.2503	ANKRD34B	ANKRD34B
GULP1	ENSG00000144366	0.868678	4.03947e-14	9.65448e-13	0.868678	GULP1	GULP1
TMEM125	ENSG00000179178	-1.46026	4.2428e-14	1.01312e-12	1.46026	TMEM125		TMEM125
COTL1	ENSG00000103187	0.846923	4.25345e-14	1.01474e-12	0.846923	COTL1	COTL1
AP003392.4	ENSG00000255121	-1.51352	4.3817e-14	1.04438e-12	1.51352	AP003392.4		AP003392.4
RASL10B	ENSG00000270885	-0.899742	4.49179e-14	1.06964e-12	0.899742	RASL10B		RASL10B
AC007388.1	ENSG00000231312	1.29219	4.54905e-14	1.08229e-12	1.29219	AC007388.1	AC007388.1
CCDC136	ENSG00000128596	0.805763	4.56237e-14	1.08447e-12	0.805763	CCDC136	CCDC136
SNTB1	ENSG00000172164	-1.23387	4.60191e-14	1.09288e-12	1.23387	SNTB1		SNTB1
DGKA	ENSG00000065357	-0.993585	4.65268e-14	1.10393e-12	0.993585	DGKA		DGKA
ARL10	ENSG00000175414	0.869175	4.68452e-14	1.11048e-12	0.869175	ARL10	ARL10
ADCY7	ENSG00000121281	1.14493	4.76271e-14	1.12714e-12	1.14493	ADCY7	ADCY7
ING4	ENSG00000111653	0.771847	4.76342e-14	1.12714e-12	0.771847	ING4	ING4
THOC6	ENSG00000131652	-0.911067	4.88538e-14	1.15495e-12	0.911067	THOC6		THOC6
STK39	ENSG00000198648	-1.38646	5.15213e-14	1.21692e-12	1.38646	STK39		STK39
NOTCH1	ENSG00000148400	0.822477	5.2434e-14	1.23736e-12	0.822477	NOTCH1	NOTCH1
P2RX7	ENSG00000089041	-2.55186	5.28654e-14	1.24641e-12	2.55186	P2RX7		P2RX7
ZNF423	ENSG00000102935	-1.08949	5.30652e-14	1.25e-12	1.08949	ZNF423		ZNF423
DENND1C	ENSG00000205744	-2.24644	5.37192e-14	1.26426e-12	2.24644	DENND1C		DENND1C
MYADM	ENSG00000179820	0.797266	5.38573e-14	1.26637e-12	0.797266	MYADM	MYADM
PTPRN	ENSG00000054356	-2.06643	5.40443e-14	1.26963e-12	2.06643	PTPRN		PTPRN
CADM1	ENSG00000182985	0.78889	5.41035e-14	1.26988e-12	0.78889	CADM1	CADM1
PTPN6	ENSG00000111679	-1.4018	5.43419e-14	1.27433e-12	1.4018	PTPN6		PTPN6
ZFYVE16	ENSG00000039319	0.855333	5.4599e-14	1.27921e-12	0.855333	ZFYVE16	ZFYVE16
ARHGAP4	ENSG00000089820	-1.07211	5.66779e-14	1.32673e-12	1.07211	ARHGAP4		ARHGAP4
COMTD1	ENSG00000165644	-2.02223	5.72609e-14	1.33918e-12	2.02223	COMTD1		COMTD1
C19orf48	ENSG00000167747	-0.935175	5.73406e-14	1.33984e-12	0.935175	C19orf48		C19orf48
CPNE4	ENSG00000196353	-2.88444	5.7644e-14	1.34573e-12	2.88444	CPNE4		CPNE4
USP25	ENSG00000155313	-0.785713	6.48406e-14	1.51239e-12	0.785713	USP25		USP25
EML1	ENSG00000066629	-0.803128	6.53066e-14	1.5219e-12	0.803128	EML1		EML1
TRMT1	ENSG00000104907	-0.779286	6.92348e-14	1.61201e-12	0.779286	TRMT1		TRMT1
AL442125.1	ENSG00000276248	1.55091	6.96599e-14	1.61914e-12	1.55091	AL442125.1	AL442125.1
DICER1-AS1	ENSG00000235706	1.06011	6.96649e-14	1.61914e-12	1.06011	DICER1-AS1	DICER1-AS1
ORC1	ENSG00000085840	-0.868635	6.99736e-14	1.62487e-12	0.868635	ORC1		ORC1
C2orf80	ENSG00000188674	-4.52565	7.12187e-14	1.65231e-12	4.52565	C2orf80		C2orf80
WNT3	ENSG00000108379	1.39371	7.2801e-14	1.68753e-12	1.39371	WNT3	WNT3
MX2	ENSG00000183486	-1.15033	7.59427e-14	1.75879e-12	1.15033	MX2		MX2
CCDC85A	ENSG00000055813	3.40485	7.77478e-14	1.799e-12	3.40485	CCDC85A	CCDC85A
HHAT	ENSG00000054392	0.933983	8.01156e-14	1.85215e-12	0.933983	HHAT	HHAT
BMI1	ENSG00000168283	0.911869	8.14319e-14	1.88092e-12	0.911869	BMI1	BMI1
SNAP23	ENSG00000092531	-1.04086	8.47453e-14	1.95572e-12	1.04086	SNAP23		SNAP23
PPARGC1B	ENSG00000155846	-1.25535	8.6446e-14	1.99321e-12	1.25535	PPARGC1B		PPARGC1B
EEF1AKMT4	ENSG00000284753	-1.95784	8.85222e-14	2.03929e-12	1.95784	EEF1AKMT4		EEF1AKMT4
IER5	ENSG00000162783	0.797413	9.13842e-14	2.10337e-12	0.797413	IER5	IER5
EDN1	ENSG00000078401	2.96648	9.1618e-14	2.10689e-12	2.96648	EDN1	EDN1
SLC5A5	ENSG00000105641	-2.0774	9.48285e-14	2.17881e-12	2.0774	SLC5A5		SLC5A5
EYA4	ENSG00000112319	2.81115	9.71045e-14	2.22914e-12	2.81115	EYA4	EYA4
C6orf118	ENSG00000112539	1.53379	9.77495e-14	2.24198e-12	1.53379	C6orf118	C6orf118
ZHX1	ENSG00000165156	1.14511	1.03388e-13	2.36922e-12	1.14511	ZHX1	ZHX1
AC148477.2	ENSG00000256542	-4.19319	1.06303e-13	2.4339e-12	4.19319	AC148477.2		AC148477.2
SNX14	ENSG00000135317	0.844718	1.10709e-13	2.53255e-12	0.844718	SNX14	SNX14
ZFP36L1	ENSG00000185650	0.800157	1.14134e-13	2.60863e-12	0.800157	ZFP36L1	ZFP36L1
KLHL21	ENSG00000162413	-0.778823	1.19585e-13	2.73082e-12	0.778823	KLHL21		KLHL21
FBXO7	ENSG00000100225	0.802736	1.32587e-13	3.02509e-12	0.802736	FBXO7	FBXO7
DDIT4L	ENSG00000145358	1.16221	1.34023e-13	3.05518e-12	1.16221	DDIT4L	DDIT4L
CSMD2	ENSG00000121904	-0.794565	1.34368e-13	3.06039e-12	0.794565	CSMD2		CSMD2
SEMA5B	ENSG00000082684	-0.88186	1.39589e-13	3.17653e-12	0.88186	SEMA5B		SEMA5B
AGBL1	ENSG00000273540	4.63166	1.46912e-13	3.34026e-12	4.63166	AGBL1	AGBL1
LHFPL6	ENSG00000183722	2.23071	1.48506e-13	3.37358e-12	2.23071	LHFPL6	LHFPL6
CD99L2	ENSG00000102181	0.764812	1.51136e-13	3.43034e-12	0.764812	CD99L2	CD99L2
MMD	ENSG00000108960	0.788875	1.53091e-13	3.47169e-12	0.788875	MMD	MMD
PKLR	ENSG00000143627	-4.88751	1.54337e-13	3.49692e-12	4.88751	PKLR		PKLR
IGFN1	ENSG00000163395	3.49689	1.55828e-13	3.52765e-12	3.49689	IGFN1	IGFN1
TNC	ENSG00000041982	-1.07065	1.57754e-13	3.56817e-12	1.07065	TNC		TNC
H1FX	ENSG00000184897	0.857561	1.5893e-13	3.59166e-12	0.857561	H1FX	H1FX
RLBP1	ENSG00000140522	1.85704	1.62149e-13	3.66123e-12	1.85704	RLBP1	RLBP1
GRN	ENSG00000030582	-0.83502	1.66165e-13	3.74868e-12	0.83502	GRN		GRN
PRR19	ENSG00000188368	-1.67102	1.70908e-13	3.85236e-12	1.67102	PRR19		PRR19
PADI1	ENSG00000142623	-2.94277	1.72108e-13	3.87605e-12	2.94277	PADI1		PADI1
HSD17B1P1	ENSG00000108785	1.28264	1.74683e-13	3.93067e-12	1.28264	HSD17B1P1	HSD17B1P1
ADCY6	ENSG00000174233	0.767577	1.7515e-13	3.93779e-12	0.767577	ADCY6	ADCY6
TARS	ENSG00000113407	-0.7257	1.78594e-13	4.01177e-12	0.7257	TARS		TARS
FAM219A	ENSG00000164970	0.957767	1.78964e-13	4.01662e-12	0.957767	FAM219A	FAM219A
SCN2B	ENSG00000149575	-3.8815	1.80057e-13	4.0377e-12	3.8815	SCN2B		SCN2B
PLTP	ENSG00000100979	-0.887724	1.80686e-13	4.04832e-12	0.887724	PLTP		PLTP
TMCC3	ENSG00000057704	1.13953	1.83096e-13	4.09882e-12	1.13953	TMCC3	TMCC3
AL355987.4	ENSG00000273066	1.43571	1.87215e-13	4.18743e-12	1.43571	AL355987.4	AL355987.4
LINC01124	ENSG00000222033	-7.91033	1.91692e-13	4.28391e-12	7.91033	LINC01124		LINC01124
ULK3	ENSG00000140474	-0.766974	1.9595e-13	4.37532e-12	0.766974	ULK3		ULK3
TGFB1	ENSG00000105329	0.986915	1.96751e-13	4.38945e-12	0.986915	TGFB1	TGFB1
ITPRIPL1	ENSG00000198885	-1.3646	1.97121e-13	4.39397e-12	1.3646	ITPRIPL1		ITPRIPL1
SYNE2	ENSG00000054654	0.837178	1.9827e-13	4.41582e-12	0.837178	SYNE2	SYNE2
WDR90	ENSG00000161996	-0.971684	2.01359e-13	4.4808e-12	0.971684	WDR90		WDR90
MMP17	ENSG00000198598	-1.5636	2.03864e-13	4.53269e-12	1.5636	MMP17		MMP17
BX284668.2	ENSG00000228549	1.17525	2.05366e-13	4.5622e-12	1.17525	BX284668.2	BX284668.2
MAP2K6	ENSG00000108984	0.873519	2.08829e-13	4.63518e-12	0.873519	MAP2K6	MAP2K6
COX6B2	ENSG00000160471	-1.97577	2.10238e-13	4.6625e-12	1.97577	COX6B2		COX6B2
METTL7B	ENSG00000170439	-1.70738	2.12783e-13	4.71494e-12	1.70738	METTL7B		METTL7B
RAB15	ENSG00000139998	-0.823464	2.1368e-13	4.7308e-12	0.823464	RAB15		RAB15
JAKMIP2-AS1	ENSG00000280780	-5.9206	2.23302e-13	4.93966e-12	5.9206	JAKMIP2-AS1		JAKMIP2-AS1
SNN	ENSG00000184602	0.811077	2.24465e-13	4.96118e-12	0.811077	SNN	SNN
KLF6	ENSG00000067082	0.834704	2.29931e-13	5.07772e-12	0.834704	KLF6	KLF6
CYB561A3	ENSG00000162144	-0.930031	2.40326e-13	5.29962e-12	0.930031	CYB561A3		CYB561A3
PAX6	ENSG00000007372	1.09303	2.40385e-13	5.29962e-12	1.09303	PAX6	PAX6
LYRM9	ENSG00000232859	1.32976	2.47924e-13	5.46121e-12	1.32976	LYRM9	LYRM9
JAG1	ENSG00000101384	0.88116	2.57864e-13	5.6754e-12	0.88116	JAG1	JAG1
AC092691.1	ENSG00000239268	2.48936	2.61083e-13	5.7414e-12	2.48936	AC092691.1	AC092691.1
TMOD1	ENSG00000136842	-2.18784	2.62413e-13	5.76447e-12	2.18784	TMOD1		TMOD1
C2orf91	ENSG00000205086	-9.05605	2.62572e-13	5.76447e-12	9.05605	C2orf91		C2orf91
ADSS	ENSG00000035687	-0.785712	2.62968e-13	5.76831e-12	0.785712	ADSS		ADSS
CLN6	ENSG00000128973	-0.966735	2.65686e-13	5.82305e-12	0.966735	CLN6		CLN6
SUCO	ENSG00000094975	0.710798	2.69646e-13	5.90488e-12	0.710798	SUCO	SUCO
NOS3	ENSG00000164867	-1.30068	2.77548e-13	6.07285e-12	1.30068	NOS3		NOS3
PLPP2	ENSG00000141934	-2.35253	2.78128e-13	6.08045e-12	2.35253	PLPP2		PLPP2
PRDM12	ENSG00000130711	2.37235	2.91054e-13	6.35773e-12	2.37235	PRDM12	PRDM12
AFG3L2	ENSG00000141385	-0.77897	2.99026e-13	6.5264e-12	0.77897	AFG3L2		AFG3L2
LMX1B	ENSG00000136944	-4.01208	3.05262e-13	6.65694e-12	4.01208	LMX1B		LMX1B
TNXB	ENSG00000168477	1.11154	3.09653e-13	6.74708e-12	1.11154	TNXB	TNXB
SMAD3	ENSG00000166949	0.813995	3.15276e-13	6.86388e-12	0.813995	SMAD3	SMAD3
FYTTD1	ENSG00000122068	0.761407	3.18261e-13	6.9231e-12	0.761407	FYTTD1	FYTTD1
NF1	ENSG00000196712	0.760739	3.18649e-13	6.92578e-12	0.760739	NF1	NF1
TNFAIP1	ENSG00000109079	0.7584	3.19382e-13	6.93594e-12	0.7584	TNFAIP1	TNFAIP1
RPUSD1	ENSG00000007376	-0.843501	3.22412e-13	6.99594e-12	0.843501	RPUSD1		RPUSD1
TTLL6	ENSG00000170703	-1.36123	3.42755e-13	7.43119e-12	1.36123	TTLL6		TTLL6
CTSH	ENSG00000103811	-1.125	3.44274e-13	7.45793e-12	1.125	CTSH		CTSH
PMM2	ENSG00000140650	-1.23468	3.66514e-13	7.93314e-12	1.23468	PMM2		PMM2
KLRG2	ENSG00000188883	-1.27713	3.70822e-13	8.01974e-12	1.27713	KLRG2		KLRG2
LINC00982	ENSG00000177133	1.80796	3.71161e-13	8.02046e-12	1.80796	LINC00982	LINC00982
SEMA5A	ENSG00000112902	-1.02023	3.76694e-13	8.13329e-12	1.02023	SEMA5A		SEMA5A
GLUL	ENSG00000135821	0.694353	3.78974e-13	8.17577e-12	0.694353	GLUL	GLUL
EPHB2	ENSG00000133216	0.682863	4.00964e-13	8.64304e-12	0.682863	EPHB2	EPHB2
GTF2IP7	ENSG00000227038	-3.05757	4.07641e-13	8.77973e-12	3.05757	GTF2IP7		GTF2IP7
PHLDB2	ENSG00000144824	0.927796	4.12868e-13	8.88499e-12	0.927796	PHLDB2	PHLDB2
CNTFR	ENSG00000122756	1.20052	4.20613e-13	9.04422e-12	1.20052	CNTFR	CNTFR
SLC9A7	ENSG00000065923	-1.05284	4.2184e-13	9.06315e-12	1.05284	SLC9A7		SLC9A7
PAX2	ENSG00000075891	-6.2247	4.43541e-13	9.52157e-12	6.2247	PAX2		PAX2
AC005696.4	ENSG00000277200	-1.58469	4.45193e-13	9.54919e-12	1.58469	AC005696.4		AC005696.4
HMGCLL1	ENSG00000146151	1.25957	4.62568e-13	9.91374e-12	1.25957	HMGCLL1	HMGCLL1
ASIC1	ENSG00000110881	0.975811	4.68315e-13	1.00287e-11	0.975811	ASIC1	ASIC1
FZD2	ENSG00000180340	0.674092	4.70993e-13	1.00778e-11	0.674092	FZD2	FZD2
MASP1	ENSG00000127241	1.27443	4.74954e-13	1.01542e-11	1.27443	MASP1	MASP1
LMAN1	ENSG00000074695	0.937022	4.83042e-13	1.03187e-11	0.937022	LMAN1	LMAN1
KCTD14	ENSG00000151364	-2.42139	4.86359e-13	1.03811e-11	2.42139	KCTD14		KCTD14
MYB	ENSG00000118513	-1.1019	4.91103e-13	1.04738e-11	1.1019	MYB		MYB
FOXI3	ENSG00000214336	-2.17942	5.09113e-13	1.08491e-11	2.17942	FOXI3		FOXI3
GDAP1	ENSG00000104381	-0.958015	5.31113e-13	1.13086e-11	0.958015	GDAP1		GDAP1
MAP3K8	ENSG00000107968	1.11306	5.37764e-13	1.14409e-11	1.11306	MAP3K8	MAP3K8
ENTPD4	ENSG00000197217	0.723563	5.4323e-13	1.15478e-11	0.723563	ENTPD4	ENTPD4
NLN	ENSG00000123213	-0.783852	5.70112e-13	1.21094e-11	0.783852	NLN		NLN
SVIP	ENSG00000198168	0.986928	5.83615e-13	1.23862e-11	0.986928	SVIP	SVIP
SGK2	ENSG00000101049	2.66925	6.1088e-13	1.29543e-11	2.66925	SGK2	SGK2
CPNE7	ENSG00000178773	-1.20281	6.1582e-13	1.30485e-11	1.20281	CPNE7		CPNE7
TNS2	ENSG00000111077	-1.54646	6.33284e-13	1.34077e-11	1.54646	TNS2		TNS2
GPRC5C	ENSG00000170412	0.875747	6.42001e-13	1.35812e-11	0.875747	GPRC5C	GPRC5C
KPTN	ENSG00000118162	-0.881988	6.459e-13	1.36527e-11	0.881988	KPTN		KPTN
SLC4A7	ENSG00000033867	0.910662	6.49488e-13	1.37174e-11	0.910662	SLC4A7	SLC4A7
C2orf88	ENSG00000187699	1.58651	6.61237e-13	1.3954e-11	1.58651	C2orf88	C2orf88
C11orf87	ENSG00000185742	-4.05959	6.61759e-13	1.3954e-11	4.05959	C11orf87		C11orf87
GALR3	ENSG00000128310	-2.60955	6.63737e-13	1.39845e-11	2.60955	GALR3		GALR3
SMTNL2	ENSG00000188176	1.23325	6.70053e-13	1.41062e-11	1.23325	SMTNL2	SMTNL2
TH	ENSG00000180176	3.60904	6.86096e-13	1.44323e-11	3.60904	TH	TH
LRRC3B	ENSG00000179796	1.05413	6.88715e-13	1.44757e-11	1.05413	LRRC3B	LRRC3B
BBS5	ENSG00000163093	0.949262	6.91573e-13	1.45241e-11	0.949262	BBS5	BBS5
SLC16A13	ENSG00000174327	-1.23488	6.99167e-13	1.46718e-11	1.23488	SLC16A13		SLC16A13
PRPSAP1	ENSG00000161542	0.773696	7.17975e-13	1.50544e-11	0.773696	PRPSAP1	PRPSAP1
RBM24	ENSG00000112183	0.915765	7.41464e-13	1.55345e-11	0.915765	RBM24	RBM24
TFAP4	ENSG00000090447	-0.843994	7.47547e-13	1.56494e-11	0.843994	TFAP4		TFAP4
KDR	ENSG00000128052	-4.5461	7.77502e-13	1.62635e-11	4.5461	KDR		KDR
SLC7A6	ENSG00000103064	-1.21591	7.86191e-13	1.64321e-11	1.21591	SLC7A6		SLC7A6
TMEM119	ENSG00000183160	-1.54164	8.18469e-13	1.70931e-11	1.54164	TMEM119		TMEM119
AC245884.9	ENSG00000268496	1.66657	8.26756e-13	1.72523e-11	1.66657	AC245884.9	AC245884.9
CNRIP1	ENSG00000119865	-1.20288	8.76735e-13	1.82807e-11	1.20288	CNRIP1		CNRIP1
ENC1	ENSG00000171617	-0.965684	8.77508e-13	1.82822e-11	0.965684	ENC1		ENC1
SMAGP	ENSG00000170545	0.95024	8.8943e-13	1.85159e-11	0.95024	SMAGP	SMAGP
BMT2	ENSG00000164603	1.00961	9.44296e-13	1.96424e-11	1.00961	BMT2	BMT2
COPZ1	ENSG00000111481	0.662528	9.65039e-13	2.00503e-11	0.662528	COPZ1	COPZ1
LINC01006	ENSG00000182648	0.800387	9.6544e-13	2.00503e-11	0.800387	LINC01006	LINC01006
PTCH1	ENSG00000185920	0.967711	9.7362e-13	2.02042e-11	0.967711	PTCH1	PTCH1
KSR1	ENSG00000141068	0.722909	9.78054e-13	2.02801e-11	0.722909	KSR1	KSR1
CYP2S1	ENSG00000167600	-0.835184	9.93377e-13	2.05815e-11	0.835184	CYP2S1		CYP2S1
SFPQ	ENSG00000116560	-0.858445	1.0002e-12	2.07064e-11	0.858445	SFPQ		SFPQ
LINC01783	ENSG00000233421	1.56114	1.00381e-12	2.07648e-11	1.56114	LINC01783	LINC01783
VGLL3	ENSG00000206538	-1.06416	1.00711e-12	2.08166e-11	1.06416	VGLL3		VGLL3
IMPDH2	ENSG00000178035	-0.678299	1.00952e-12	2.08499e-11	0.678299	IMPDH2		IMPDH2
AC242842.1	ENSG00000275557	1.24461	1.01237e-12	2.08922e-11	1.24461	AC242842.1	AC242842.1
PCOLCE2	ENSG00000163710	-0.945263	1.02572e-12	2.11511e-11	0.945263	PCOLCE2		PCOLCE2
CDT1	ENSG00000167513	-0.730042	1.04097e-12	2.14339e-11	0.730042	CDT1		CDT1
IARS	ENSG00000196305	-0.710775	1.04108e-12	2.14339e-11	0.710775	IARS		IARS
KCNK5	ENSG00000164626	-0.832281	1.09466e-12	2.25193e-11	0.832281	KCNK5		KCNK5
AC241585.2	ENSG00000281571	1.42907	1.117e-12	2.29609e-11	1.42907	AC241585.2	AC241585.2
PFAS	ENSG00000178921	-0.90084	1.1551e-12	2.37253e-11	0.90084	PFAS		PFAS
FAM92A	ENSG00000188343	0.873238	1.17325e-12	2.40792e-11	0.873238	FAM92A	FAM92A
RHPN2	ENSG00000131941	-0.697581	1.17745e-12	2.41465e-11	0.697581	RHPN2		RHPN2
CEND1	ENSG00000184524	-1.25408	1.25324e-12	2.56688e-11	1.25408	CEND1		CEND1
CDH1	ENSG00000039068	-6.25691	1.25365e-12	2.56688e-11	6.25691	CDH1		CDH1
AC009654.1	ENSG00000259223	-4.58998	1.4648e-12	2.99688e-11	4.58998	AC009654.1		AC009654.1
CBLN1	ENSG00000102924	-2.5308	1.48874e-12	3.04348e-11	2.5308	CBLN1		CBLN1
WDR4	ENSG00000160193	-1.13555	1.49459e-12	3.05305e-11	1.13555	WDR4		WDR4
IFRD2	ENSG00000214706	-0.828533	1.52565e-12	3.11406e-11	0.828533	IFRD2		IFRD2
QPCT	ENSG00000115828	3.94574	1.53211e-12	3.12287e-11	3.94574	QPCT	QPCT
AKAP1	ENSG00000121057	-0.90303	1.53235e-12	3.12287e-11	0.90303	AKAP1		AKAP1
PAQR6	ENSG00000160781	-0.939989	1.57647e-12	3.21027e-11	0.939989	PAQR6		PAQR6
CPEB4	ENSG00000113742	0.961896	1.63119e-12	3.31913e-11	0.961896	CPEB4	CPEB4
PSTPIP1	ENSG00000140368	1.77093	1.65071e-12	3.35623e-11	1.77093	PSTPIP1	PSTPIP1
DACT2	ENSG00000164488	-1.3973	1.67155e-12	3.39338e-11	1.3973	DACT2		DACT2
MEPCE	ENSG00000146834	-0.864213	1.67158e-12	3.39338e-11	0.864213	MEPCE		MEPCE
YAP1	ENSG00000137693	0.827723	1.70867e-12	3.46599e-11	0.827723	YAP1	YAP1
NOL4L	ENSG00000197183	0.713084	1.72539e-12	3.49719e-11	0.713084	NOL4L	NOL4L
PTK2	ENSG00000169398	0.649412	1.74668e-12	3.5376e-11	0.649412	PTK2	PTK2
ANK1	ENSG00000029534	-2.18896	1.7579e-12	3.55757e-11	2.18896	ANK1		ANK1
GNL3L	ENSG00000130119	-0.884203	1.89721e-12	3.83653e-11	0.884203	GNL3L		GNL3L
FAM86C1	ENSG00000158483	-1.16672	1.9021e-12	3.84346e-11	1.16672	FAM86C1		FAM86C1
BNIP3L	ENSG00000104765	0.900873	1.94043e-12	3.91708e-11	0.900873	BNIP3L	BNIP3L
LAD1	ENSG00000159166	-4.29367	1.94153e-12	3.91708e-11	4.29367	LAD1		LAD1
NTRK3	ENSG00000140538	1.24312	1.97904e-12	3.98967e-11	1.24312	NTRK3	NTRK3
ADAMTS13	ENSG00000160323	-0.89267	1.99085e-12	4.01039e-11	0.89267	ADAMTS13		ADAMTS13
IMPA2	ENSG00000141401	-0.722729	2.07796e-12	4.18263e-11	0.722729	IMPA2		IMPA2
TIFA	ENSG00000145365	1.46052	2.14729e-12	4.31885e-11	1.46052	TIFA	TIFA
CHST15	ENSG00000182022	1.56476	2.15047e-12	4.32194e-11	1.56476	CHST15	CHST15
FAM129B	ENSG00000136830	-0.754838	2.15235e-12	4.32239e-11	0.754838	FAM129B		FAM129B
GRID2	ENSG00000152208	-2.57344	2.15971e-12	4.33385e-11	2.57344	GRID2		GRID2
FURIN	ENSG00000140564	0.817991	2.18381e-12	4.37885e-11	0.817991	FURIN	FURIN
RAB38	ENSG00000123892	-1.23387	2.32234e-12	4.65304e-11	1.23387	RAB38		RAB38
LINC01547	ENSG00000183250	-1.53076	2.3588e-12	4.72247e-11	1.53076	LINC01547		LINC01547
PUM3	ENSG00000080608	-0.754929	2.47392e-12	4.94917e-11	0.754929	PUM3		PUM3
ITPA	ENSG00000125877	-0.8115	2.49472e-12	4.98696e-11	0.8115	ITPA		ITPA
MCM4	ENSG00000104738	-0.869625	2.5133e-12	5.02027e-11	0.869625	MCM4		MCM4
FBXO10	ENSG00000147912	-0.821054	2.55727e-12	5.10419e-11	0.821054	FBXO10		FBXO10
PPP2R2C	ENSG00000074211	-1.33416	2.59047e-12	5.16652e-11	1.33416	PPP2R2C		PPP2R2C
IQCG	ENSG00000114473	-0.919287	2.63209e-12	5.24552e-11	0.919287	IQCG		IQCG
ANKRD35	ENSG00000198483	-1.00999	2.65387e-12	5.2849e-11	1.00999	ANKRD35		ANKRD35
MEIS2	ENSG00000134138	1.01431	2.67218e-12	5.31731e-11	1.01431	MEIS2	MEIS2
PTGES2	ENSG00000148334	-0.795921	2.74335e-12	5.45479e-11	0.795921	PTGES2		PTGES2
CYB561	ENSG00000008283	-0.852217	2.75266e-12	5.46914e-11	0.852217	CYB561		CYB561
SERBP1	ENSG00000142864	-0.642222	2.76553e-12	5.49053e-11	0.642222	SERBP1		SERBP1
AP001148.1	ENSG00000278989	1.89685	2.78384e-12	5.52269e-11	1.89685	AP001148.1	AP001148.1
ZNF382	ENSG00000161298	0.988801	2.81728e-12	5.58479e-11	0.988801	ZNF382	ZNF382
NMRAL1	ENSG00000153406	-0.781885	2.82738e-12	5.60056e-11	0.781885	NMRAL1		NMRAL1
CEMIP2	ENSG00000135048	0.910817	2.94117e-12	5.82156e-11	0.910817	CEMIP2	CEMIP2
CSRP1	ENSG00000159176	1.09854	3.00246e-12	5.93837e-11	1.09854	CSRP1	CSRP1
LRCH1	ENSG00000136141	1.04634	3.03614e-12	6.00046e-11	1.04634	LRCH1	LRCH1
AC110285.7	ENSG00000279692	1.03633	3.07144e-12	6.06563e-11	1.03633	AC110285.7	AC110285.7
COL5A1	ENSG00000130635	-0.703604	3.12056e-12	6.15799e-11	0.703604	COL5A1		COL5A1
POLA1	ENSG00000101868	-0.84842	3.14473e-12	6.201e-11	0.84842	POLA1		POLA1
RAB11FIP5	ENSG00000135631	-0.807212	3.15452e-12	6.21562e-11	0.807212	RAB11FIP5		RAB11FIP5
ZBTB42	ENSG00000179627	-1.77324	3.19965e-12	6.29978e-11	1.77324	ZBTB42		ZBTB42
AC004540.1	ENSG00000214870	1.41357	3.20351e-12	6.30265e-11	1.41357	AC004540.1	AC004540.1
RYR3	ENSG00000198838	1.23877	3.23007e-12	6.35012e-11	1.23877	RYR3	RYR3
TWNK	ENSG00000107815	-0.789758	3.28406e-12	6.45142e-11	0.789758	TWNK		TWNK
ZC3H4	ENSG00000130749	-0.82862	3.31605e-12	6.50937e-11	0.82862	ZC3H4		ZC3H4
FOSB	ENSG00000125740	3.17477	3.37863e-12	6.62723e-11	3.17477	FOSB	FOSB
CHCHD6	ENSG00000159685	0.842717	3.39506e-12	6.65447e-11	0.842717	CHCHD6	CHCHD6
SYNE4	ENSG00000181392	-1.26162	3.48878e-12	6.83304e-11	1.26162	SYNE4		SYNE4
CD3EAP	ENSG00000117877	-1.3239	3.56791e-12	6.97978e-11	1.3239	CD3EAP		CD3EAP
ZNF525	ENSG00000203326	-0.884097	3.56904e-12	6.97978e-11	0.884097	ZNF525		ZNF525
RSU1	ENSG00000148484	-0.810175	3.59371e-12	7.02277e-11	0.810175	RSU1		RSU1
AC007325.2	ENSG00000277196	-1.30034	3.70518e-12	7.2352e-11	1.30034	AC007325.2		AC007325.2
ICMT	ENSG00000116237	-0.721428	3.75939e-12	7.33337e-11	0.721428	ICMT		ICMT
MAFF	ENSG00000185022	1.4083	3.76106e-12	7.33337e-11	1.4083	MAFF	MAFF
FAT3	ENSG00000165323	0.847593	3.77435e-12	7.35379e-11	0.847593	FAT3	FAT3
SMYD2	ENSG00000143499	0.972929	3.8044e-12	7.40682e-11	0.972929	SMYD2	SMYD2
SPINK2	ENSG00000128040	-3.70482	3.85072e-12	7.49143e-11	3.70482	SPINK2		SPINK2
AMDHD2	ENSG00000162066	-0.937081	3.87316e-12	7.52948e-11	0.937081	AMDHD2		AMDHD2
VGLL4	ENSG00000144560	0.741469	3.97644e-12	7.72452e-11	0.741469	VGLL4	VGLL4
EPB41L4A-DT	ENSG00000278921	1.63579	3.99824e-12	7.76109e-11	1.63579	EPB41L4A-DT	EPB41L4A-DT
KIF6	ENSG00000164627	-1.91437	4.03604e-12	7.82866e-11	1.91437	KIF6		KIF6
POLR1B	ENSG00000125630	-0.761153	4.16161e-12	8.06624e-11	0.761153	POLR1B		POLR1B
LCORL	ENSG00000178177	0.864868	4.27702e-12	8.2838e-11	0.864868	LCORL	LCORL
TMEM92	ENSG00000167105	-1.06045	4.32284e-12	8.36634e-11	1.06045	TMEM92		TMEM92
CCDC169	ENSG00000242715	-1.33797	4.32611e-12	8.36648e-11	1.33797	CCDC169		CCDC169
CGREF1	ENSG00000138028	-1.65937	4.41708e-12	8.53609e-11	1.65937	CGREF1		CGREF1
TSPO	ENSG00000100300	-1.54153	4.47348e-12	8.63872e-11	1.54153	TSPO		TSPO
SHANK2	ENSG00000162105	-0.867632	4.51179e-12	8.70625e-11	0.867632	SHANK2		SHANK2
SPTLC3	ENSG00000172296	-1.56795	4.55506e-12	8.78327e-11	1.56795	SPTLC3		SPTLC3
APPBP2	ENSG00000062725	0.820059	4.74299e-12	9.13892e-11	0.820059	APPBP2	APPBP2
ALG3	ENSG00000214160	-0.803752	4.76005e-12	9.16503e-11	0.803752	ALG3		ALG3
CALD1	ENSG00000122786	-0.671566	4.78001e-12	9.19669e-11	0.671566	CALD1		CALD1
C11orf54	ENSG00000182919	0.855415	5.02832e-12	9.66731e-11	0.855415	C11orf54	C11orf54
FAM122A	ENSG00000187866	0.730074	5.06052e-12	9.72207e-11	0.730074	FAM122A	FAM122A
CUL7	ENSG00000044090	0.69456	5.16969e-12	9.92451e-11	0.69456	CUL7	CUL7
SLFN13	ENSG00000154760	-1.50514	5.3158e-12	1.01975e-10	1.50514	SLFN13		SLFN13
SIPA1L3	ENSG00000105738	0.709906	5.41405e-12	1.03784e-10	0.709906	SIPA1L3	SIPA1L3
FAM111B	ENSG00000189057	-1.29146	5.43309e-12	1.04072e-10	1.29146	FAM111B		FAM111B
TNFRSF12A	ENSG00000006327	-1.12852	5.51072e-12	1.05482e-10	1.12852	TNFRSF12A		TNFRSF12A
MCM5	ENSG00000100297	-0.842988	5.70683e-12	1.09156e-10	0.842988	MCM5		MCM5
GALNT17	ENSG00000185274	-0.810496	5.83968e-12	1.11616e-10	0.810496	GALNT17		GALNT17
CUL9	ENSG00000112659	0.682826	5.89169e-12	1.12527e-10	0.682826	CUL9	CUL9
ADAM11	ENSG00000073670	-0.878514	5.98359e-12	1.14199e-10	0.878514	ADAM11		ADAM11
PGAP1	ENSG00000197121	0.703988	6.09089e-12	1.16154e-10	0.703988	PGAP1	PGAP1
ZNF521	ENSG00000198795	0.903937	6.09924e-12	1.16154e-10	0.903937	ZNF521	ZNF521
DCTN3	ENSG00000137100	0.748073	6.09936e-12	1.16154e-10	0.748073	DCTN3	DCTN3
CA11	ENSG00000063180	-0.76741	6.18706e-12	1.17739e-10	0.76741	CA11		CA11
PPFIBP2	ENSG00000166387	-1.13736	6.32179e-12	1.20215e-10	1.13736	PPFIBP2		PPFIBP2
ABHD17C	ENSG00000136379	-0.75815	6.38561e-12	1.21341e-10	0.75815	ABHD17C		ABHD17C
METAP1D	ENSG00000172878	-1.09859	6.75478e-12	1.28262e-10	1.09859	METAP1D		METAP1D
HPAT5	ENSG00000280707	-4.40238	6.76163e-12	1.28299e-10	4.40238	HPAT5		HPAT5
POU2F3	ENSG00000137709	-6.20088	6.77553e-12	1.2847e-10	6.20088	POU2F3		POU2F3
NIPBL-DT	ENSG00000285967	0.824693	6.84772e-12	1.29744e-10	0.824693	NIPBL-DT	NIPBL-DT
UBE2QL1	ENSG00000215218	2.04903	6.89135e-12	1.30477e-10	2.04903	UBE2QL1	UBE2QL1
NCAN	ENSG00000130287	-0.739827	7.02655e-12	1.3294e-10	0.739827	NCAN		NCAN
NPY1R	ENSG00000164128	-1.3951	7.11301e-12	1.34479e-10	1.3951	NPY1R		NPY1R
MTHFD1L	ENSG00000120254	-1.07059	7.16167e-12	1.35301e-10	1.07059	MTHFD1L		MTHFD1L
PPP3CC	ENSG00000120910	1.13506	7.35654e-12	1.38882e-10	1.13506	PPP3CC	PPP3CC
AC006329.1	ENSG00000232445	-2.06298	7.49649e-12	1.41422e-10	2.06298	AC006329.1		AC006329.1
MAT1A	ENSG00000151224	-3.74578	7.76786e-12	1.46436e-10	3.74578	MAT1A		MAT1A
ZFP14	ENSG00000142065	0.811584	7.79678e-12	1.46875e-10	0.811584	ZFP14	ZFP14
GRIN2B	ENSG00000273079	-1.28968	7.91167e-12	1.48932e-10	1.28968	GRIN2B		GRIN2B
SHISA3	ENSG00000178343	-2.27809	8.31957e-12	1.56498e-10	2.27809	SHISA3		SHISA3
DUSP5	ENSG00000138166	-1.53992	8.47842e-12	1.59371e-10	1.53992	DUSP5		DUSP5
NOC2L	ENSG00000188976	-0.745587	8.60797e-12	1.6169e-10	0.745587	NOC2L		NOC2L
ZNF706	ENSG00000120963	0.700748	8.68327e-12	1.62987e-10	0.700748	ZNF706	ZNF706
SKIDA1	ENSG00000180592	0.801406	8.69868e-12	1.6316e-10	0.801406	SKIDA1	SKIDA1
AL157817.1	ENSG00000274652	-8.66783	8.7244e-12	1.63525e-10	8.66783	AL157817.1		AL157817.1
AL645608.2	ENSG00000230699	-3.3368	8.79796e-12	1.64785e-10	3.3368	AL645608.2		AL645608.2
WSB1	ENSG00000109046	1.02109	8.9456e-12	1.67431e-10	1.02109	WSB1	WSB1
CCDC85B	ENSG00000175602	-0.836731	8.98244e-12	1.68e-10	0.836731	CCDC85B		CCDC85B
USH1G	ENSG00000182040	-1.91869	9.10836e-12	1.70233e-10	1.91869	USH1G		USH1G
PLEKHA8	ENSG00000106086	0.686175	9.27171e-12	1.73162e-10	0.686175	PLEKHA8	PLEKHA8
TSTA3	ENSG00000104522	-0.895926	9.42876e-12	1.7597e-10	0.895926	TSTA3		TSTA3
AC022639.1	ENSG00000253554	1.42289	9.49043e-12	1.76994e-10	1.42289	AC022639.1	AC022639.1
ENTR1	ENSG00000165689	-0.680947	9.73108e-12	1.81353e-10	0.680947	ENTR1		ENTR1
PLP2	ENSG00000102007	-1.29039	9.83018e-12	1.8307e-10	1.29039	PLP2		PLP2
PTPRJ	ENSG00000149177	0.797601	1.00062e-11	1.86214e-10	0.797601	PTPRJ	PTPRJ
PIK3CD-AS2	ENSG00000231789	-1.49549	1.03647e-11	1.92749e-10	1.49549	PIK3CD-AS2		PIK3CD-AS2
IGFBP6	ENSG00000167779	-2.55476	1.0901e-11	2.02579e-10	2.55476	IGFBP6		IGFBP6
DHRS3	ENSG00000162496	1.31744	1.17807e-11	2.18771e-10	1.31744	DHRS3	DHRS3
BRSK2	ENSG00000174672	-0.917758	1.1969e-11	2.2211e-10	0.917758	BRSK2		BRSK2
ECSIT	ENSG00000130159	-0.879615	1.23605e-11	2.29212e-10	0.879615	ECSIT		ECSIT
PAFAH1B1	ENSG00000007168	0.600174	1.24151e-11	2.30063e-10	0.600174	PAFAH1B1	PAFAH1B1
CRADD	ENSG00000169372	1.0861	1.24592e-11	2.30715e-10	1.0861	CRADD	CRADD
THEM5	ENSG00000196407	-2.96962	1.25076e-11	2.31448e-10	2.96962	THEM5		THEM5
PRNP	ENSG00000171867	1.35394	1.25956e-11	2.32911e-10	1.35394	PRNP	PRNP
MCM3	ENSG00000112118	-0.776375	1.26234e-11	2.33261e-10	0.776375	MCM3		MCM3
ADGRB1	ENSG00000181790	-0.934821	1.26949e-11	2.34417e-10	0.934821	ADGRB1		ADGRB1
PDGFC	ENSG00000145431	1.27495	1.28855e-11	2.37769e-10	1.27495	PDGFC	PDGFC
BSPRY	ENSG00000119411	-3.73624	1.29408e-11	2.38621e-10	3.73624	BSPRY		BSPRY
HSPA5	ENSG00000044574	-0.634343	1.30363e-11	2.40212e-10	0.634343	HSPA5		HSPA5
FAM181A	ENSG00000140067	6.76604	1.31424e-11	2.41996e-10	6.76604	FAM181A	FAM181A
CDS2	ENSG00000101290	0.643758	1.31861e-11	2.4263e-10	0.643758	CDS2	CDS2
FOXC2	ENSG00000176692	-3.51706	1.34846e-11	2.47947e-10	3.51706	FOXC2		FOXC2
DNAJC4	ENSG00000110011	-0.848846	1.39479e-11	2.56114e-10	0.848846	DNAJC4		DNAJC4
IFNGR2	ENSG00000159128	0.816099	1.39483e-11	2.56114e-10	0.816099	IFNGR2	IFNGR2
TRIML2	ENSG00000179046	-4.31148	1.40803e-11	2.58299e-10	4.31148	TRIML2		TRIML2
AP000688.2	ENSG00000233393	-5.18809	1.40871e-11	2.58299e-10	5.18809	AP000688.2		AP000688.2
RPS6KA3	ENSG00000177189	0.662595	1.42074e-11	2.60324e-10	0.662595	RPS6KA3	RPS6KA3
AL035425.1	ENSG00000237863	0.948358	1.43158e-11	2.62125e-10	0.948358	AL035425.1	AL035425.1
EFNA5	ENSG00000184349	0.905277	1.44782e-11	2.64913e-10	0.905277	EFNA5	EFNA5
DAAM2	ENSG00000146122	-1.01456	1.44905e-11	2.64953e-10	1.01456	DAAM2		DAAM2
CITED1	ENSG00000125931	2.48928	1.49498e-11	2.73161e-10	2.48928	CITED1	CITED1
RGR	ENSG00000148604	1.50785	1.51518e-11	2.76657e-10	1.50785	RGR	RGR
NEGR1	ENSG00000172260	-1.34403	1.54854e-11	2.82551e-10	1.34403	NEGR1		NEGR1
ZNF587B	ENSG00000269343	-0.876569	1.56917e-11	2.86116e-10	0.876569	ZNF587B		ZNF587B
ARRDC3	ENSG00000113369	1.15112	1.58912e-11	2.89551e-10	1.15112	ARRDC3	ARRDC3
ARHGEF26	ENSG00000114790	-0.815909	1.65186e-11	3.00774e-10	0.815909	ARHGEF26		ARHGEF26
REV3L	ENSG00000009413	0.920059	1.7054e-11	3.10165e-10	0.920059	REV3L	REV3L
TNFAIP3	ENSG00000118503	1.03775	1.7058e-11	3.10165e-10	1.03775	TNFAIP3	TNFAIP3
AC084033.3	ENSG00000257698	0.996715	1.7083e-11	3.10403e-10	0.996715	AC084033.3	AC084033.3
NR2F1-AS1	ENSG00000237187	0.969578	1.71139e-11	3.10749e-10	0.969578	NR2F1-AS1	NR2F1-AS1
DOC2A	ENSG00000149927	-1.18047	1.73449e-11	3.14725e-10	1.18047	DOC2A		DOC2A
IER5L	ENSG00000188483	1.10492	1.7451e-11	3.1643e-10	1.10492	IER5L	IER5L
C19orf85	ENSG00000283567	-4.96549	1.75513e-11	3.18027e-10	4.96549	C19orf85		C19orf85
APOB	ENSG00000084674	-2.30173	1.76016e-11	3.18718e-10	2.30173	APOB		APOB
ZDHHC9	ENSG00000188706	0.99367	1.77309e-11	3.20837e-10	0.99367	ZDHHC9	ZDHHC9
C14orf39	ENSG00000179008	1.82426	1.78042e-11	3.2194e-10	1.82426	C14orf39	C14orf39
TSHZ3	ENSG00000121297	1.17624	1.78407e-11	3.22378e-10	1.17624	TSHZ3	TSHZ3
SHMT2	ENSG00000182199	-0.621832	1.79412e-11	3.2397e-10	0.621832	SHMT2		SHMT2
PAQR9	ENSG00000188582	1.45012	1.84424e-11	3.3279e-10	1.45012	PAQR9	PAQR9
SENP7	ENSG00000138468	0.823298	1.8712e-11	3.37423e-10	0.823298	SENP7	SENP7
DCLK2	ENSG00000170390	0.869632	1.93962e-11	3.4952e-10	0.869632	DCLK2	DCLK2
NGEF	ENSG00000066248	1.36077	1.94564e-11	3.50363e-10	1.36077	NGEF	NGEF
SMOC1	ENSG00000198732	0.978742	1.94973e-11	3.50857e-10	0.978742	SMOC1	SMOC1
TSSC2	ENSG00000223756	-0.698658	2.02117e-11	3.63463e-10	0.698658	TSSC2		TSSC2
IGFBP3	ENSG00000146674	3.39162	2.08973e-11	3.75534e-10	3.39162	IGFBP3	IGFBP3
SLC25A1	ENSG00000100075	-0.862077	2.11305e-11	3.79463e-10	0.862077	SLC25A1		SLC25A1
TUT4	ENSG00000134744	0.701771	2.12756e-11	3.81808e-10	0.701771	TUT4	TUT4
ARHGEF4	ENSG00000136002	0.761837	2.21046e-11	3.96413e-10	0.761837	ARHGEF4	ARHGEF4
ERVMER34-1	ENSG00000226887	-1.33582	2.24481e-11	4.02296e-10	1.33582	ERVMER34-1		ERVMER34-1
FSCN1	ENSG00000075618	0.961096	2.27514e-11	4.07453e-10	0.961096	FSCN1	FSCN1
CSRNP3	ENSG00000178662	0.827045	2.28999e-11	4.09832e-10	0.827045	CSRNP3	CSRNP3
FP236383.2	ENSG00000280614	1.9418	2.3381e-11	4.18156e-10	1.9418	FP236383.2	FP236383.2
PIAS1	ENSG00000033800	0.8607	2.34275e-11	4.18701e-10	0.8607	PIAS1	PIAS1
ASIC3	ENSG00000213199	-1.68603	2.39254e-11	4.27307e-10	1.68603	ASIC3		ASIC3
FKRP	ENSG00000181027	-0.690364	2.41083e-11	4.30279e-10	0.690364	FKRP		FKRP
GAS2L1	ENSG00000185340	1.10527	2.42943e-11	4.33303e-10	1.10527	GAS2L1	GAS2L1
FAM201A	ENSG00000204860	-1.19499	2.43316e-11	4.33673e-10	1.19499	FAM201A		FAM201A
ABCG2	ENSG00000118777	3.57234	2.46796e-11	4.39279e-10	3.57234	ABCG2	ABCG2
PRKG1	ENSG00000185532	-0.868548	2.46797e-11	4.39279e-10	0.868548	PRKG1		PRKG1
NBPF1	ENSG00000219481	0.7055	2.47512e-11	4.40252e-10	0.7055	NBPF1	NBPF1
RASSF3	ENSG00000153179	-0.724794	2.48741e-11	4.42137e-10	0.724794	RASSF3		RASSF3
AC093620.1	ENSG00000241269	2.74819	2.48931e-11	4.42173e-10	2.74819	AC093620.1	AC093620.1
PGBD5	ENSG00000177614	-0.832556	2.51051e-11	4.45637e-10	0.832556	PGBD5		PGBD5
RAB3C	ENSG00000152932	-0.888483	2.57302e-11	4.56422e-10	0.888483	RAB3C		RAB3C
TMEM151B	ENSG00000178233	-0.933347	2.61197e-11	4.63017e-10	0.933347	TMEM151B		TMEM151B
PMAIP1	ENSG00000141682	-2.16829	2.63246e-11	4.66335e-10	2.16829	PMAIP1		PMAIP1
HIST2H2BE	ENSG00000184678	1.13185	2.63533e-11	4.66527e-10	1.13185	HIST2H2BE	HIST2H2BE
HOOK2	ENSG00000095066	-0.773391	2.71153e-11	4.79691e-10	0.773391	HOOK2		HOOK2
CFAP157	ENSG00000160401	-1.6351	2.71598e-11	4.80153e-10	1.6351	CFAP157		CFAP157
FAM19A4	ENSG00000163377	-2.70853	2.82016e-11	4.98235e-10	2.70853	FAM19A4		FAM19A4
TTC32	ENSG00000183891	1.02625	2.84311e-11	5.0195e-10	1.02625	TTC32	TTC32
AL391650.1	ENSG00000236782	2.05359	2.85168e-11	5.03124e-10	2.05359	AL391650.1	AL391650.1
FSIP2	ENSG00000188738	1.01591	2.85845e-11	5.03978e-10	1.01591	FSIP2	FSIP2
AL139158.2	ENSG00000224592	1.40184	2.88918e-11	5.09052e-10	1.40184	AL139158.2	AL139158.2
C1orf226	ENSG00000239887	0.856491	2.96156e-11	5.21454e-10	0.856491	C1orf226	C1orf226
SS18L2	ENSG00000008324	0.812211	2.99833e-11	5.27572e-10	0.812211	SS18L2	SS18L2
FSD1L	ENSG00000106701	0.810701	3.09745e-11	5.44646e-10	0.810701	FSD1L	FSD1L
WNT5A	ENSG00000114251	-1.0564	3.11161e-11	5.46769e-10	1.0564	WNT5A		WNT5A
PLPP3	ENSG00000162407	0.836467	3.12303e-11	5.48408e-10	0.836467	PLPP3	PLPP3
GPX3	ENSG00000211445	-0.967597	3.20364e-11	5.62185e-10	0.967597	GPX3		GPX3
MIR222HG	ENSG00000270069	-1.9691	3.22399e-11	5.65377e-10	1.9691	MIR222HG		MIR222HG
SLC5A6	ENSG00000138074	-0.859508	3.23465e-11	5.66866e-10	0.859508	SLC5A6		SLC5A6
SHISA9	ENSG00000237515	-1.2112	3.25079e-11	5.69313e-10	1.2112	SHISA9		SHISA9
TMEM220	ENSG00000187824	-1.65105	3.27421e-11	5.7303e-10	1.65105	TMEM220		TMEM220
FUT8	ENSG00000033170	0.650799	3.34086e-11	5.84303e-10	0.650799	FUT8	FUT8
PRDX1	ENSG00000117450	-0.6672	3.35471e-11	5.86334e-10	0.6672	PRDX1		PRDX1
CCDC93	ENSG00000125633	0.680612	3.41812e-11	5.97018e-10	0.680612	CCDC93	CCDC93
DCUN1D4	ENSG00000109184	-0.841488	3.51835e-11	6.14068e-10	0.841488	DCUN1D4		DCUN1D4
LTB4R	ENSG00000213903	-0.927147	3.52043e-11	6.14068e-10	0.927147	LTB4R		LTB4R
TMEM250	ENSG00000238227	-0.728471	3.55165e-11	6.191e-10	0.728471	TMEM250		TMEM250
IRS4	ENSG00000133124	0.66975	3.56354e-11	6.20759e-10	0.66975	IRS4	IRS4
NRROS	ENSG00000174004	0.969315	3.5661e-11	6.20792e-10	0.969315	NRROS	NRROS
PI4KAP2	ENSG00000183506	0.860553	3.57616e-11	6.22127e-10	0.860553	PI4KAP2	PI4KAP2
LMX1A	ENSG00000162761	-0.971323	3.72409e-11	6.47433e-10	0.971323	LMX1A		LMX1A
CHGB	ENSG00000089199	-1.34403	3.76677e-11	6.54416e-10	1.34403	CHGB		CHGB
AIF1L	ENSG00000126878	-0.682927	3.78832e-11	6.57725e-10	0.682927	AIF1L		AIF1L
CLIP2	ENSG00000106665	0.705185	3.81792e-11	6.62424e-10	0.705185	CLIP2	CLIP2
PASK	ENSG00000115687	-0.724895	3.82487e-11	6.63189e-10	0.724895	PASK		PASK
VSIG10L	ENSG00000186806	-0.827183	3.85193e-11	6.67439e-10	0.827183	VSIG10L		VSIG10L
CD44	ENSG00000026508	-2.05416	3.90813e-11	6.76727e-10	2.05416	CD44		CD44
BHLHA15	ENSG00000180535	1.65051	3.93862e-11	6.81556e-10	1.65051	BHLHA15	BHLHA15
CEP170B	ENSG00000099814	-0.759365	3.94972e-11	6.83024e-10	0.759365	CEP170B		CEP170B
SALL3	ENSG00000256463	1.05012	3.97229e-11	6.86474e-10	1.05012	SALL3	SALL3
EIF5B	ENSG00000158417	-0.623676	4.03415e-11	6.96573e-10	0.623676	EIF5B		EIF5B
MTHFD1	ENSG00000100714	-0.926388	4.03688e-11	6.96573e-10	0.926388	MTHFD1		MTHFD1
KIAA1217	ENSG00000120549	0.643021	4.03872e-11	6.96573e-10	0.643021	KIAA1217	KIAA1217
FAM168A	ENSG00000054965	0.623751	4.14926e-11	7.15166e-10	0.623751	FAM168A	FAM168A
RAB19	ENSG00000146955	-3.21364	4.18464e-11	7.2079e-10	3.21364	RAB19		RAB19
PRR22	ENSG00000212123	-2.12305	4.19811e-11	7.22634e-10	2.12305	PRR22		PRR22
SRM	ENSG00000116649	-0.981899	4.41725e-11	7.59854e-10	0.981899	SRM		SRM
ELK4	ENSG00000158711	0.904408	4.47051e-11	7.68511e-10	0.904408	ELK4	ELK4
NOP58	ENSG00000055044	-0.699339	4.59511e-11	7.89411e-10	0.699339	NOP58		NOP58
SPRYD4	ENSG00000176422	-0.923422	4.76392e-11	8.17874e-10	0.923422	SPRYD4		SPRYD4
FNDC7	ENSG00000143107	-8.38491	4.83011e-11	8.28693e-10	8.38491	FNDC7		FNDC7
FCHSD2	ENSG00000137478	0.692252	4.88001e-11	8.36706e-10	0.692252	FCHSD2	FCHSD2
TMEM130	ENSG00000166448	0.973837	5.02939e-11	8.61753e-10	0.973837	TMEM130	TMEM130
ZNF608	ENSG00000168916	0.613313	5.10812e-11	8.7467e-10	0.613313	ZNF608	ZNF608
TMEM220-AS1	ENSG00000263400	-2.26158	5.2493e-11	8.98256e-10	2.26158	TMEM220-AS1		TMEM220-AS1
CRYL1	ENSG00000165475	1.63717	5.26583e-11	9.00495e-10	1.63717	CRYL1	CRYL1
DES	ENSG00000175084	-3.25267	5.30205e-11	9.06097e-10	3.25267	DES		DES
BBS2	ENSG00000125124	0.665919	5.30898e-11	9.06687e-10	0.665919	BBS2	BBS2
BX322562.1	ENSG00000273796	-1.89521	5.39363e-11	9.20544e-10	1.89521	BX322562.1		BX322562.1
FPGT-TNNI3K	ENSG00000259030	1.87299	5.51119e-11	9.39994e-10	1.87299	FPGT-TNNI3K	FPGT-TNNI3K
HMOX2	ENSG00000103415	-0.858635	5.60017e-11	9.54104e-10	0.858635	HMOX2		HMOX2
RPS27P25	ENSG00000239881	1.05506	5.60121e-11	9.54104e-10	1.05506	RPS27P25	RPS27P25
SLC30A4	ENSG00000104154	2.67749	5.60509e-11	9.54142e-10	2.67749	SLC30A4	SLC30A4
CD70	ENSG00000125726	-2.7201	5.61687e-11	9.55526e-10	2.7201	CD70		CD70
BDNF	ENSG00000176697	-2.3594	5.62268e-11	9.55893e-10	2.3594	BDNF		BDNF
PWAR5	ENSG00000279192	-1.0013	5.85723e-11	9.9512e-10	1.0013	PWAR5		PWAR5
NR2C1	ENSG00000120798	0.64814	5.88846e-11	9.99777e-10	0.64814	NR2C1	NR2C1
DCAF12L1	ENSG00000198889	-1.24828	5.90581e-11	1.00207e-09	1.24828	DCAF12L1		DCAF12L1
RB1	ENSG00000139687	0.852811	5.95343e-11	1.0095e-09	0.852811	RB1	RB1
B3GNT4	ENSG00000176383	2.30507	6.0395e-11	1.02343e-09	2.30507	B3GNT4	B3GNT4
UNC13B	ENSG00000198722	0.65656	6.15551e-11	1.04241e-09	0.65656	UNC13B	UNC13B
SYK	ENSG00000165025	-5.60894	6.21999e-11	1.05265e-09	5.60894	SYK		SYK
RSPO1	ENSG00000169218	1.04263	6.32988e-11	1.06998e-09	1.04263	RSPO1	RSPO1
IGFBPL1	ENSG00000137142	-0.846791	6.33056e-11	1.06998e-09	0.846791	IGFBPL1		IGFBPL1
ITPR1	ENSG00000150995	-1.81269	6.33659e-11	1.0703e-09	1.81269	ITPR1		ITPR1
FBN3	ENSG00000142449	0.677441	6.38548e-11	1.07786e-09	0.677441	FBN3	FBN3
MCOLN2	ENSG00000153898	-3.61362	6.42208e-11	1.08334e-09	3.61362	MCOLN2		MCOLN2
SNHG17	ENSG00000196756	-0.946266	6.44953e-11	1.08727e-09	0.946266	SNHG17		SNHG17
DNASE1	ENSG00000213918	0.679903	6.50859e-11	1.09652e-09	0.679903	DNASE1	DNASE1
FIBP	ENSG00000172500	-0.677362	6.62694e-11	1.11574e-09	0.677362	FIBP		FIBP
CTNNA3	ENSG00000183230	0.913502	6.65201e-11	1.11924e-09	0.913502	CTNNA3	CTNNA3
FASTK	ENSG00000164896	-0.680024	6.81479e-11	1.14589e-09	0.680024	FASTK		FASTK
AC098864.1	ENSG00000177822	-0.960264	6.86244e-11	1.15301e-09	0.960264	AC098864.1		AC098864.1
MYOF	ENSG00000138119	-1.32322	6.86594e-11	1.15301e-09	1.32322	MYOF		MYOF
HCN4	ENSG00000138622	-1.07023	6.89602e-11	1.15732e-09	1.07023	HCN4		HCN4
METTL24	ENSG00000053328	1.76042	7.13771e-11	1.19711e-09	1.76042	METTL24	METTL24
PALM3	ENSG00000187867	-0.7387	7.20282e-11	1.20726e-09	0.7387	PALM3		PALM3
TUBBP5	ENSG00000159247	-1.08508	7.26309e-11	1.21658e-09	1.08508	TUBBP5		TUBBP5
SPTB	ENSG00000070182	-1.25484	7.31394e-11	1.22431e-09	1.25484	SPTB		SPTB
UNC93B1	ENSG00000110057	-0.955028	7.3246e-11	1.22531e-09	0.955028	UNC93B1		UNC93B1
ANKRD24	ENSG00000089847	-1.16379	7.40083e-11	1.23727e-09	1.16379	ANKRD24		ANKRD24
PNCK	ENSG00000130822	0.867226	7.50544e-11	1.25396e-09	0.867226	PNCK	PNCK
CCDC137	ENSG00000185298	-0.673216	7.57401e-11	1.26461e-09	0.673216	CCDC137		CCDC137
IL17RE	ENSG00000163701	-1.51957	7.63933e-11	1.2747e-09	1.51957	IL17RE		IL17RE
NCKAP1L	ENSG00000123338	2.35926	7.70908e-11	1.28552e-09	2.35926	NCKAP1L	NCKAP1L
GPC3	ENSG00000147257	2.25615	7.82792e-11	1.3045e-09	2.25615	GPC3	GPC3
CCDC6	ENSG00000108091	-0.638542	7.88677e-11	1.31347e-09	0.638542	CCDC6		CCDC6
SLC26A11	ENSG00000181045	0.718875	7.90656e-11	1.31593e-09	0.718875	SLC26A11	SLC26A11
GCK	ENSG00000106633	-3.32713	7.97667e-11	1.32676e-09	3.32713	GCK		GCK
POPDC3	ENSG00000132429	1.42427	8.09099e-11	1.34492e-09	1.42427	POPDC3	POPDC3
DNAAF3	ENSG00000167646	-1.30738	8.37545e-11	1.39131e-09	1.30738	DNAAF3		DNAAF3
STMN4	ENSG00000015592	1.9037	8.66503e-11	1.43813e-09	1.9037	STMN4	STMN4
GABRE	ENSG00000102287	-1.62925	8.66916e-11	1.43813e-09	1.62925	GABRE		GABRE
DNAH10	ENSG00000197653	1.72837	8.67379e-11	1.43813e-09	1.72837	DNAH10	DNAH10
EMP3	ENSG00000142227	0.890835	9.09309e-11	1.5067e-09	0.890835	EMP3	EMP3
ZFHX4	ENSG00000091656	0.733108	9.10262e-11	1.50732e-09	0.733108	ZFHX4	ZFHX4
ARMCX6	ENSG00000198960	0.910405	9.38403e-11	1.55294e-09	0.910405	ARMCX6	ARMCX6
SLC36A4	ENSG00000180773	0.823642	9.63963e-11	1.59423e-09	0.823642	SLC36A4	SLC36A4
TLE3	ENSG00000140332	-0.808632	1.0132e-10	1.6746e-09	0.808632	TLE3		TLE3
CCDC126	ENSG00000169193	1.10065	1.0478e-10	1.7307e-09	1.10065	CCDC126	CCDC126
WDR46	ENSG00000227057	-0.69827	1.05784e-10	1.74617e-09	0.69827	WDR46		WDR46
AC102945.2	ENSG00000279041	-1.26764	1.06615e-10	1.75878e-09	1.26764	AC102945.2		AC102945.2
SLITRK1	ENSG00000178235	-2.51668	1.07542e-10	1.77294e-09	2.51668	SLITRK1		SLITRK1
OTOA	ENSG00000155719	1.86512	1.09306e-10	1.80089e-09	1.86512	OTOA	OTOA
CYGB	ENSG00000161544	-2.22398	1.11761e-10	1.84018e-09	2.22398	CYGB		CYGB
WNT7A	ENSG00000154764	4.78705	1.13114e-10	1.86128e-09	4.78705	WNT7A	WNT7A
NUDT10	ENSG00000122824	-0.743463	1.17001e-10	1.92404e-09	0.743463	NUDT10		NUDT10
FERMT2	ENSG00000073712	-0.620855	1.17631e-10	1.93318e-09	0.620855	FERMT2		FERMT2
OSBPL2	ENSG00000130703	0.619102	1.1938e-10	1.96069e-09	0.619102	OSBPL2	OSBPL2
MST1R	ENSG00000164078	-1.45256	1.22522e-10	2.01103e-09	1.45256	MST1R		MST1R
ZNF702P	ENSG00000242779	0.758517	1.22947e-10	2.01674e-09	0.758517	ZNF702P	ZNF702P
CCDC86	ENSG00000110104	-0.88441	1.24906e-10	2.04735e-09	0.88441	CCDC86		CCDC86
PPIB	ENSG00000166794	-0.797889	1.24969e-10	2.04735e-09	0.797889	PPIB		PPIB
ADCY1	ENSG00000164742	-0.765375	1.25054e-10	2.04746e-09	0.765375	ADCY1		ADCY1
TOMM40	ENSG00000130204	-0.772901	1.25336e-10	2.05079e-09	0.772901	TOMM40		TOMM40
PUS7	ENSG00000091127	-0.808105	1.26866e-10	2.07453e-09	0.808105	PUS7		PUS7
LHX2	ENSG00000106689	3.187	1.2929e-10	2.11285e-09	3.187	LHX2	LHX2
FZD9	ENSG00000188763	1.06416	1.31665e-10	2.15031e-09	1.06416	FZD9	FZD9
KIAA1549L	ENSG00000110427	1.09814	1.3309e-10	2.17222e-09	1.09814	KIAA1549L	KIAA1549L
IVD	ENSG00000128928	-0.599987	1.33216e-10	2.17293e-09	0.599987	IVD		IVD
USP3	ENSG00000140455	0.799561	1.34817e-10	2.19767e-09	0.799561	USP3	USP3
OPTN	ENSG00000123240	0.754986	1.35086e-10	2.20069e-09	0.754986	OPTN	OPTN
SLC2A1	ENSG00000117394	2.28425	1.35886e-10	2.21234e-09	2.28425	SLC2A1	SLC2A1
TMEM214	ENSG00000119777	-0.628154	1.36224e-10	2.21646e-09	0.628154	TMEM214		TMEM214
KCNJ2-AS1	ENSG00000267365	1.86413	1.39032e-10	2.26074e-09	1.86413	KCNJ2-AS1	KCNJ2-AS1
AC244153.1	ENSG00000276170	-0.979289	1.40504e-10	2.28325e-09	0.979289	AC244153.1		AC244153.1
SERINC1	ENSG00000111897	0.645117	1.40892e-10	2.28814e-09	0.645117	SERINC1	SERINC1
ZNF555	ENSG00000186300	0.778593	1.42029e-10	2.30517e-09	0.778593	ZNF555	ZNF555
DGKZP1	ENSG00000179611	-0.857938	1.43363e-10	2.32538e-09	0.857938	DGKZP1		DGKZP1
PDCD11	ENSG00000148843	-0.6231	1.5197e-10	2.46346e-09	0.6231	PDCD11		PDCD11
ADAM17	ENSG00000151694	0.607845	1.55772e-10	2.52352e-09	0.607845	ADAM17	ADAM17
SERINC2	ENSG00000168528	0.691487	1.58921e-10	2.57295e-09	0.691487	SERINC2	SERINC2
DPYSL5	ENSG00000157851	0.868634	1.62777e-10	2.63374e-09	0.868634	DPYSL5	DPYSL5
QSER1	ENSG00000060749	-0.643671	1.63339e-10	2.6412e-09	0.643671	QSER1		QSER1
GSAP	ENSG00000186088	1.48988	1.65582e-10	2.67581e-09	1.48988	GSAP	GSAP
RGS19	ENSG00000171700	-1.11238	1.66991e-10	2.69693e-09	1.11238	RGS19		RGS19
SLC25A30	ENSG00000174032	0.854048	1.67394e-10	2.70177e-09	0.854048	SLC25A30	SLC25A30
DAPK2	ENSG00000035664	1.29758	1.67807e-10	2.70675e-09	1.29758	DAPK2	DAPK2
CNMD	ENSG00000136110	-1.19531	1.69493e-10	2.73226e-09	1.19531	CNMD		CNMD
MIR367	ENSG00000199169	-7.09574	1.72811e-10	2.78403e-09	7.09574	MIR367		MIR367
CCDC9B	ENSG00000188549	-2.29716	1.73182e-10	2.78829e-09	2.29716	CCDC9B		CCDC9B
GPX7	ENSG00000116157	0.739741	1.75945e-10	2.83104e-09	0.739741	GPX7	GPX7
VASH1	ENSG00000071246	0.688312	1.76512e-10	2.83841e-09	0.688312	VASH1	VASH1
ANO5	ENSG00000171714	0.760669	1.7949e-10	2.88453e-09	0.760669	ANO5	ANO5
NSD3	ENSG00000147548	0.697629	1.83747e-10	2.95113e-09	0.697629	NSD3	NSD3
CASC4	ENSG00000166734	0.718599	1.84208e-10	2.95672e-09	0.718599	CASC4	CASC4
FUOM	ENSG00000148803	-0.960011	1.86315e-10	2.9887e-09	0.960011	FUOM		FUOM
TNFAIP8L1	ENSG00000185361	0.928997	1.86547e-10	2.99059e-09	0.928997	TNFAIP8L1	TNFAIP8L1
PINX1	ENSG00000254093	-1.00564	1.87051e-10	2.99683e-09	1.00564	PINX1		PINX1
KIFAP3	ENSG00000075945	0.79739	1.87841e-10	3.00765e-09	0.79739	KIFAP3	KIFAP3
ERBB2	ENSG00000141736	0.612711	1.89165e-10	3.02699e-09	0.612711	ERBB2	ERBB2
SP110	ENSG00000135899	-1.92979	1.8933e-10	3.02777e-09	1.92979	SP110		SP110
C1orf116	ENSG00000182795	-2.05218	1.92367e-10	3.07447e-09	2.05218	C1orf116		C1orf116
APEX2	ENSG00000169188	-0.727906	1.93766e-10	3.09493e-09	0.727906	APEX2		APEX2
VSTM2L	ENSG00000132821	0.91701	1.95148e-10	3.1151e-09	0.91701	VSTM2L	VSTM2L
CSF2RA	ENSG00000198223	-1.20114	1.955e-10	3.11882e-09	1.20114	CSF2RA		CSF2RA
MAL2	ENSG00000147676	-1.03954	1.98313e-10	3.16177e-09	1.03954	MAL2		MAL2
TNNT1	ENSG00000105048	-0.644907	2.01671e-10	3.21334e-09	0.644907	TNNT1		TNNT1
AMOTL2	ENSG00000114019	0.885851	2.03829e-10	3.24574e-09	0.885851	AMOTL2	AMOTL2
VEGFA	ENSG00000112715	0.983059	2.07871e-10	3.3081e-09	0.983059	VEGFA	VEGFA
PLEKHA6	ENSG00000143850	-0.826913	2.10396e-10	3.34625e-09	0.826913	PLEKHA6		PLEKHA6
AZIN1-AS1	ENSG00000253320	1.25501	2.10766e-10	3.35009e-09	1.25501	AZIN1-AS1	AZIN1-AS1
EIF5A	ENSG00000132507	-0.782979	2.11698e-10	3.36286e-09	0.782979	EIF5A		EIF5A
ANKRD46	ENSG00000186106	0.795748	2.12921e-10	3.38024e-09	0.795748	ANKRD46	ANKRD46
FYB2	ENSG00000187889	1.63378	2.1336e-10	3.38514e-09	1.63378	FYB2	FYB2
AGPAT2	ENSG00000169692	-1.55763	2.15103e-10	3.41073e-09	1.55763	AGPAT2		AGPAT2
PHC2	ENSG00000134686	0.691383	2.15828e-10	3.42015e-09	0.691383	PHC2	PHC2
NR2F2-AS1	ENSG00000247809	1.5154	2.19873e-10	3.48215e-09	1.5154	NR2F2-AS1	NR2F2-AS1
E2F8	ENSG00000129173	-1.28136	2.28251e-10	3.61263e-09	1.28136	E2F8		E2F8
GAD1	ENSG00000128683	-1.6487	2.31253e-10	3.65794e-09	1.6487	GAD1		GAD1
GALNT3	ENSG00000115339	-3.10895	2.32347e-10	3.67273e-09	3.10895	GALNT3		GALNT3
SRCIN1	ENSG00000277363	0.660212	2.32469e-10	3.67273e-09	0.660212	SRCIN1	SRCIN1
OSTM1-AS1	ENSG00000225174	5.07686	2.34836e-10	3.70663e-09	5.07686	OSTM1-AS1	OSTM1-AS1
ERRFI1	ENSG00000116285	0.748457	2.34898e-10	3.70663e-09	0.748457	ERRFI1	ERRFI1
HS3ST5	ENSG00000249853	-1.94742	2.35295e-10	3.71064e-09	1.94742	HS3ST5		HS3ST5
PSME3	ENSG00000131467	-0.651663	2.37118e-10	3.73714e-09	0.651663	PSME3		PSME3
UNC5D	ENSG00000156687	-0.675339	2.39201e-10	3.7677e-09	0.675339	UNC5D		UNC5D
CDON	ENSG00000064309	0.912067	2.40065e-10	3.77904e-09	0.912067	CDON	CDON
ATP2B1-AS1	ENSG00000271614	0.965029	2.40504e-10	3.78367e-09	0.965029	ATP2B1-AS1	ATP2B1-AS1
KAT6A	ENSG00000083168	0.702775	2.41632e-10	3.79912e-09	0.702775	KAT6A	KAT6A
SPRED3	ENSG00000188766	1.10823	2.42333e-10	3.80786e-09	1.10823	SPRED3	SPRED3
AC100810.1	ENSG00000253982	0.916182	2.42493e-10	3.80808e-09	0.916182	AC100810.1	AC100810.1
TDRD12	ENSG00000173809	-1.79933	2.46141e-10	3.86306e-09	1.79933	TDRD12		TDRD12
ELN	ENSG00000049540	0.846695	2.51101e-10	3.93853e-09	0.846695	ELN	ELN
ASPH	ENSG00000198363	-0.679507	2.51902e-10	3.94873e-09	0.679507	ASPH		ASPH
CASP8	ENSG00000064012	-2.45019	2.5492e-10	3.99364e-09	2.45019	CASP8		CASP8
PSMG1	ENSG00000183527	-0.655555	2.55804e-10	4.0051e-09	0.655555	PSMG1		PSMG1
USP30	ENSG00000135093	0.696769	2.57576e-10	4.03042e-09	0.696769	USP30	USP30
SPTAN1	ENSG00000197694	0.573448	2.60938e-10	4.08058e-09	0.573448	SPTAN1	SPTAN1
CDYLP1	ENSG00000224039	-7.91368	2.63302e-10	4.11481e-09	7.91368	CDYLP1		CDYLP1
BX255923.2	ENSG00000276462	3.98399	2.63441e-10	4.11481e-09	3.98399	BX255923.2	BX255923.2
LPCAT3	ENSG00000111684	-0.794217	2.64419e-10	4.12762e-09	0.794217	LPCAT3		LPCAT3
MRPL17	ENSG00000158042	-0.753678	2.67693e-10	4.17623e-09	0.753678	MRPL17		MRPL17
LINC00908	ENSG00000263812	3.77716	2.68755e-10	4.1903e-09	3.77716	LINC00908	LINC00908
NOLC1	ENSG00000166197	-0.626255	2.69088e-10	4.19299e-09	0.626255	NOLC1		NOLC1
IGSF11	ENSG00000144847	0.917467	2.73432e-10	4.25814e-09	0.917467	IGSF11	IGSF11
SCN5A	ENSG00000183873	-0.785689	2.77323e-10	4.31618e-09	0.785689	SCN5A		SCN5A
MID1	ENSG00000101871	0.729689	2.83811e-10	4.41452e-09	0.729689	MID1	MID1
B3GALNT1	ENSG00000169255	0.806272	2.84606e-10	4.42425e-09	0.806272	B3GALNT1	B3GALNT1
KIF17	ENSG00000117245	-0.916324	2.86781e-10	4.45541e-09	0.916324	KIF17		KIF17
KATNBL1	ENSG00000134152	0.868805	2.89946e-10	4.50191e-09	0.868805	KATNBL1	KATNBL1
SLC7A5	ENSG00000103257	-0.888066	2.90231e-10	4.50366e-09	0.888066	SLC7A5		SLC7A5
PXK	ENSG00000168297	0.793922	2.99163e-10	4.63951e-09	0.793922	PXK	PXK
EEF2	ENSG00000167658	-0.585852	3.10723e-10	4.81593e-09	0.585852	EEF2		EEF2
UNC13A	ENSG00000130477	-3.65359	3.1957e-10	4.95012e-09	3.65359	UNC13A		UNC13A
RRP1	ENSG00000160214	-0.694003	3.23532e-10	5.00852e-09	0.694003	RRP1		RRP1
DERL3	ENSG00000099958	-1.52559	3.24887e-10	5.02652e-09	1.52559	DERL3		DERL3
TMEM132C	ENSG00000181234	2.13222	3.30829e-10	5.11543e-09	2.13222	TMEM132C	TMEM132C
PPP2R1B	ENSG00000137713	-0.602412	3.36123e-10	5.19422e-09	0.602412	PPP2R1B		PPP2R1B
CORO6	ENSG00000167549	-1.05607	3.37454e-10	5.2117e-09	1.05607	CORO6		CORO6
TMEM65	ENSG00000164983	0.707846	3.38796e-10	5.22934e-09	0.707846	TMEM65	TMEM65
LGALS1	ENSG00000100097	0.872901	3.53499e-10	5.45306e-09	0.872901	LGALS1	LGALS1
CYR61	ENSG00000142871	1.12718	3.62634e-10	5.59068e-09	1.12718	CYR61	CYR61
PRRX1	ENSG00000116132	-7.37609	3.68322e-10	5.67503e-09	7.37609	PRRX1		PRRX1
PPM1H	ENSG00000111110	-0.896454	3.77388e-10	5.80805e-09	0.896454	PPM1H		PPM1H
FAM129A	ENSG00000135842	-2.79489	3.774e-10	5.80805e-09	2.79489	FAM129A		FAM129A
CD72	ENSG00000137101	1.75976	3.78511e-10	5.82172e-09	1.75976	CD72	CD72
SEC14L1	ENSG00000129657	0.607183	3.8319e-10	5.89022e-09	0.607183	SEC14L1	SEC14L1
RAB37	ENSG00000172794	-1.35395	3.851e-10	5.9161e-09	1.35395	RAB37		RAB37
FAM219B	ENSG00000178761	0.674211	3.86167e-10	5.92901e-09	0.674211	FAM219B	FAM219B
DHX37	ENSG00000150990	-0.797699	3.88114e-10	5.9554e-09	0.797699	DHX37		DHX37
PCBP4	ENSG00000090097	0.698987	3.90504e-10	5.98857e-09	0.698987	PCBP4	PCBP4
UCK2	ENSG00000143179	-0.706724	3.91101e-10	5.99421e-09	0.706724	UCK2		UCK2
GPR132	ENSG00000183484	-2.00892	3.97403e-10	6.08723e-09	2.00892	GPR132		GPR132
BAIAP2	ENSG00000175866	0.720309	4.01566e-10	6.1474e-09	0.720309	BAIAP2	BAIAP2
SERPING1	ENSG00000149131	-0.624825	4.04797e-10	6.19323e-09	0.624825	SERPING1		SERPING1
WDR77	ENSG00000116455	-0.730488	4.09705e-10	6.26465e-09	0.730488	WDR77		WDR77
TEK	ENSG00000120156	-2.2999	4.10622e-10	6.275e-09	2.2999	TEK		TEK
GSC	ENSG00000133937	-1.67411	4.12344e-10	6.29763e-09	1.67411	GSC		GSC
PLXNB3	ENSG00000198753	-1.82085	4.12804e-10	6.30099e-09	1.82085	PLXNB3		PLXNB3
MST1P2	ENSG00000186301	1.09506	4.1359e-10	6.3093e-09	1.09506	MST1P2	MST1P2
KCNQ2	ENSG00000075043	-0.679697	4.16144e-10	6.34456e-09	0.679697	KCNQ2		KCNQ2
CPB2-AS1	ENSG00000235903	1.50397	4.18207e-10	6.3723e-09	1.50397	CPB2-AS1	CPB2-AS1
AC213203.2	ENSG00000277475	1.46192	4.18866e-10	6.37862e-09	1.46192	AC213203.2	AC213203.2
DPP7	ENSG00000176978	1.05496	4.21569e-10	6.41604e-09	1.05496	DPP7	DPP7
STK40	ENSG00000196182	0.745986	4.28192e-10	6.51305e-09	0.745986	STK40	STK40
SLC17A9	ENSG00000101194	-1.76767	4.29929e-10	6.53567e-09	1.76767	SLC17A9		SLC17A9
RUFY3	ENSG00000018189	0.606511	4.35536e-10	6.61706e-09	0.606511	RUFY3	RUFY3
HHIPL1	ENSG00000182218	-0.946983	4.44052e-10	6.74252e-09	0.946983	HHIPL1		HHIPL1
ELMSAN1	ENSG00000156030	0.855354	4.52101e-10	6.86075e-09	0.855354	ELMSAN1	ELMSAN1
CYS1	ENSG00000205795	2.03635	4.56977e-10	6.93074e-09	2.03635	CYS1	CYS1
EXOSC2	ENSG00000130713	-0.628076	4.59803e-10	6.96954e-09	0.628076	EXOSC2		EXOSC2
ZNF800	ENSG00000048405	0.815376	4.64156e-10	7.03145e-09	0.815376	ZNF800	ZNF800
POC1B	ENSG00000139323	0.794155	4.72158e-10	7.14853e-09	0.794155	POC1B	POC1B
IRX3	ENSG00000177508	-0.789288	4.81887e-10	7.2916e-09	0.789288	IRX3		IRX3
GOLT1A	ENSG00000174567	-1.82237	4.97276e-10	7.52011e-09	1.82237	GOLT1A		GOLT1A
IFITM2	ENSG00000185201	0.669062	4.9798e-10	7.52641e-09	0.669062	IFITM2	IFITM2
GKAP1	ENSG00000165113	0.95408	4.98916e-10	7.53619e-09	0.95408	GKAP1	GKAP1
GGA2	ENSG00000103365	0.640428	5.03389e-10	7.59937e-09	0.640428	GGA2	GGA2
NAALAD2	ENSG00000077616	0.853961	5.04974e-10	7.61891e-09	0.853961	NAALAD2	NAALAD2
OTOF	ENSG00000115155	-1.15854	5.05883e-10	7.62821e-09	1.15854	OTOF		OTOF
FBXO8	ENSG00000164117	0.784803	5.1088e-10	7.69912e-09	0.784803	FBXO8	FBXO8
RAPGEF5	ENSG00000136237	-1.07395	5.13259e-10	7.73052e-09	1.07395	RAPGEF5		RAPGEF5
GREB1	ENSG00000196208	0.875708	5.15623e-10	7.76165e-09	0.875708	GREB1	GREB1
SFRP2	ENSG00000145423	0.739686	5.23451e-10	7.87495e-09	0.739686	SFRP2	SFRP2
PAX5	ENSG00000196092	-3.13995	5.25584e-10	7.90249e-09	3.13995	PAX5		PAX5
TSEN15	ENSG00000198860	0.705468	5.26414e-10	7.91044e-09	0.705468	TSEN15	TSEN15
PALLD	ENSG00000129116	0.654664	5.33236e-10	8.00834e-09	0.654664	PALLD	PALLD
QTRT2	ENSG00000151576	-0.630418	5.48872e-10	8.23844e-09	0.630418	QTRT2		QTRT2
AP3B2	ENSG00000103723	-1.35626	5.50078e-10	8.25181e-09	1.35626	AP3B2		AP3B2
KDM6B	ENSG00000132510	0.636755	5.54506e-10	8.31346e-09	0.636755	KDM6B	KDM6B
FANCA	ENSG00000187741	-0.836819	5.56555e-10	8.33939e-09	0.836819	FANCA		FANCA
CDYL	ENSG00000153046	-0.619025	5.71484e-10	8.55819e-09	0.619025	CDYL		CDYL
RPP25	ENSG00000178718	-0.761485	5.75026e-10	8.60629e-09	0.761485	RPP25		RPP25
UNC45B	ENSG00000141161	-4.44604	5.77339e-10	8.63598e-09	4.44604	UNC45B		UNC45B
TFAP2A	ENSG00000137203	3.39732	5.7798e-10	8.64062e-09	3.39732	TFAP2A	TFAP2A
MLXIPL	ENSG00000009950	-1.23274	5.81875e-10	8.69388e-09	1.23274	MLXIPL		MLXIPL
FGFR1	ENSG00000077782	-0.549401	5.83036e-10	8.70625e-09	0.549401	FGFR1		FGFR1
GNG2	ENSG00000186469	0.679045	5.99855e-10	8.95229e-09	0.679045	GNG2	GNG2
AIPL1	ENSG00000129221	1.47799	6.07991e-10	9.06108e-09	1.47799	AIPL1	AIPL1
SCMH1	ENSG00000010803	0.689765	6.08027e-10	9.06108e-09	0.689765	SCMH1	SCMH1
TSR1	ENSG00000167721	-0.688934	6.08184e-10	9.06108e-09	0.688934	TSR1		TSR1
RNF24	ENSG00000101236	0.744136	6.20726e-10	9.24266e-09	0.744136	RNF24	RNF24
CEBPZOS	ENSG00000218739	0.846733	6.21786e-10	9.25318e-09	0.846733	CEBPZOS	CEBPZOS
ZNF204P	ENSG00000204789	0.9176	6.2294e-10	9.26507e-09	0.9176	ZNF204P	ZNF204P
CARMIL2	ENSG00000159753	-0.841212	6.44509e-10	9.58042e-09	0.841212	CARMIL2		CARMIL2
IFIT5	ENSG00000152778	1.03223	6.82202e-10	1.0135e-08	1.03223	IFIT5	IFIT5
ELMO3	ENSG00000102890	-1.00273	6.95378e-10	1.03248e-08	1.00273	ELMO3		ELMO3
SLC25A39	ENSG00000013306	-0.64289	7.02528e-10	1.04251e-08	0.64289	SLC25A39		SLC25A39
BCAR3	ENSG00000137936	2.118	7.07143e-10	1.04876e-08	2.118	BCAR3	BCAR3
AP1M2	ENSG00000129354	-4.04439	7.26178e-10	1.07638e-08	4.04439	AP1M2		AP1M2
HERC4	ENSG00000148634	0.707953	7.30642e-10	1.08239e-08	0.707953	HERC4	HERC4
SBF2-AS1	ENSG00000246273	1.51162	7.42577e-10	1.09944e-08	1.51162	SBF2-AS1	SBF2-AS1
BCOR	ENSG00000183337	-0.76771	7.45069e-10	1.1022e-08	0.76771	BCOR		BCOR
GPRASP2	ENSG00000158301	0.615139	7.45283e-10	1.1022e-08	0.615139	GPRASP2	GPRASP2
CCDC92B	ENSG00000261963	-1.59397	7.48737e-10	1.10668e-08	1.59397	CCDC92B		CCDC92B
AC016582.3	ENSG00000267640	0.839776	7.51289e-10	1.10974e-08	0.839776	AC016582.3	AC016582.3
SLC4A2	ENSG00000164889	-0.651139	7.51654e-10	1.10974e-08	0.651139	SLC4A2		SLC4A2
B3GNT9	ENSG00000237172	-0.950194	7.52918e-10	1.11098e-08	0.950194	B3GNT9		B3GNT9
SH3RF3	ENSG00000172985	-1.47555	7.55272e-10	1.11382e-08	1.47555	SH3RF3		SH3RF3
PCDHAC2	ENSG00000243232	-1.079	7.58149e-10	1.11744e-08	1.079	PCDHAC2		PCDHAC2
HPSE	ENSG00000173083	-2.41365	7.75658e-10	1.1426e-08	2.41365	HPSE		HPSE
LINC00847	ENSG00000245060	0.82294	7.81192e-10	1.1501e-08	0.82294	LINC00847	LINC00847
ZNF322	ENSG00000181315	0.627406	7.82267e-10	1.15104e-08	0.627406	ZNF322	ZNF322
MCRIP2	ENSG00000172366	-1.11316	7.88578e-10	1.15967e-08	1.11316	MCRIP2		MCRIP2
PUSL1	ENSG00000169972	-0.858603	7.91353e-10	1.16246e-08	0.858603	PUSL1		PUSL1
FUT3	ENSG00000171124	2.27731	7.91364e-10	1.16246e-08	2.27731	FUT3	FUT3
RAPGEFL1	ENSG00000108352	-0.755269	7.93533e-10	1.16499e-08	0.755269	RAPGEFL1		RAPGEFL1
SERBP1P5	ENSG00000249565	-0.926561	7.97072e-10	1.16953e-08	0.926561	SERBP1P5		SERBP1P5
DNAJC11	ENSG00000007923	-0.671853	8.29687e-10	1.2167e-08	0.671853	DNAJC11		DNAJC11
DTX1	ENSG00000135144	0.860587	8.34785e-10	1.22349e-08	0.860587	DTX1	DTX1
TMEM87B	ENSG00000153214	0.709437	8.46411e-10	1.23984e-08	0.709437	TMEM87B	TMEM87B
LRMDA	ENSG00000148655	3.1485	8.51216e-10	1.24618e-08	3.1485	LRMDA	LRMDA
MSTO1	ENSG00000125459	-0.88496	8.69541e-10	1.27229e-08	0.88496	MSTO1		MSTO1
AL117339.5	ENSG00000283930	1.63641	8.98042e-10	1.31326e-08	1.63641	AL117339.5	AL117339.5
IL17RC	ENSG00000163702	-1.03205	9.00848e-10	1.31663e-08	1.03205	IL17RC		IL17RC
GMDS	ENSG00000112699	-0.747297	9.04411e-10	1.32048e-08	0.747297	GMDS		GMDS
AP002856.2	ENSG00000231698	-6.84013	9.04491e-10	1.32048e-08	6.84013	AP002856.2		AP002856.2
AC012123.1	ENSG00000228835	3.53642	9.17498e-10	1.33872e-08	3.53642	AC012123.1	AC012123.1
WDR86-AS1	ENSG00000243836	1.78657	9.21338e-10	1.34357e-08	1.78657	WDR86-AS1	WDR86-AS1
SRSF1	ENSG00000136450	-0.761519	9.22993e-10	1.34523e-08	0.761519	SRSF1		SRSF1
LYST	ENSG00000143669	1.4282	9.30971e-10	1.35611e-08	1.4282	LYST	LYST
THPO	ENSG00000090534	-1.18944	9.38231e-10	1.36592e-08	1.18944	THPO		THPO
AJUBA	ENSG00000129474	0.942131	9.47081e-10	1.37804e-08	0.942131	AJUBA	AJUBA
KDM1B	ENSG00000165097	0.96069	9.60808e-10	1.39723e-08	0.96069	KDM1B	KDM1B
CMTM7	ENSG00000153551	0.828303	1.00703e-09	1.46364e-08	0.828303	CMTM7	CMTM7
ADI1	ENSG00000182551	-0.83694	1.0112e-09	1.46888e-08	0.83694	ADI1		ADI1
DGCR8	ENSG00000128191	-0.796131	1.01232e-09	1.4697e-08	0.796131	DGCR8		DGCR8
PPP1R32	ENSG00000162148	1.28779	1.02011e-09	1.48018e-08	1.28779	PPP1R32	PPP1R32
RF02247	ENSG00000277311	-1.62228	1.02844e-09	1.49144e-08	1.62228	RF02247		RF02247
P4HA1	ENSG00000122884	1.03651	1.0339e-09	1.49852e-08	1.03651	P4HA1	P4HA1
ACSM3	ENSG00000005187	-1.97209	1.03945e-09	1.50532e-08	1.97209	ACSM3		ACSM3
PGPEP1	ENSG00000130517	0.835689	1.03974e-09	1.50532e-08	0.835689	PGPEP1	PGPEP1
TPBGL	ENSG00000261594	-2.04107	1.05369e-09	1.52467e-08	2.04107	TPBGL		TPBGL
PEX10	ENSG00000157911	-0.734611	1.06237e-09	1.53639e-08	0.734611	PEX10		PEX10
AC004889.1	ENSG00000244198	-1.1838	1.06553e-09	1.54011e-08	1.1838	AC004889.1		AC004889.1
OSER1-DT	ENSG00000223891	0.884393	1.07151e-09	1.54788e-08	0.884393	OSER1-DT	OSER1-DT
TRIM65	ENSG00000141569	-0.619272	1.07385e-09	1.55042e-08	0.619272	TRIM65		TRIM65
BEND7	ENSG00000165626	0.987956	1.08192e-09	1.5612e-08	0.987956	BEND7	BEND7
PCDHGB6	ENSG00000253305	0.692587	1.09376e-09	1.57742e-08	0.692587	PCDHGB6	PCDHGB6
CAPN13	ENSG00000162949	-3.23502	1.10009e-09	1.58567e-08	3.23502	CAPN13		CAPN13
DIXDC1	ENSG00000150764	0.853518	1.10523e-09	1.59221e-08	0.853518	DIXDC1	DIXDC1
MIB1	ENSG00000101752	0.630424	1.10593e-09	1.59233e-08	0.630424	MIB1	MIB1
MYO3A	ENSG00000095777	-2.8024	1.11955e-09	1.61106e-08	2.8024	MYO3A		MYO3A
RRP12	ENSG00000052749	-0.890151	1.13928e-09	1.63854e-08	0.890151	RRP12		RRP12
EPHB1	ENSG00000154928	0.746801	1.16753e-09	1.67826e-08	0.746801	EPHB1	EPHB1
MTUS2	ENSG00000132938	-1.4866	1.17213e-09	1.68393e-08	1.4866	MTUS2		MTUS2
FAM214B	ENSG00000005238	0.684218	1.20045e-09	1.72368e-08	0.684218	FAM214B	FAM214B
ZBTB26	ENSG00000171448	0.634482	1.20849e-09	1.73428e-08	0.634482	ZBTB26	ZBTB26
NCLN	ENSG00000125912	-0.708083	1.23042e-09	1.76477e-08	0.708083	NCLN		NCLN
AL355488.1	ENSG00000273373	0.96891	1.24644e-09	1.78677e-08	0.96891	AL355488.1	AL355488.1
FAM183A	ENSG00000186973	1.44704	1.26078e-09	1.80633e-08	1.44704	FAM183A	FAM183A
AGMAT	ENSG00000116771	-1.96459	1.26764e-09	1.81517e-08	1.96459	AGMAT		AGMAT
LINC01816	ENSG00000231327	-1.40419	1.26919e-09	1.8164e-08	1.40419	LINC01816		LINC01816
LINC02570	ENSG00000237923	-2.79894	1.30196e-09	1.86093e-08	2.79894	LINC02570		LINC02570
AGPAT3	ENSG00000160216	0.874718	1.30234e-09	1.86093e-08	0.874718	AGPAT3	AGPAT3
EIF4E1B	ENSG00000175766	-3.16759	1.30244e-09	1.86093e-08	3.16759	EIF4E1B		EIF4E1B
ATP8A1	ENSG00000124406	0.685354	1.31826e-09	1.88251e-08	0.685354	ATP8A1	ATP8A1
EGFEM1P	ENSG00000206120	1.28786	1.3232e-09	1.88852e-08	1.28786	EGFEM1P	EGFEM1P
SYT14	ENSG00000143469	-0.870851	1.33755e-09	1.90795e-08	0.870851	SYT14		SYT14
AC009055.2	ENSG00000260834	-6.80716	1.3987e-09	1.99411e-08	6.80716	AC009055.2		AC009055.2
LRCH4	ENSG00000077454	0.750656	1.40276e-09	1.9988e-08	0.750656	LRCH4	LRCH4
FYN	ENSG00000010810	0.636917	1.40936e-09	2.00711e-08	0.636917	FYN	FYN
NRIP1	ENSG00000180530	0.766729	1.41109e-09	2.00848e-08	0.766729	NRIP1	NRIP1
OSTF1	ENSG00000134996	-1.13246	1.41877e-09	2.01831e-08	1.13246	OSTF1		OSTF1
ZNF558	ENSG00000167785	0.60995	1.43146e-09	2.03526e-08	0.60995	ZNF558	ZNF558
SLC38A1	ENSG00000111371	-0.654062	1.48907e-09	2.11602e-08	0.654062	SLC38A1		SLC38A1
MORC4	ENSG00000133131	0.978533	1.49598e-09	2.12468e-08	0.978533	MORC4	MORC4
GRIN1	ENSG00000176884	-3.03263	1.49722e-09	2.12529e-08	3.03263	GRIN1		GRIN1
ZMAT4	ENSG00000165061	-1.21515	1.51195e-09	2.14503e-08	1.21515	ZMAT4		ZMAT4
IL6ST	ENSG00000134352	0.838665	1.51916e-09	2.15409e-08	0.838665	IL6ST	IL6ST
SLC5A4-AS1	ENSG00000242082	2.05048	1.53783e-09	2.17939e-08	2.05048	SLC5A4-AS1	SLC5A4-AS1
RBM5	ENSG00000003756	0.604646	1.54619e-09	2.19004e-08	0.604646	RBM5	RBM5
LAMC2	ENSG00000058085	-3.38986	1.54898e-09	2.19281e-08	3.38986	LAMC2		LAMC2
ACTG2	ENSG00000163017	-1.71973	1.56511e-09	2.21445e-08	1.71973	ACTG2		ACTG2
BCAS4	ENSG00000124243	0.688607	1.57429e-09	2.22623e-08	0.688607	BCAS4	BCAS4
ERBB4	ENSG00000178568	2.0631	1.57955e-09	2.23246e-08	2.0631	ERBB4	ERBB4
LINC00856	ENSG00000230417	-3.85717	1.60286e-09	2.26418e-08	3.85717	LINC00856		LINC00856
TRPM3	ENSG00000083067	-0.819722	1.60542e-09	2.26657e-08	0.819722	TRPM3		TRPM3
GBA	ENSG00000177628	-0.81991	1.6155e-09	2.27957e-08	0.81991	GBA		GBA
LCA5	ENSG00000135338	0.809763	1.61983e-09	2.28441e-08	0.809763	LCA5	LCA5
SCAI	ENSG00000173611	0.723438	1.62068e-09	2.28441e-08	0.723438	SCAI	SCAI
NOS1AP	ENSG00000198929	0.923631	1.62559e-09	2.2901e-08	0.923631	NOS1AP	NOS1AP
NFATC2IP	ENSG00000176953	-0.649085	1.63928e-09	2.30815e-08	0.649085	NFATC2IP		NFATC2IP
CDC14A	ENSG00000079335	0.735418	1.66882e-09	2.34814e-08	0.735418	CDC14A	CDC14A
AC244021.1	ENSG00000227082	3.12822	1.66948e-09	2.34814e-08	3.12822	AC244021.1	AC244021.1
MBTPS2	ENSG00000012174	0.68601	1.68249e-09	2.36517e-08	0.68601	MBTPS2	MBTPS2
PDSS1	ENSG00000148459	-1.01856	1.68616e-09	2.36905e-08	1.01856	PDSS1		PDSS1
SRD5A1	ENSG00000145545	-0.706593	1.69355e-09	2.37815e-08	0.706593	SRD5A1		SRD5A1
SIRT7	ENSG00000187531	-0.873457	1.70202e-09	2.38876e-08	0.873457	SIRT7		SIRT7
TRIOBP	ENSG00000100106	-0.620314	1.71451e-09	2.40436e-08	0.620314	TRIOBP		TRIOBP
DOK3	ENSG00000146094	-1.50942	1.71497e-09	2.40436e-08	1.50942	DOK3		DOK3
CREB3L1	ENSG00000157613	-0.714131	1.73324e-09	2.42867e-08	0.714131	CREB3L1		CREB3L1
FUNDC2	ENSG00000165775	0.730632	1.7363e-09	2.43165e-08	0.730632	FUNDC2	FUNDC2
BBS10	ENSG00000179941	0.646509	1.74748e-09	2.446e-08	0.646509	BBS10	BBS10
CYYR1	ENSG00000166265	-0.77874	1.75832e-09	2.45986e-08	0.77874	CYYR1		CYYR1
ZNF544	ENSG00000198131	-0.638446	1.78095e-09	2.49018e-08	0.638446	ZNF544		ZNF544
MSRB3	ENSG00000174099	0.976209	1.79271e-09	2.50529e-08	0.976209	MSRB3	MSRB3
LINC02588	ENSG00000257842	2.1516	1.80181e-09	2.51666e-08	2.1516	LINC02588	LINC02588
LINC00641	ENSG00000258441	0.68164	1.8528e-09	2.58521e-08	0.68164	LINC00641	LINC00641
NLRP2	ENSG00000022556	-0.799496	1.85287e-09	2.58521e-08	0.799496	NLRP2		NLRP2
TUBB2A	ENSG00000137267	-0.716481	1.85862e-09	2.59186e-08	0.716481	TUBB2A		TUBB2A
BTN3A2	ENSG00000186470	-1.28849	1.87819e-09	2.61775e-08	1.28849	BTN3A2		BTN3A2
PCDH17	ENSG00000118946	1.1195	1.9363e-09	2.6973e-08	1.1195	PCDH17	PCDH17
HSPD1	ENSG00000144381	-0.653365	1.99012e-09	2.77081e-08	0.653365	HSPD1		HSPD1
PECAM1	ENSG00000261371	-2.61566	1.99403e-09	2.77477e-08	2.61566	PECAM1		PECAM1
SLC1A5	ENSG00000105281	-0.730387	2.01443e-09	2.80167e-08	0.730387	SLC1A5		SLC1A5
YIPF4	ENSG00000119820	0.623992	2.04289e-09	2.83974e-08	0.623992	YIPF4	YIPF4
EDA	ENSG00000158813	-0.770889	2.0483e-09	2.84574e-08	0.770889	EDA		EDA
MAN1C1	ENSG00000117643	-0.668124	2.0643e-09	2.86645e-08	0.668124	MAN1C1		MAN1C1
ADAM9	ENSG00000168615	0.720424	2.07129e-09	2.87463e-08	0.720424	ADAM9	ADAM9
DHX29	ENSG00000067248	-0.584928	2.07893e-09	2.88371e-08	0.584928	DHX29		DHX29
LSG1	ENSG00000041802	-0.648737	2.08595e-09	2.8919e-08	0.648737	LSG1		LSG1
CBFA2T2	ENSG00000078699	0.729891	2.10572e-09	2.91777e-08	0.729891	CBFA2T2	CBFA2T2
NOL6	ENSG00000165271	-0.774494	2.11439e-09	2.92822e-08	0.774494	NOL6		NOL6
AP1S3	ENSG00000152056	-1.39814	2.11971e-09	2.93404e-08	1.39814	AP1S3		AP1S3
LPAR6	ENSG00000139679	1.82003	2.12393e-09	2.93833e-08	1.82003	LPAR6	LPAR6
DPP4	ENSG00000197635	-1.68522	2.1528e-09	2.97669e-08	1.68522	DPP4		DPP4
ARID3C	ENSG00000205143	1.74854	2.15517e-09	2.9784e-08	1.74854	ARID3C	ARID3C
HEG1	ENSG00000173706	-0.698443	2.1953e-09	3.03226e-08	0.698443	HEG1		HEG1
SGCE	ENSG00000127990	0.603252	2.2277e-09	3.07377e-08	0.603252	SGCE	SGCE
IBA57	ENSG00000181873	-0.65032	2.22771e-09	3.07377e-08	0.65032	IBA57		IBA57
ZFP36L2	ENSG00000152518	0.791001	2.23877e-09	3.0874e-08	0.791001	ZFP36L2	ZFP36L2
ARHGAP1	ENSG00000175220	-0.637128	2.25023e-09	3.10157e-08	0.637128	ARHGAP1		ARHGAP1
AC114490.3	ENSG00000284773	1.91022	2.25568e-09	3.10744e-08	1.91022	AC114490.3	AC114490.3
PRUNE2	ENSG00000106772	0.741044	2.25731e-09	3.10805e-08	0.741044	PRUNE2	PRUNE2
AC110813.1	ENSG00000249690	-3.98344	2.28627e-09	3.14627e-08	3.98344	AC110813.1		AC110813.1
PCNX2	ENSG00000135749	-0.66615	2.31274e-09	3.18101e-08	0.66615	PCNX2		PCNX2
ATP2A3	ENSG00000074370	-1.10103	2.31773e-09	3.1862e-08	1.10103	ATP2A3		ATP2A3
SNAI2	ENSG00000019549	2.27519	2.32259e-09	3.19121e-08	2.27519	SNAI2	SNAI2
DCAF4	ENSG00000119599	-0.931572	2.32463e-09	3.19233e-08	0.931572	DCAF4		DCAF4
TSHZ1	ENSG00000179981	1.78643	2.33507e-09	3.20499e-08	1.78643	TSHZ1	TSHZ1
DENND3	ENSG00000105339	0.952829	2.36094e-09	3.2388e-08	0.952829	DENND3	DENND3
TMEM266	ENSG00000169758	-1.83482	2.38729e-09	3.27323e-08	1.83482	TMEM266		TMEM266
SPRYD3	ENSG00000167778	-0.776269	2.42507e-09	3.32328e-08	0.776269	SPRYD3		SPRYD3
DYNC2LI1	ENSG00000138036	0.786543	2.43019e-09	3.32856e-08	0.786543	DYNC2LI1	DYNC2LI1
FBXL6	ENSG00000182325	-0.734056	2.43483e-09	3.33316e-08	0.734056	FBXL6		FBXL6
RFX3	ENSG00000080298	0.617062	2.44325e-09	3.34294e-08	0.617062	RFX3	RFX3
HSPG2	ENSG00000142798	0.628382	2.45514e-09	3.35746e-08	0.628382	HSPG2	HSPG2
LINC01896	ENSG00000263146	0.987537	2.47253e-09	3.37947e-08	0.987537	LINC01896	LINC01896
ZKSCAN1	ENSG00000106261	0.777728	2.53298e-09	3.46028e-08	0.777728	ZKSCAN1	ZKSCAN1
TRNP1	ENSG00000253368	-1.5096	2.54329e-09	3.47255e-08	1.5096	TRNP1		TRNP1
KLHL28	ENSG00000179454	0.728769	2.55165e-09	3.48215e-08	0.728769	KLHL28	KLHL28
ROBO1	ENSG00000169855	-0.643971	2.55452e-09	3.48425e-08	0.643971	ROBO1		ROBO1
AC009299.2	ENSG00000232320	1.04463	2.55611e-09	3.4846e-08	1.04463	AC009299.2	AC009299.2
GPALPP1	ENSG00000133114	0.63085	2.58888e-09	3.52743e-08	0.63085	GPALPP1	GPALPP1
CSDC2	ENSG00000172346	1.06625	2.59632e-09	3.53573e-08	1.06625	CSDC2	CSDC2
LDHB	ENSG00000111716	-0.699897	2.60005e-09	3.53897e-08	0.699897	LDHB		LDHB
GART	ENSG00000159131	-0.620392	2.60843e-09	3.54853e-08	0.620392	GART		GART
ADM2	ENSG00000128165	-1.29154	2.64433e-09	3.59549e-08	1.29154	ADM2		ADM2
PCSK2	ENSG00000125851	-1.84581	2.65735e-09	3.61131e-08	1.84581	PCSK2		PCSK2
ZBTB24	ENSG00000112365	-0.806083	2.69097e-09	3.65511e-08	0.806083	ZBTB24		ZBTB24
JAM2	ENSG00000154721	1.08079	2.70978e-09	3.67875e-08	1.08079	JAM2	JAM2
SPINT1	ENSG00000166145	-1.98826	2.75519e-09	3.73845e-08	1.98826	SPINT1		SPINT1
MDFIC	ENSG00000135272	0.799749	2.76149e-09	3.74506e-08	0.799749	MDFIC	MDFIC
TIGD4	ENSG00000169989	1.20996	2.76356e-09	3.74593e-08	1.20996	TIGD4	TIGD4
EARS2	ENSG00000103356	-0.615091	2.86558e-09	3.8822e-08	0.615091	EARS2		EARS2
SLA	ENSG00000155926	-7.91939	2.87577e-09	3.89398e-08	7.91939	SLA		SLA
LRRC75B	ENSG00000178026	0.699666	2.90629e-09	3.93327e-08	0.699666	LRRC75B	LRRC75B
IGSF10	ENSG00000152580	-2.28904	2.92291e-09	3.95371e-08	2.28904	IGSF10		IGSF10
AL513477.1	ENSG00000269896	-1.11306	2.92608e-09	3.95596e-08	1.11306	AL513477.1		AL513477.1
ZBTB18	ENSG00000179456	0.592131	2.97949e-09	4.02608e-08	0.592131	ZBTB18	ZBTB18
APAF1	ENSG00000120868	0.670033	3.03135e-09	4.09404e-08	0.670033	APAF1	APAF1
RPL23AP97	ENSG00000260615	2.52675	3.07252e-09	4.14751e-08	2.52675	RPL23AP97	RPL23AP97
ST8SIA1	ENSG00000111728	1.33925	3.08235e-09	4.15862e-08	1.33925	ST8SIA1	ST8SIA1
TBXT	ENSG00000164458	-4.18955	3.08404e-09	4.15876e-08	4.18955	TBXT		TBXT
ANO9	ENSG00000185101	-1.1872	3.13695e-09	4.22793e-08	1.1872	ANO9		ANO9
KLHL29	ENSG00000119771	-0.940583	3.14371e-09	4.23486e-08	0.940583	KLHL29		KLHL29
MYRF	ENSG00000124920	0.645874	3.15458e-09	4.24731e-08	0.645874	MYRF	MYRF
PAPLN	ENSG00000100767	-0.702563	3.18173e-09	4.28167e-08	0.702563	PAPLN		PAPLN
DHRSX	ENSG00000169084	0.620155	3.18518e-09	4.2841e-08	0.620155	DHRSX	DHRSX
PRR5	ENSG00000186654	0.750987	3.23283e-09	4.34595e-08	0.750987	PRR5	PRR5
AL138686.2	ENSG00000285576	3.75889	3.25157e-09	4.3689e-08	3.75889	AL138686.2	AL138686.2
IGFBP2	ENSG00000115457	0.958936	3.30092e-09	4.43292e-08	0.958936	IGFBP2	IGFBP2
LINC02593	ENSG00000223764	-2.68503	3.31455e-09	4.44895e-08	2.68503	LINC02593		LINC02593
CHL1	ENSG00000134121	1.79659	3.35551e-09	4.50162e-08	1.79659	CHL1	CHL1
CHPF	ENSG00000123989	-0.798345	3.39366e-09	4.55046e-08	0.798345	CHPF		CHPF
KCNH6	ENSG00000173826	-2.33935	3.40067e-09	4.55752e-08	2.33935	KCNH6		KCNH6
KCNK6	ENSG00000099337	-1.25677	3.43135e-09	4.59628e-08	1.25677	KCNK6		KCNK6
LAP3	ENSG00000002549	-0.571439	3.44554e-09	4.61293e-08	0.571439	LAP3		LAP3
ELAVL2	ENSG00000107105	-0.807764	3.49723e-09	4.67974e-08	0.807764	ELAVL2		ELAVL2
SLC39A3	ENSG00000141873	-0.757832	3.53913e-09	4.73339e-08	0.757832	SLC39A3		SLC39A3
PROX1	ENSG00000117707	1.01559	3.54546e-09	4.73942e-08	1.01559	PROX1	PROX1
ADCY5	ENSG00000173175	0.944541	3.55082e-09	4.74416e-08	0.944541	ADCY5	ADCY5
DDAH2	ENSG00000213722	0.671109	3.57869e-09	4.77896e-08	0.671109	DDAH2	DDAH2
MEGF9	ENSG00000106780	0.845438	3.60454e-09	4.81102e-08	0.845438	MEGF9	MEGF9
CDC14B	ENSG00000081377	0.728849	3.7098e-09	4.94899e-08	0.728849	CDC14B	CDC14B
S100A16	ENSG00000188643	-0.853446	3.7315e-09	4.97539e-08	0.853446	S100A16		S100A16
NOP16	ENSG00000048162	-0.828408	3.75042e-09	4.99808e-08	0.828408	NOP16		NOP16
IFITM3	ENSG00000142089	0.660173	3.7841e-09	5.04039e-08	0.660173	IFITM3	IFITM3
LINC02381	ENSG00000250742	-2.37627	3.83184e-09	5.10138e-08	2.37627	LINC02381		LINC02381
MKRN2	ENSG00000075975	0.636599	3.85022e-09	5.12325e-08	0.636599	MKRN2	MKRN2
FGF13	ENSG00000129682	0.731434	3.88863e-09	5.17172e-08	0.731434	FGF13	FGF13
RHOC	ENSG00000155366	0.732758	3.89315e-09	5.1751e-08	0.732758	RHOC	RHOC
RINL	ENSG00000187994	-1.02306	3.91988e-09	5.20799e-08	1.02306	RINL		RINL
ELOVL4	ENSG00000118402	0.665955	3.93914e-09	5.23092e-08	0.665955	ELOVL4	ELOVL4
MCOLN1	ENSG00000090674	-0.842405	4.0223e-09	5.33863e-08	0.842405	MCOLN1		MCOLN1
HSPA12B	ENSG00000132622	-1.21426	4.07705e-09	5.40856e-08	1.21426	HSPA12B		HSPA12B
RNF145	ENSG00000145860	0.735828	4.07933e-09	5.40884e-08	0.735828	RNF145	RNF145
SOX13	ENSG00000143842	0.683699	4.18114e-09	5.54102e-08	0.683699	SOX13	SOX13
ZNF106	ENSG00000103994	-0.615679	4.21755e-09	5.58644e-08	0.615679	ZNF106		ZNF106
AC027702.1	ENSG00000260588	-1.73063	4.25189e-09	5.62907e-08	1.73063	AC027702.1		AC027702.1
EIF3A	ENSG00000107581	-0.55161	4.25405e-09	5.62909e-08	0.55161	EIF3A		EIF3A
SAMHD1	ENSG00000101347	-0.778253	4.28638e-09	5.66899e-08	0.778253	SAMHD1		SAMHD1
IGDCC4	ENSG00000103742	0.784422	4.31229e-09	5.70037e-08	0.784422	IGDCC4	IGDCC4
KCNS1	ENSG00000124134	-2.6002	4.31983e-09	5.70745e-08	2.6002	KCNS1		KCNS1
CAB39L	ENSG00000102547	0.751046	4.34917e-09	5.74332e-08	0.751046	CAB39L	CAB39L
DRD4	ENSG00000069696	2.83308	4.36103e-09	5.75608e-08	2.83308	DRD4	DRD4
COL12A1	ENSG00000111799	-1.40156	4.36484e-09	5.75819e-08	1.40156	COL12A1		COL12A1
LDB2	ENSG00000169744	-0.98119	4.47527e-09	5.90091e-08	0.98119	LDB2		LDB2
PPP1R16B	ENSG00000101445	0.983615	4.51961e-09	5.95636e-08	0.983615	PPP1R16B	PPP1R16B
ZNF248	ENSG00000198105	0.733643	4.55345e-09	5.99794e-08	0.733643	ZNF248	ZNF248
TP53	ENSG00000141510	-0.711809	4.6296e-09	6.09517e-08	0.711809	TP53		TP53
UXT	ENSG00000126756	0.663552	4.65975e-09	6.13179e-08	0.663552	UXT	UXT
CAPN7	ENSG00000131375	0.612559	4.67279e-09	6.14585e-08	0.612559	CAPN7	CAPN7
RABEPK	ENSG00000136933	-0.919505	4.68334e-09	6.15663e-08	0.919505	RABEPK		RABEPK
TOP1MT	ENSG00000184428	-0.59453	4.75182e-09	6.24351e-08	0.59453	TOP1MT		TOP1MT
SH3GL3	ENSG00000140600	-1.34179	4.79775e-09	6.3007e-08	1.34179	SH3GL3		SH3GL3
HSD17B7P2	ENSG00000099251	1.17083	4.90849e-09	6.44288e-08	1.17083	HSD17B7P2	HSD17B7P2
SCAPER	ENSG00000140386	0.645914	4.94305e-09	6.485e-08	0.645914	SCAPER	SCAPER
KRI1	ENSG00000129347	-0.622594	4.95229e-09	6.49385e-08	0.622594	KRI1		KRI1
ABTB2	ENSG00000166016	-1.47532	4.98609e-09	6.5349e-08	1.47532	ABTB2		ABTB2
ALG1	ENSG00000033011	-0.731147	5.02942e-09	6.58838e-08	0.731147	ALG1		ALG1
RFFL	ENSG00000092871	0.731001	5.03859e-09	6.5971e-08	0.731001	RFFL	RFFL
INSIG2	ENSG00000125629	0.744306	5.07047e-09	6.63552e-08	0.744306	INSIG2	INSIG2
RNF215	ENSG00000099999	0.619108	5.11864e-09	6.69521e-08	0.619108	RNF215	RNF215
[truncated: 32,085 more rows]

## Sheet: MCP_D6vsMCP_D3_deg
gene_name	gene_id	log2FoldChange	pvalue	padj	ABS (log2FoldChange)	DE Genes with padj < 0.05 & |LOG2(FC)| > 0.5	DE UP Genes with padj < 0.05 & |LOG2(FC)| > 0.5	DE DOWN Genes with padj < 0.05 & |LOG2(FC)| > 0.5
LMO1	ENSG00000166407	-6.19574	1e-302	1e-302	6.19574	LMO1		LMO1
DBX1	ENSG00000109851	-4.91092	1e-302	1e-302	4.91092	DBX1		DBX1
PKDCC	ENSG00000162878	-5.93388	6.05716e-240	5.46841e-236	5.93388	PKDCC		PKDCC
POU5F1	ENSG00000204531	-5.21892	2.80284e-238	1.8978e-234	5.21892	POU5F1		POU5F1
SEMA3E	ENSG00000170381	-6.86935	2.74024e-221	1.48433e-217	6.86935	SEMA3E		SEMA3E
ESRG	ENSG00000265992	-5.07739	2.35212e-189	1.06175e-185	5.07739	ESRG		ESRG
ID4	ENSG00000172201	5.26662	2.00834e-178	7.77057e-175	5.26662	ID4	ID4
ZSCAN10	ENSG00000130182	-4.37011	7.38279e-171	2.49944e-167	4.37011	ZSCAN10		ZSCAN10
AC009654.1	ENSG00000259223	-6.83614	3.45162e-167	1.03871e-163	6.83614	AC009654.1		AC009654.1
FGFRL1	ENSG00000127418	2.48434	6.48054e-156	1.75519e-152	2.48434	FGFRL1	FGFRL1
COL11A1	ENSG00000060718	3.12682	4.56355e-154	1.12363e-150	3.12682	COL11A1	COL11A1
NCALD	ENSG00000104490	3.03958	1.39158e-151	3.1408e-148	3.03958	NCALD	NCALD
ELOVL2	ENSG00000197977	3.05032	6.10481e-150	1.27187e-146	3.05032	ELOVL2	ELOVL2
C13orf42	ENSG00000226792	-6.44693	3.08386e-149	5.96594e-146	6.44693	C13orf42		C13orf42
CNTN2	ENSG00000184144	-4.38429	5.36734e-148	9.69128e-145	4.38429	CNTN2		CNTN2
NR2F1	ENSG00000175745	4.19255	1.35148e-139	2.28771e-136	4.19255	NR2F1	NR2F1
ASS1	ENSG00000130707	-3.21068	1.40983e-134	2.24612e-131	3.21068	ASS1		ASS1
IGFBP5	ENSG00000115461	2.7656	1.22582e-133	1.84445e-130	2.7656	IGFBP5	IGFBP5
MAPK11	ENSG00000185386	4.12773	1.60977e-125	2.29468e-122	4.12773	MAPK11	MAPK11
ZFP42	ENSG00000179059	-3.86145	3.11254e-125	4.215e-122	3.86145	ZFP42		ZFP42
WNT8B	ENSG00000075290	3.70798	4.81281e-123	6.20715e-120	3.70798	WNT8B	WNT8B
SCD5	ENSG00000145284	2.63872	6.83907e-122	8.41951e-119	2.63872	SCD5	SCD5
SHISA2	ENSG00000180730	-2.72132	1.41139e-119	1.662e-116	2.72132	SHISA2		SHISA2
S1PR1	ENSG00000170989	2.85477	1.1919e-115	1.34506e-112	2.85477	S1PR1	S1PR1
DMRT3	ENSG00000064218	5.1939	1.26224e-112	1.36746e-109	5.1939	DMRT3	DMRT3
KDR	ENSG00000128052	-4.93252	2.38105e-112	2.48032e-109	4.93252	KDR		KDR
DMRTA1	ENSG00000176399	4.55194	1.19721e-105	1.20094e-102	4.55194	DMRTA1	DMRTA1
TRIM22	ENSG00000132274	-4.18763	9.73138e-105	9.41303e-102	4.18763	TRIM22		TRIM22
TMSB15A	ENSG00000158164	2.32881	8.91529e-104	8.32627e-101	2.32881	TMSB15A	TMSB15A
FAM107A	ENSG00000168309	2.98736	3.67414e-99	3.31701e-96	2.98736	FAM107A	FAM107A
ARMCX3	ENSG00000102401	2.1219	3.84309e-96	3.35762e-93	2.1219	ARMCX3	ARMCX3
MGST1	ENSG00000008394	-4.08668	3.35405e-95	2.83878e-92	4.08668	MGST1		MGST1
FEZF2	ENSG00000153266	3.79628	4.46191e-95	3.66201e-92	3.79628	FEZF2	FEZF2
FOXH1	ENSG00000160973	-6.33274	1.98252e-93	1.57925e-90	6.33274	FOXH1		FOXH1
LFNG	ENSG00000106003	2.66715	4.07714e-93	3.155e-90	2.66715	LFNG	LFNG
PLAGL1	ENSG00000118495	4.14418	5.71264e-89	4.29781e-86	4.14418	PLAGL1	PLAGL1
WDR86	ENSG00000187260	2.83637	8.71414e-89	6.37875e-86	2.83637	WDR86	WDR86
NFASC	ENSG00000163531	-2.53301	3.67282e-88	2.61775e-85	2.53301	NFASC		NFASC
EMX1	ENSG00000135638	2.6816	1.33464e-86	9.26853e-84	2.6816	EMX1	EMX1
KCNQ3	ENSG00000184156	3.00971	5.88113e-86	3.98212e-83	3.00971	KCNQ3	KCNQ3
CA4	ENSG00000167434	2.24381	6.10459e-86	4.0326e-83	2.24381	CA4	CA4
ANO3	ENSG00000134343	-4.04923	2.14375e-84	1.38241e-81	4.04923	ANO3		ANO3
CTSC	ENSG00000109861	-2.52669	3.12443e-84	1.96795e-81	2.52669	CTSC		CTSC
SLC30A3	ENSG00000115194	-3.17572	7.65895e-84	4.71443e-81	3.17572	SLC30A3		SLC30A3
DLL1	ENSG00000198719	2.70325	1.64348e-83	9.89155e-81	2.70325	DLL1	DLL1
FBLN1	ENSG00000077942	-3.39083	1.22954e-80	7.2393e-78	3.39083	FBLN1		FBLN1
PIPOX	ENSG00000179761	-2.97115	9.59851e-80	5.53119e-77	2.97115	PIPOX		PIPOX
ESRP1	ENSG00000104413	-5.97573	4.31858e-79	2.43676e-76	5.97573	ESRP1		ESRP1
FST	ENSG00000134363	-2.55682	7.60678e-79	4.20453e-76	2.55682	FST		FST
VSNL1	ENSG00000163032	-2.81271	1.22894e-77	6.65691e-75	2.81271	VSNL1		VSNL1
ELAVL4	ENSG00000162374	3.45654	1.60735e-76	8.53596e-74	3.45654	ELAVL4	ELAVL4
PLEKHG1	ENSG00000120278	2.47739	2.10632e-76	1.0769e-73	2.47739	PLEKHG1	PLEKHG1
RSPO4	ENSG00000101282	-2.75386	2.10735e-76	1.0769e-73	2.75386	RSPO4		RSPO4
ARMCX2	ENSG00000184867	2.00425	2.19083e-76	1.09882e-73	2.00425	ARMCX2	ARMCX2
ADAMTS20	ENSG00000173157	-2.63357	1.13878e-75	5.60778e-73	2.63357	ADAMTS20		ADAMTS20
DMRTA2	ENSG00000142700	6.86004	3.01678e-75	1.45905e-72	6.86004	DMRTA2	DMRTA2
PIK3R5	ENSG00000141506	-3.95385	3.81992e-75	1.81506e-72	3.95385	PIK3R5		PIK3R5
TLL2	ENSG00000095587	-4.47235	2.36423e-74	1.10402e-71	4.47235	TLL2		TLL2
CDC42EP1	ENSG00000128283	2.53001	5.53878e-72	2.54258e-69	2.53001	CDC42EP1	CDC42EP1
ANKRD34B	ENSG00000189127	3.63889	3.69973e-70	1.67006e-67	3.63889	ANKRD34B	ANKRD34B
CLDN6	ENSG00000184697	-3.10685	8.29707e-70	3.6839e-67	3.10685	CLDN6		CLDN6
PSMB8	ENSG00000204264	-5.95978	5.24588e-68	2.2916e-65	5.95978	PSMB8		PSMB8
LINC01405	ENSG00000185847	-5.59468	5.00384e-67	2.15118e-64	5.59468	LINC01405		LINC01405
SOX6	ENSG00000110693	3.81977	4.15041e-66	1.7564e-63	3.81977	SOX6	SOX6
TTYH1	ENSG00000167614	2.04463	8.57263e-66	3.57202e-63	2.04463	TTYH1	TTYH1
SEZ6	ENSG00000063015	-8.46936	1.69226e-65	6.9444e-63	8.46936	SEZ6		SEZ6
AOX1	ENSG00000138356	-3.00923	7.14501e-65	2.85294e-62	3.00923	AOX1		AOX1
S100A11	ENSG00000163191	-3.25299	7.1629e-65	2.85294e-62	3.25299	S100A11		S100A11
C1orf61	ENSG00000125462	7.24206	9.82218e-65	3.85542e-62	7.24206	C1orf61	C1orf61
TCERG1L	ENSG00000176769	-3.80074	1.48642e-64	5.75116e-62	3.80074	TCERG1L		TCERG1L
ACOXL	ENSG00000153093	-3.07321	1.86239e-64	7.10436e-62	3.07321	ACOXL		ACOXL
BAHCC1	ENSG00000266074	2.5067	5.12095e-63	1.92633e-60	2.5067	BAHCC1	BAHCC1
GALNT14	ENSG00000158089	-2.37317	4.17901e-62	1.55047e-59	2.37317	GALNT14		GALNT14
SCUBE1	ENSG00000159307	2.71412	5.06726e-62	1.85462e-59	2.71412	SCUBE1	SCUBE1
ADAM12	ENSG00000148848	-3.67988	1.27033e-61	4.58743e-59	3.67988	ADAM12		ADAM12
SOCS3	ENSG00000184557	2.41607	2.59737e-61	9.25619e-59	2.41607	SOCS3	SOCS3
HS3ST3B1	ENSG00000125430	2.00357	7.63547e-61	2.6857e-58	2.00357	HS3ST3B1	HS3ST3B1
FZD8	ENSG00000177283	-3.10105	1.24878e-60	4.33614e-58	3.10105	FZD8		FZD8
POU3F2	ENSG00000184486	2.35291	4.86426e-60	1.66764e-57	2.35291	POU3F2	POU3F2
TSPAN18	ENSG00000157570	1.62563	1.54177e-59	5.21965e-57	1.62563	TSPAN18	TSPAN18
RARG	ENSG00000172819	-1.8848	4.57879e-59	1.53101e-56	1.8848	RARG		RARG
PTX3	ENSG00000163661	3.56565	1.5176e-58	5.01251e-56	3.56565	PTX3	PTX3
PIEZO1	ENSG00000103335	-1.84442	4.4772e-58	1.46097e-55	1.84442	PIEZO1		PIEZO1
SCML1	ENSG00000047634	2.90803	7.1792e-58	2.31478e-55	2.90803	SCML1	SCML1
SORCS2	ENSG00000184985	2.33223	7.17396e-57	2.28588e-54	2.33223	SORCS2	SORCS2
PRDM16	ENSG00000142611	2.46376	1.00337e-56	3.15991e-54	2.46376	PRDM16	PRDM16
ZEB1	ENSG00000148516	2.1025	6.06491e-56	1.88807e-53	2.1025	ZEB1	ZEB1
COL2A1	ENSG00000139219	2.58615	7.82662e-56	2.40882e-53	2.58615	COL2A1	COL2A1
WNT5B	ENSG00000111186	1.89344	8.04739e-56	2.44894e-53	1.89344	WNT5B	WNT5B
DTNA	ENSG00000134769	2.07386	9.2616e-56	2.78712e-53	2.07386	DTNA	DTNA
AC007325.2	ENSG00000277196	-1.62206	1.12771e-55	3.35635e-53	1.62206	AC007325.2		AC007325.2
ZNF503-AS2	ENSG00000237149	2.22855	1.82621e-55	5.37621e-53	2.22855	ZNF503-AS2	ZNF503-AS2
STK39	ENSG00000198648	-2.81858	3.2848e-55	9.56617e-53	2.81858	STK39		STK39
SCN4B	ENSG00000177098	-4.57149	3.37144e-55	9.71405e-53	4.57149	SCN4B		SCN4B
ZBTB16	ENSG00000109906	2.50261	4.03801e-55	1.15122e-52	2.50261	ZBTB16	ZBTB16
SMIM14	ENSG00000163683	1.63581	5.84602e-55	1.64931e-52	1.63581	SMIM14	SMIM14
MICB	ENSG00000204516	-3.65754	7.04191e-55	1.96622e-52	3.65754	MICB		MICB
COL13A1	ENSG00000197467	-2.17061	9.43849e-55	2.60849e-52	2.17061	COL13A1		COL13A1
ETS2	ENSG00000157557	-2.4229	1.03338e-54	2.82709e-52	2.4229	ETS2		ETS2
POLR3G	ENSG00000113356	-2.97425	1.32807e-54	3.59695e-52	2.97425	POLR3G		POLR3G
MMP14	ENSG00000157227	-2.15963	1.49944e-54	4.02087e-52	2.15963	MMP14		MMP14
SLC16A14	ENSG00000163053	1.71029	1.549e-54	4.11305e-52	1.71029	SLC16A14	SLC16A14
ALDH2	ENSG00000111275	2.82935	1.62001e-54	4.25983e-52	2.82935	ALDH2	ALDH2
PCYT1B	ENSG00000102230	-2.32759	2.21732e-54	5.77442e-52	2.32759	PCYT1B		PCYT1B
EPHA3	ENSG00000044524	4.32158	2.27033e-54	5.85615e-52	4.32158	EPHA3	EPHA3
DAZL	ENSG00000092345	-6.84765	5.87594e-54	1.50136e-51	6.84765	DAZL		DAZL
SLC35F2	ENSG00000110660	-1.91912	6.19903e-54	1.56911e-51	1.91912	SLC35F2		SLC35F2
PARP14	ENSG00000173193	-3.38838	7.16219e-54	1.79612e-51	3.38838	PARP14		PARP14
HMCN2	ENSG00000148357	-2.8527	2.38811e-53	5.93391e-51	2.8527	HMCN2		HMCN2
SNCB	ENSG00000074317	-3.93437	7.30279e-53	1.79808e-50	3.93437	SNCB		SNCB
LRAT	ENSG00000121207	-3.83374	8.60239e-53	2.09898e-50	3.83374	LRAT		LRAT
SLCO2A1	ENSG00000174640	4.04976	1.90351e-52	4.6031e-50	4.04976	SLCO2A1	SLCO2A1
SLC7A11	ENSG00000151012	-2.94039	2.83305e-52	6.7903e-50	2.94039	SLC7A11		SLC7A11
ADAMTS9	ENSG00000163638	1.89238	3.69563e-52	8.78003e-50	1.89238	ADAMTS9	ADAMTS9
SYT17	ENSG00000103528	3.65709	8.74732e-52	2.06011e-49	3.65709	SYT17	SYT17
VWF	ENSG00000110799	-6.18447	9.07956e-52	2.11992e-49	6.18447	VWF		VWF
PTPRM	ENSG00000173482	3.21473	9.41211e-52	2.17878e-49	3.21473	PTPRM	PTPRM
HDAC9	ENSG00000048052	1.74181	1.03184e-51	2.36688e-49	1.74181	HDAC9	HDAC9
SCNN1A	ENSG00000111319	-4.01084	1.03994e-51	2.36688e-49	4.01084	SCNN1A		SCNN1A
ZNF467	ENSG00000181444	2.00189	2.17938e-51	4.91887e-49	2.00189	ZNF467	ZNF467
AC091493.1	ENSG00000229271	-7.00102	2.55056e-51	5.70905e-49	7.00102	AC091493.1		AC091493.1
GRIN2A	ENSG00000183454	-3.85931	2.82105e-51	6.26273e-49	3.85931	GRIN2A		GRIN2A
PDLIM1	ENSG00000107438	-1.65935	3.92222e-51	8.63654e-49	1.65935	PDLIM1		PDLIM1
TPPP3	ENSG00000159713	4.53735	4.54081e-51	9.91801e-49	4.53735	TPPP3	TPPP3
LINC02487	ENSG00000203688	2.58395	9.60416e-51	2.08095e-48	2.58395	LINC02487	LINC02487
MARVELD3	ENSG00000140832	-3.98935	1.92004e-50	4.12717e-48	3.98935	MARVELD3		MARVELD3
DENND1B	ENSG00000213047	2.10587	3.05497e-50	6.51503e-48	2.10587	DENND1B	DENND1B
SFXN2	ENSG00000156398	-1.79733	6.40639e-50	1.35555e-47	1.79733	SFXN2		SFXN2
KCNJ4	ENSG00000168135	2.46748	1.20814e-49	2.53653e-47	2.46748	KCNJ4	KCNJ4
UGT8	ENSG00000174607	-2.32944	1.38209e-49	2.87942e-47	2.32944	UGT8		UGT8
FAM171B	ENSG00000144369	1.68638	1.83025e-49	3.78401e-47	1.68638	FAM171B	FAM171B
PAMR1	ENSG00000149090	-2.85016	2.03989e-49	4.18549e-47	2.85016	PAMR1		PAMR1
TFPI	ENSG00000003436	2.9104	2.05866e-49	4.19225e-47	2.9104	TFPI	TFPI
GUCY1B1	ENSG00000061918	2.86458	5.09849e-49	1.0305e-46	2.86458	GUCY1B1	GUCY1B1
GREB1L	ENSG00000141449	-1.51278	1.53637e-48	3.0823e-46	1.51278	GREB1L		GREB1L
LARGE2	ENSG00000165905	-2.3971	2.47352e-48	4.92593e-46	2.3971	LARGE2		LARGE2
TOX3	ENSG00000103460	1.87149	3.02731e-48	5.9848e-46	1.87149	TOX3	TOX3
ELFN1	ENSG00000225968	1.43808	3.33892e-48	6.55299e-46	1.43808	ELFN1	ELFN1
VRTN	ENSG00000133980	-2.73276	7.54226e-48	1.4696e-45	2.73276	VRTN		VRTN
FLT1	ENSG00000102755	-4.45229	1.66619e-47	3.22337e-45	4.45229	FLT1		FLT1
NR2E1	ENSG00000112333	9.35065	2.35053e-47	4.51502e-45	9.35065	NR2E1	NR2E1
PLPP4	ENSG00000203805	4.94987	2.66741e-47	5.08761e-45	4.94987	PLPP4	PLPP4
FERMT1	ENSG00000101311	-3.56202	5.75322e-47	1.08965e-44	3.56202	FERMT1		FERMT1
GLI1	ENSG00000111087	-6.4709	1.5856e-46	2.98224e-44	6.4709	GLI1		GLI1
KCNJ5	ENSG00000120457	4.74727	1.71033e-46	3.19466e-44	4.74727	KCNJ5	KCNJ5
LINC00698	ENSG00000244342	-4.65332	1.95056e-46	3.61842e-44	4.65332	LINC00698		LINC00698
RARRES2	ENSG00000106538	-5.21278	3.66648e-46	6.7553e-44	5.21278	RARRES2		RARRES2
LINC00982	ENSG00000177133	2.76196	5.53142e-46	1.01225e-43	2.76196	LINC00982	LINC00982
EMX2	ENSG00000170370	2.09235	6.07504e-46	1.10427e-43	2.09235	EMX2	EMX2
RP9P	ENSG00000205763	2.7669	9.76544e-46	1.76325e-43	2.7669	RP9P	RP9P
HTR3A	ENSG00000166736	-4.88398	2.09911e-45	3.76506e-43	4.88398	HTR3A		HTR3A
TAP1	ENSG00000168394	-2.16457	3.21056e-45	5.72071e-43	2.16457	TAP1		TAP1
TEK	ENSG00000120156	-1.97399	5.55755e-45	9.83796e-43	1.97399	TEK		TEK
SHC2	ENSG00000129946	2.38663	5.72391e-45	1.00667e-42	2.38663	SHC2	SHC2
FBXO16	ENSG00000214050	1.88899	6.1502e-45	1.07466e-42	1.88899	FBXO16	FBXO16
DUSP27	ENSG00000198842	-3.82174	6.98133e-45	1.21207e-42	3.82174	DUSP27		DUSP27
HLA-DOA	ENSG00000204252	-1.61706	8.39364e-45	1.44798e-42	1.61706	HLA-DOA		HLA-DOA
LGR5	ENSG00000139292	3.74572	1.30568e-44	2.23817e-42	3.74572	LGR5	LGR5
RAI1	ENSG00000108557	1.4511	1.454e-44	2.47674e-42	1.4511	RAI1	RAI1
IKZF2	ENSG00000030419	1.48282	1.77466e-44	3.00405e-42	1.48282	IKZF2	IKZF2
SOX9	ENSG00000125398	1.63135	2.57559e-44	4.33274e-42	1.63135	SOX9	SOX9
MRC2	ENSG00000011028	1.57857	4.83567e-44	8.08452e-42	1.57857	MRC2	MRC2
AC007490.1	ENSG00000279427	2.03431	6.4758e-44	1.07602e-41	2.03431	AC007490.1	AC007490.1
EPHA1	ENSG00000146904	-3.35378	7.11575e-44	1.17514e-41	3.35378	EPHA1		EPHA1
TMEM169	ENSG00000163449	1.50409	7.18416e-44	1.17925e-41	1.50409	TMEM169	TMEM169
COBL	ENSG00000106078	-2.54468	8.10274e-44	1.32202e-41	2.54468	COBL		COBL
SERPINA5	ENSG00000188488	-2.90776	1.14032e-43	1.84937e-41	2.90776	SERPINA5		SERPINA5
RET	ENSG00000165731	-2.26955	3.08066e-43	4.96646e-41	2.26955	RET		RET
LRP4	ENSG00000134569	-1.98923	5.79723e-43	9.29067e-41	1.98923	LRP4		LRP4
TMPRSS2	ENSG00000184012	-3.38827	1.28076e-42	2.04048e-40	3.38827	TMPRSS2		TMPRSS2
TENM4	ENSG00000149256	-2.77138	1.3461e-42	2.13204e-40	2.77138	TENM4		TENM4
SYNE4	ENSG00000181392	-2.05395	1.63013e-42	2.56689e-40	2.05395	SYNE4		SYNE4
CUEDC1	ENSG00000180891	1.74588	2.06166e-42	3.22763e-40	1.74588	CUEDC1	CUEDC1
ID2	ENSG00000115738	-2.06166	2.18383e-42	3.39924e-40	2.06166	ID2		ID2
ASIC2	ENSG00000108684	-2.85071	2.52238e-42	3.90378e-40	2.85071	ASIC2		ASIC2
HRH3	ENSG00000101180	-2.05395	3.34423e-42	5.14632e-40	2.05395	HRH3		HRH3
LRRTM1	ENSG00000162951	-3.94031	5.21235e-42	7.97578e-40	3.94031	LRRTM1		LRRTM1
LINC01145	ENSG00000272419	2.0303	5.64408e-42	8.58788e-40	2.0303	LINC01145	LINC01145
UGT3A2	ENSG00000168671	-1.64619	1.38712e-41	2.09881e-39	1.64619	UGT3A2		UGT3A2
ST14	ENSG00000149418	-2.57976	1.87109e-41	2.81537e-39	2.57976	ST14		ST14
SPINT1	ENSG00000166145	-2.46749	1.89957e-41	2.84242e-39	2.46749	SPINT1		SPINT1
HSPA8	ENSG00000109971	-1.25343	3.51655e-41	5.23309e-39	1.25343	HSPA8		HSPA8
HES5	ENSG00000197921	7.51385	3.6173e-41	5.3536e-39	7.51385	HES5	HES5
PARP12	ENSG00000059378	-4.41265	4.49119e-41	6.61084e-39	4.41265	PARP12		PARP12
RIMS4	ENSG00000101098	-2.18408	7.30578e-41	1.06957e-38	2.18408	RIMS4		RIMS4
TSHZ2	ENSG00000182463	2.88239	1.73571e-40	2.52742e-38	2.88239	TSHZ2	TSHZ2
WNT7B	ENSG00000188064	2.16477	1.7734e-40	2.56849e-38	2.16477	WNT7B	WNT7B
SRD5A3	ENSG00000128039	-1.65314	1.80047e-40	2.59383e-38	1.65314	SRD5A3		SRD5A3
ATP1A2	ENSG00000018625	-1.61871	1.88277e-40	2.69804e-38	1.61871	ATP1A2		ATP1A2
LGR4	ENSG00000205213	-2.00711	2.02294e-40	2.88364e-38	2.00711	LGR4		LGR4
MATK	ENSG00000007264	-1.84176	3.04833e-40	4.32257e-38	1.84176	MATK		MATK
STEAP3	ENSG00000115107	-3.69383	3.20626e-40	4.52283e-38	3.69383	STEAP3		STEAP3
TGFBI	ENSG00000120708	-2.05624	3.4736e-40	4.87455e-38	2.05624	TGFBI		TGFBI
MAPK12	ENSG00000188130	1.9539	4.127e-40	5.76164e-38	1.9539	MAPK12	MAPK12
KIRREL2	ENSG00000126259	1.52173	4.20986e-40	5.84717e-38	1.52173	KIRREL2	KIRREL2
MTHFD2	ENSG00000065911	-1.57672	4.3249e-40	5.9763e-38	1.57672	MTHFD2		MTHFD2
TAC3	ENSG00000166863	-1.76156	4.39268e-40	6.03916e-38	1.76156	TAC3		TAC3
SOX10	ENSG00000100146	-2.03714	4.79707e-40	6.5618e-38	2.03714	SOX10		SOX10
CD47	ENSG00000196776	1.54779	8.4376e-40	1.14836e-37	1.54779	CD47	CD47
ARMCX6	ENSG00000198960	1.57834	8.54867e-40	1.15766e-37	1.57834	ARMCX6	ARMCX6
JADE2	ENSG00000043143	-2.34187	1.01294e-39	1.3649e-37	2.34187	JADE2		JADE2
TRPC5	ENSG00000072315	-5.20631	1.02708e-39	1.3771e-37	5.20631	TRPC5		TRPC5
EFHD1	ENSG00000115468	2.5006	1.31359e-39	1.75258e-37	2.5006	EFHD1	EFHD1
HES4	ENSG00000188290	4.56382	1.80274e-39	2.3934e-37	4.56382	HES4	HES4
DPYSL3	ENSG00000113657	-1.68044	1.83003e-39	2.41778e-37	1.68044	DPYSL3		DPYSL3
CXCR4	ENSG00000121966	2.47178	2.3613e-39	3.10454e-37	2.47178	CXCR4	CXCR4
OGDHL	ENSG00000197444	-2.33989	5.63881e-39	7.37786e-37	2.33989	OGDHL		OGDHL
GPR176	ENSG00000166073	-1.76972	6.09206e-39	7.93256e-37	1.76972	GPR176		GPR176
TNC	ENSG00000041982	-2.20564	1.19453e-38	1.54797e-36	2.20564	TNC		TNC
PITPNM3	ENSG00000091622	-1.38846	1.51277e-38	1.95104e-36	1.38846	PITPNM3		PITPNM3
ADCY2	ENSG00000078295	3.24375	2.623e-38	3.36689e-36	3.24375	ADCY2	ADCY2
HLA-DRA	ENSG00000204287	-2.7047	3.70438e-38	4.73252e-36	2.7047	HLA-DRA		HLA-DRA
FZD5	ENSG00000163251	-4.83573	5.66127e-38	7.19859e-36	4.83573	FZD5		FZD5
CHST1	ENSG00000175264	2.97773	5.73567e-38	7.25911e-36	2.97773	CHST1	CHST1
KCNQ4	ENSG00000117013	3.49409	5.81635e-38	7.32698e-36	3.49409	KCNQ4	KCNQ4
CBFA2T3	ENSG00000129993	2.42251	6.39773e-38	8.02204e-36	2.42251	CBFA2T3	CBFA2T3
LMNA	ENSG00000160789	1.27233	6.513e-38	8.12895e-36	1.27233	LMNA	LMNA
OPTC	ENSG00000188770	-5.66137	9.27285e-38	1.15205e-35	5.66137	OPTC		OPTC
PLEKHG6	ENSG00000008323	-2.28795	9.48695e-38	1.17326e-35	2.28795	PLEKHG6		PLEKHG6
PDLIM5	ENSG00000163110	1.47815	1.11165e-37	1.36854e-35	1.47815	PDLIM5	PDLIM5
DRD4	ENSG00000069696	2.69404	1.31047e-37	1.60601e-35	2.69404	DRD4	DRD4
RFTN1	ENSG00000131378	-2.99196	1.66871e-37	2.03583e-35	2.99196	RFTN1		RFTN1
RTN4RL1	ENSG00000185924	2.36608	3.9107e-37	4.74966e-35	2.36608	RTN4RL1	RTN4RL1
ITPR3	ENSG00000096433	-1.65845	4.32431e-37	5.22856e-35	1.65845	ITPR3		ITPR3
PDIA5	ENSG00000065485	-2.27919	4.39309e-37	5.28811e-35	2.27919	PDIA5		PDIA5
ILDR2	ENSG00000143195	1.78897	4.69049e-37	5.62112e-35	1.78897	ILDR2	ILDR2
FHL2	ENSG00000115641	-1.5855	5.56699e-37	6.64214e-35	1.5855	FHL2		FHL2
NELL2	ENSG00000184613	1.30243	1.16148e-36	1.37971e-34	1.30243	NELL2	NELL2
CDA	ENSG00000158825	-3.07569	1.2072e-36	1.42777e-34	3.07569	CDA		CDA
CAMK2N1	ENSG00000162545	1.316	1.29633e-36	1.52651e-34	1.316	CAMK2N1	CAMK2N1
CDH1	ENSG00000039068	-6.99408	1.39519e-36	1.63581e-34	6.99408	CDH1		CDH1
TNIK	ENSG00000154310	-2.48717	1.58372e-36	1.84886e-34	2.48717	TNIK		TNIK
LRRC8C	ENSG00000171488	1.86387	1.68977e-36	1.96419e-34	1.86387	LRRC8C	LRRC8C
TNRC18	ENSG00000182095	1.76383	2.77545e-36	3.21241e-34	1.76383	TNRC18	TNRC18
CHST7	ENSG00000147119	-1.92699	2.80822e-36	3.2365e-34	1.92699	CHST7		CHST7
MECOM	ENSG00000085276	2.49191	2.93062e-36	3.36326e-34	2.49191	MECOM	MECOM
FMN2	ENSG00000155816	1.89247	3.20705e-36	3.66497e-34	1.89247	FMN2	FMN2
PDZRN3	ENSG00000121440	-2.35467	3.29063e-36	3.74468e-34	2.35467	PDZRN3		PDZRN3
LPAR1	ENSG00000198121	-2.52706	3.82867e-36	4.33873e-34	2.52706	LPAR1		LPAR1
COL5A2	ENSG00000204262	1.73573	5.26637e-36	5.94309e-34	1.73573	COL5A2	COL5A2
COL21A1	ENSG00000124749	-5.34241	5.95519e-36	6.69254e-34	5.34241	COL21A1		COL21A1
ADAMTS19	ENSG00000145808	-2.2862	6.06203e-36	6.78447e-34	2.2862	ADAMTS19		ADAMTS19
BCL6B	ENSG00000161940	-1.73989	6.12834e-36	6.83046e-34	1.73989	BCL6B		BCL6B
EPB41L4A	ENSG00000129595	1.55552	6.40269e-36	7.10698e-34	1.55552	EPB41L4A	EPB41L4A
RGS20	ENSG00000147509	2.63461	9.2237e-36	1.01965e-33	2.63461	RGS20	RGS20
AC110285.7	ENSG00000279692	1.92026	1.01649e-35	1.11913e-33	1.92026	AC110285.7	AC110285.7
GABRG3	ENSG00000182256	2.20837	1.38795e-35	1.52192e-33	2.20837	GABRG3	GABRG3
JPH1	ENSG00000104369	-1.96121	1.8679e-35	2.03993e-33	1.96121	JPH1		JPH1
MTCL1	ENSG00000168502	-1.59829	2.27633e-35	2.47599e-33	1.59829	MTCL1		MTCL1
XACT	ENSG00000241743	-4.70455	3.43263e-35	3.71877e-33	4.70455	XACT		XACT
GALNT6	ENSG00000139629	-4.88874	3.9702e-35	4.28402e-33	4.88874	GALNT6		GALNT6
DOK6	ENSG00000206052	3.91615	4.82429e-35	5.18497e-33	3.91615	DOK6	DOK6
NR2F1-AS1	ENSG00000237187	1.49761	5.73778e-35	6.14238e-33	1.49761	NR2F1-AS1	NR2F1-AS1
TRPC4	ENSG00000133107	-1.60474	6.83858e-35	7.29197e-33	1.60474	TRPC4		TRPC4
JAKMIP2-AS1	ENSG00000280780	-9.23357	7.95241e-35	8.4464e-33	9.23357	JAKMIP2-AS1		JAKMIP2-AS1
PYCR1	ENSG00000183010	-1.38183	1.00384e-34	1.06203e-32	1.38183	PYCR1		PYCR1
AKT3	ENSG00000117020	1.30867	3.80562e-34	4.01056e-32	1.30867	AKT3	AKT3
SLC7A7	ENSG00000155465	-2.98374	6.08529e-34	6.38814e-32	2.98374	SLC7A7		SLC7A7
HESX1	ENSG00000163666	-3.56126	7.3853e-34	7.72291e-32	3.56126	HESX1		HESX1
LAMC2	ENSG00000058085	-3.40586	8.2522e-34	8.59625e-32	3.40586	LAMC2		LAMC2
ZIC3	ENSG00000156925	-4.90386	1.23525e-33	1.28182e-31	4.90386	ZIC3		ZIC3
ENDOD1	ENSG00000149218	2.60257	1.29479e-33	1.33847e-31	2.60257	ENDOD1	ENDOD1
LEMD1	ENSG00000186007	1.64062	1.52171e-33	1.56707e-31	1.64062	LEMD1	LEMD1
SMIM24	ENSG00000095932	-2.25226	1.68175e-33	1.72533e-31	2.25226	SMIM24		SMIM24
EGF	ENSG00000138798	1.88569	2.52418e-33	2.5798e-31	1.88569	EGF	EGF
PLPP2	ENSG00000141934	-3.85401	3.72931e-33	3.79717e-31	3.85401	PLPP2		PLPP2
DPEP3	ENSG00000141096	-3.12842	4.37397e-33	4.43688e-31	3.12842	DPEP3		DPEP3
FJX1	ENSG00000179431	-2.43485	6.72272e-33	6.79397e-31	2.43485	FJX1		FJX1
ZNF503	ENSG00000165655	1.67713	7.05126e-33	7.0995e-31	1.67713	ZNF503	ZNF503
ADGRG5	ENSG00000159618	-2.42557	8.26294e-33	8.28865e-31	2.42557	ADGRG5		ADGRG5
KAT2B	ENSG00000114166	1.5054	8.89889e-33	8.89363e-31	1.5054	KAT2B	KAT2B
CD82	ENSG00000085117	2.08992	9.50279e-33	9.46227e-31	2.08992	CD82	CD82
VEPH1	ENSG00000197415	3.86859	9.70892e-33	9.63211e-31	3.86859	VEPH1	VEPH1
MCC	ENSG00000171444	-2.24718	1.34174e-32	1.32626e-30	2.24718	MCC		MCC
NOS2	ENSG00000007171	5.05846	1.36285e-32	1.34224e-30	5.05846	NOS2	NOS2
SPOCK1	ENSG00000152377	1.77954	1.55937e-32	1.53022e-30	1.77954	SPOCK1	SPOCK1
DENND5B	ENSG00000170456	1.39464	1.6112e-32	1.57537e-30	1.39464	DENND5B	DENND5B
MGAT5B	ENSG00000167889	-2.12454	1.63268e-32	1.59063e-30	2.12454	MGAT5B		MGAT5B
DAPK2	ENSG00000035664	2.36169	1.77001e-32	1.71824e-30	2.36169	DAPK2	DAPK2
LGALS3BP	ENSG00000108679	-1.41472	2.70639e-32	2.61785e-30	1.41472	LGALS3BP		LGALS3BP
HPN	ENSG00000105707	-2.67957	2.80724e-32	2.70574e-30	2.67957	HPN		HPN
MERTK	ENSG00000153208	2.16392	2.95328e-32	2.83641e-30	2.16392	MERTK	MERTK
SMPDL3B	ENSG00000130768	-3.21444	3.05035e-32	2.91928e-30	3.21444	SMPDL3B		SMPDL3B
TNFRSF19	ENSG00000127863	-2.48071	3.21746e-32	3.06837e-30	2.48071	TNFRSF19		TNFRSF19
CDC42BPG	ENSG00000171219	-1.51622	3.64853e-32	3.46726e-30	1.51622	CDC42BPG		CDC42BPG
ODF3B	ENSG00000177989	1.70179	4.02203e-32	3.80883e-30	1.70179	ODF3B	ODF3B
GSE1	ENSG00000131149	-1.61294	4.69205e-32	4.42786e-30	1.61294	GSE1		GSE1
POU3F3	ENSG00000198914	3.58987	5.0404e-32	4.74008e-30	3.58987	POU3F3	POU3F3
RTL5	ENSG00000242732	1.68562	5.05991e-32	4.74196e-30	1.68562	RTL5	RTL5
AF127577.4	ENSG00000235609	2.37924	5.11944e-32	4.7812e-30	2.37924	AF127577.4	AF127577.4
FAM71F1	ENSG00000135248	-1.95188	5.56275e-32	5.17737e-30	1.95188	FAM71F1		FAM71F1
FAM174B	ENSG00000185442	-1.37402	7.3229e-32	6.79224e-30	1.37402	FAM174B		FAM174B
PLXNC1	ENSG00000136040	1.7899	1.09311e-31	1.01043e-29	1.7899	PLXNC1	PLXNC1
COL17A1	ENSG00000065618	-3.018	1.53074e-31	1.41015e-29	3.018	COL17A1		COL17A1
OPRK1	ENSG00000082556	-2.29105	1.6338e-31	1.5e-29	2.29105	OPRK1		OPRK1
TBC1D9	ENSG00000109436	1.88145	2.01363e-31	1.84247e-29	1.88145	TBC1D9	TBC1D9
MGC12916	ENSG00000266709	1.83051	2.15388e-31	1.96416e-29	1.83051	MGC12916	MGC12916
ZNF436-AS1	ENSG00000249087	2.63277	2.18383e-31	1.98479e-29	2.63277	ZNF436-AS1	ZNF436-AS1
CUZD1	ENSG00000138161	-9.67151	2.82812e-31	2.56176e-29	9.67151	CUZD1		CUZD1
CHRNB4	ENSG00000117971	-3.92674	3.04417e-31	2.74827e-29	3.92674	CHRNB4		CHRNB4
GPRASP1	ENSG00000198932	1.46445	3.0857e-31	2.77652e-29	1.46445	GPRASP1	GPRASP1
CDH8	ENSG00000150394	1.90886	3.74743e-31	3.36078e-29	1.90886	CDH8	CDH8
ZDHHC2	ENSG00000104219	1.14778	3.79493e-31	3.39016e-29	1.14778	ZDHHC2	ZDHHC2
PDE10A	ENSG00000112541	1.4546	3.80523e-31	3.39016e-29	1.4546	PDE10A	PDE10A
DYSF	ENSG00000135636	-2.40926	5.24357e-31	4.65629e-29	2.40926	DYSF		DYSF
SLC38A5	ENSG00000017483	-2.28162	5.53332e-31	4.89753e-29	2.28162	SLC38A5		SLC38A5
ELMSAN1	ENSG00000156030	1.45511	5.91839e-31	5.2213e-29	1.45511	ELMSAN1	ELMSAN1
GALNT10	ENSG00000164574	-2.65472	6.71322e-31	5.90327e-29	2.65472	GALNT10		GALNT10
HPSE2	ENSG00000172987	1.6704	8.57189e-31	7.51331e-29	1.6704	HPSE2	HPSE2
SCUBE3	ENSG00000146197	1.86582	8.69187e-31	7.59389e-29	1.86582	SCUBE3	SCUBE3
CD9	ENSG00000010278	-2.3992	1.16661e-30	1.01596e-28	2.3992	CD9		CD9
ABHD6	ENSG00000163686	1.21731	1.32392e-30	1.14927e-28	1.21731	ABHD6	ABHD6
CRABP1	ENSG00000166426	1.6921	1.33179e-30	1.15241e-28	1.6921	CRABP1	CRABP1
NES	ENSG00000132688	1.40546	1.62428e-30	1.40102e-28	1.40546	NES	NES
SERPING1	ENSG00000149131	-1.05684	2.04779e-30	1.76071e-28	1.05684	SERPING1		SERPING1
HLA-DMA	ENSG00000204257	-2.10641	2.13838e-30	1.83278e-28	2.10641	HLA-DMA		HLA-DMA
BOK	ENSG00000176720	-1.95551	2.95715e-30	2.52654e-28	1.95551	BOK		BOK
AC005077.4	ENSG00000230882	-2.68655	3.3174e-30	2.82542e-28	2.68655	AC005077.4		AC005077.4
EHD2	ENSG00000024422	-1.40796	3.64742e-30	3.09677e-28	1.40796	EHD2		EHD2
PQLC3	ENSG00000162976	-1.74704	4.47204e-30	3.78503e-28	1.74704	PQLC3		PQLC3
KRT7	ENSG00000135480	-4.4282	4.99007e-30	4.21031e-28	4.4282	KRT7		KRT7
PPP1R1B	ENSG00000131771	-4.09781	5.06492e-30	4.2602e-28	4.09781	PPP1R1B		PPP1R1B
NDST4	ENSG00000138653	4.72258	7.37653e-30	6.18533e-28	4.72258	NDST4	NDST4
IL12RB2	ENSG00000081985	-4.65276	8.5902e-30	7.18077e-28	4.65276	IL12RB2		IL12RB2
SEMA5A	ENSG00000112902	-1.60533	9.01606e-30	7.51357e-28	1.60533	SEMA5A		SEMA5A
NT5DC3	ENSG00000111696	-1.81761	1.03655e-29	8.61164e-28	1.81761	NT5DC3		NT5DC3
ROR1	ENSG00000185483	-1.34867	1.19842e-29	9.92601e-28	1.34867	ROR1		ROR1
ARHGEF17	ENSG00000110237	1.12026	1.34102e-29	1.10732e-27	1.12026	ARHGEF17	ARHGEF17
RHBDF2	ENSG00000129667	-1.97516	1.54434e-29	1.27133e-27	1.97516	RHBDF2		RHBDF2
DNAH9	ENSG00000007174	-2.70911	1.96568e-29	1.61329e-27	2.70911	DNAH9		DNAH9
NAALAD2	ENSG00000077616	1.36812	1.9891e-29	1.62757e-27	1.36812	NAALAD2	NAALAD2
MGAT4A	ENSG00000071073	1.42036	2.18722e-29	1.78429e-27	1.42036	MGAT4A	MGAT4A
PLCL2	ENSG00000154822	-1.92898	2.20968e-29	1.79721e-27	1.92898	PLCL2		PLCL2
RASD1	ENSG00000108551	2.32443	2.42599e-29	1.96723e-27	2.32443	RASD1	RASD1
BLACAT1	ENSG00000281406	1.83269	3.16165e-29	2.55613e-27	1.83269	BLACAT1	BLACAT1
NKAIN4	ENSG00000101198	1.58641	3.342e-29	2.69389e-27	1.58641	NKAIN4	NKAIN4
MOCOS	ENSG00000075643	-2.22442	3.53697e-29	2.84259e-27	2.22442	MOCOS		MOCOS
POU2F3	ENSG00000137709	-7.57607	3.73071e-29	2.98943e-27	7.57607	POU2F3		POU2F3
HES3	ENSG00000173673	-1.66675	4.27017e-29	3.4116e-27	1.66675	HES3		HES3
TLCD1	ENSG00000160606	-1.87487	4.35326e-29	3.46776e-27	1.87487	TLCD1		TLCD1
TMEM54	ENSG00000121900	1.86286	4.69032e-29	3.72529e-27	1.86286	TMEM54	TMEM54
AL683813.1	ENSG00000232611	2.48261	5.18305e-29	4.10461e-27	2.48261	AL683813.1	AL683813.1
ITPRIPL2	ENSG00000205730	2.02619	6.50622e-29	5.13744e-27	2.02619	ITPRIPL2	ITPRIPL2
TCIM	ENSG00000176907	3.54106	6.84775e-29	5.39141e-27	3.54106	TCIM	TCIM
ASPHD1	ENSG00000174939	-2.23446	6.87711e-29	5.39883e-27	2.23446	ASPHD1		ASPHD1
ADCY6	ENSG00000174233	1.06233	7.72274e-29	6.04517e-27	1.06233	ADCY6	ADCY6
BTG2	ENSG00000159388	1.55064	8.80749e-29	6.87441e-27	1.55064	BTG2	BTG2
C1orf21	ENSG00000116667	1.06487	1.04765e-28	8.14074e-27	1.06487	C1orf21	C1orf21
KCNK6	ENSG00000099337	-1.86721	1.049e-28	8.14074e-27	1.86721	KCNK6		KCNK6
SPHK1	ENSG00000176170	4.99164	1.06872e-28	8.27004e-27	4.99164	SPHK1	SPHK1
TGFB2	ENSG00000092969	-3.08011	1.1949e-28	9.22012e-27	3.08011	TGFB2		TGFB2
CACNG4	ENSG00000075461	2.27701	1.25702e-28	9.67191e-27	2.27701	CACNG4	CACNG4
PLCH1	ENSG00000114805	1.42893	1.40653e-28	1.07916e-26	1.42893	PLCH1	PLCH1
TRH	ENSG00000170893	4.42629	1.60137e-28	1.22518e-26	4.42629	TRH	TRH
FMOD	ENSG00000122176	3.09042	1.85038e-28	1.41171e-26	3.09042	FMOD	FMOD
IKBKE	ENSG00000263528	-2.06743	1.93398e-28	1.47135e-26	2.06743	IKBKE		IKBKE
NTNG2	ENSG00000196358	-2.40467	2.03197e-28	1.54156e-26	2.40467	NTNG2		NTNG2
FAS	ENSG00000026103	-2.84738	2.19215e-28	1.65844e-26	2.84738	FAS		FAS
TAF4B	ENSG00000141384	-1.52562	3.01594e-28	2.27531e-26	1.52562	TAF4B		TAF4B
ADSS	ENSG00000035687	-1.16822	3.18137e-28	2.39345e-26	1.16822	ADSS		ADSS
GRM4	ENSG00000124493	-2.08762	3.43648e-28	2.57822e-26	2.08762	GRM4		GRM4
CCDC50	ENSG00000152492	1.1004	4.69856e-28	3.51536e-26	1.1004	CCDC50	CCDC50
ARFGEF3	ENSG00000112379	-2.44187	4.73294e-28	3.53132e-26	2.44187	ARFGEF3		ARFGEF3
STEAP2	ENSG00000157214	-1.90078	4.85588e-28	3.6131e-26	1.90078	STEAP2		STEAP2
PDYN	ENSG00000101327	-4.25811	4.88375e-28	3.62388e-26	4.25811	PDYN		PDYN
AOAH	ENSG00000136250	3.73203	5.56241e-28	4.11618e-26	3.73203	AOAH	AOAH
NPR1	ENSG00000169418	-3.81422	6.79702e-28	5.01609e-26	3.81422	NPR1		NPR1
AC245884.9	ENSG00000268496	2.13808	6.83901e-28	5.03336e-26	2.13808	AC245884.9	AC245884.9
MMRN1	ENSG00000138722	7.36704	7.1398e-28	5.2405e-26	7.36704	MMRN1	MMRN1
S100A10	ENSG00000197747	-3.09399	7.88325e-28	5.77054e-26	3.09399	S100A10		S100A10
COA7	ENSG00000162377	-1.13569	8.13209e-28	5.93664e-26	1.13569	COA7		COA7
ABCA5	ENSG00000154265	2.47259	9.97763e-28	7.26436e-26	2.47259	ABCA5	ABCA5
TBC1D30	ENSG00000111490	1.54818	1.07779e-27	7.82593e-26	1.54818	TBC1D30	TBC1D30
FAM120B	ENSG00000112584	1.08799	1.45084e-27	1.05066e-25	1.08799	FAM120B	FAM120B
PIGZ	ENSG00000119227	2.26037	1.48852e-27	1.07507e-25	2.26037	PIGZ	PIGZ
ENPEP	ENSG00000138792	1.91501	1.724e-27	1.24183e-25	1.91501	ENPEP	ENPEP
TENM2	ENSG00000145934	1.8957	1.8883e-27	1.35657e-25	1.8957	TENM2	TENM2
EXOSC5	ENSG00000077348	-1.73137	2.08111e-27	1.49113e-25	1.73137	EXOSC5		EXOSC5
PADI2	ENSG00000117115	-2.3455	2.17967e-27	1.55763e-25	2.3455	PADI2		PADI2
UNC5B	ENSG00000107731	-1.60056	2.76798e-27	1.97284e-25	1.60056	UNC5B		UNC5B
HTATIP2	ENSG00000109854	-1.3491	3.33801e-27	2.37288e-25	1.3491	HTATIP2		HTATIP2
FBXO10	ENSG00000147912	-1.2754	3.65242e-27	2.58959e-25	1.2754	FBXO10		FBXO10
DLC1	ENSG00000164741	2.25156	3.68574e-27	2.60639e-25	2.25156	DLC1	DLC1
METTL1	ENSG00000037897	-1.69708	3.73538e-27	2.63461e-25	1.69708	METTL1		METTL1
FKBP9	ENSG00000122642	1.25731	3.76418e-27	2.64803e-25	1.25731	FKBP9	FKBP9
BAG2	ENSG00000112208	-2.28978	4.68515e-27	3.28738e-25	2.28978	BAG2		BAG2
ME3	ENSG00000151376	1.80329	5.31033e-27	3.71641e-25	1.80329	ME3	ME3
LINC01315	ENSG00000229891	-1.96091	6.15415e-27	4.29585e-25	1.96091	LINC01315		LINC01315
KLK10	ENSG00000129451	-2.73215	6.27068e-27	4.36594e-25	2.73215	KLK10		KLK10
FKBP5	ENSG00000096060	-1.32516	7.54625e-27	5.24058e-25	1.32516	FKBP5		FKBP5
MAOB	ENSG00000069535	2.49859	8.33441e-27	5.77312e-25	2.49859	MAOB	MAOB
TAP2	ENSG00000204267	-2.34222	8.42758e-27	5.82277e-25	2.34222	TAP2		TAP2
TEX2	ENSG00000136478	-1.56977	8.53517e-27	5.8821e-25	1.56977	TEX2		TEX2
VIPR1	ENSG00000114812	-2.61577	9.18588e-27	6.31448e-25	2.61577	VIPR1		VIPR1
AMOT	ENSG00000126016	-1.73052	1.18815e-26	8.14678e-25	1.73052	AMOT		AMOT
DRAXIN	ENSG00000162490	-1.21003	1.19544e-26	8.17612e-25	1.21003	DRAXIN		DRAXIN
CDH12	ENSG00000154162	-5.94566	1.60614e-26	1.09574e-24	5.94566	CDH12		CDH12
EMX2OS	ENSG00000229847	1.94928	1.77026e-26	1.20466e-24	1.94928	EMX2OS	EMX2OS
NR5A1	ENSG00000136931	2.13422	2.01192e-26	1.36569e-24	2.13422	NR5A1	NR5A1
CRB2	ENSG00000148204	1.27443	2.18684e-26	1.48071e-24	1.27443	CRB2	CRB2
THSD4	ENSG00000187720	-1.81934	2.25993e-26	1.52274e-24	1.81934	THSD4		THSD4
MTUS1	ENSG00000129422	2.45959	2.26016e-26	1.52274e-24	2.45959	MTUS1	MTUS1
ADGRF3	ENSG00000173567	-2.16089	2.57558e-26	1.73095e-24	2.16089	ADGRF3		ADGRF3
ARHGAP4	ENSG00000089820	-1.21684	2.68867e-26	1.80248e-24	1.21684	ARHGAP4		ARHGAP4
JCAD	ENSG00000165757	-1.7194	3.04186e-26	2.03421e-24	1.7194	JCAD		JCAD
ABCG2	ENSG00000118777	4.09179	3.14508e-26	2.09806e-24	4.09179	ABCG2	ABCG2
NRARP	ENSG00000198435	1.4266	3.20895e-26	2.13541e-24	1.4266	NRARP	NRARP
GALP	ENSG00000197487	1.877	3.26683e-26	2.1686e-24	1.877	GALP	GALP
SYT6	ENSG00000134207	-2.04323	4.54255e-26	3.00808e-24	2.04323	SYT6		SYT6
CD44	ENSG00000026508	-3.96412	4.9749e-26	3.28634e-24	3.96412	CD44		CD44
MEGF11	ENSG00000157890	-2.76552	5.72056e-26	3.76972e-24	2.76552	MEGF11		MEGF11
LHFPL6	ENSG00000183722	2.90318	7.53899e-26	4.95597e-24	2.90318	LHFPL6	LHFPL6
GALNT17	ENSG00000185274	-1.0954	7.82359e-26	5.13061e-24	1.0954	GALNT17		GALNT17
HMX2	ENSG00000188816	-6.5459	8.07124e-26	5.28023e-24	6.5459	HMX2		HMX2
KANK4	ENSG00000132854	4.98344	8.65411e-26	5.64591e-24	4.98344	KANK4	KANK4
SEMA6A	ENSG00000092421	-1.43416	8.6719e-26	5.64591e-24	1.43416	SEMA6A		SEMA6A
AC004540.1	ENSG00000214870	2.47813	8.88391e-26	5.77007e-24	2.47813	AC004540.1	AC004540.1
MYO1E	ENSG00000157483	-1.22429	8.96317e-26	5.80762e-24	1.22429	MYO1E		MYO1E
NLGN1	ENSG00000169760	1.89522	9.4644e-26	6.11775e-24	1.89522	NLGN1	NLGN1
PCDHGC4	ENSG00000242419	-1.37971	1.14721e-25	7.39784e-24	1.37971	PCDHGC4		PCDHGC4
FOXP4	ENSG00000137166	1.17617	1.19259e-25	7.67226e-24	1.17617	FOXP4	FOXP4
OLFML2A	ENSG00000185585	-1.24059	1.23041e-25	7.89677e-24	1.24059	OLFML2A		OLFML2A
KCNE5	ENSG00000176076	1.64361	1.24242e-25	7.95501e-24	1.64361	KCNE5	KCNE5
IGDCC4	ENSG00000103742	1.26612	1.78211e-25	1.13836e-23	1.26612	IGDCC4	IGDCC4
CLMP	ENSG00000166250	-1.44045	2.01841e-25	1.28628e-23	1.44045	CLMP		CLMP
TC2N	ENSG00000165929	-2.50236	2.34177e-25	1.48884e-23	2.50236	TC2N		TC2N
FIBCD1	ENSG00000130720	-2.44147	2.51405e-25	1.59463e-23	2.44147	FIBCD1		FIBCD1
F11R	ENSG00000158769	-1.4729	2.97096e-25	1.88003e-23	1.4729	F11R		F11R
DHRS2	ENSG00000100867	-3.00534	3.18329e-25	2.0097e-23	3.00534	DHRS2		DHRS2
MGAT3	ENSG00000128268	1.02629	3.8523e-25	2.42641e-23	1.02629	MGAT3	MGAT3
LINC01239	ENSG00000234840	5.29886	4.03906e-25	2.53814e-23	5.29886	LINC01239	LINC01239
TMBIM1	ENSG00000135926	-1.37584	4.28677e-25	2.68756e-23	1.37584	TMBIM1		TMBIM1
SPRED2	ENSG00000198369	1.48056	4.45525e-25	2.78674e-23	1.48056	SPRED2	SPRED2
ARHGEF19	ENSG00000142632	-1.23837	4.54431e-25	2.8359e-23	1.23837	ARHGEF19		ARHGEF19
CPNE2	ENSG00000140848	1.20275	5.97646e-25	3.72107e-23	1.20275	CPNE2	CPNE2
CLVS1	ENSG00000177182	2.63712	6.83623e-25	4.24661e-23	2.63712	CLVS1	CLVS1
ANPEP	ENSG00000166825	-1.51156	6.96988e-25	4.31973e-23	1.51156	ANPEP		ANPEP
NPTX2	ENSG00000106236	-1.73691	7.08449e-25	4.38074e-23	1.73691	NPTX2		NPTX2
DNAH10OS	ENSG00000250091	2.10181	8.10068e-25	4.99769e-23	2.10181	DNAH10OS	DNAH10OS
ANKRD6	ENSG00000135299	1.19031	8.73972e-25	5.3797e-23	1.19031	ANKRD6	ANKRD6
RNF144A	ENSG00000151692	0.971863	9.27233e-25	5.6946e-23	0.971863	RNF144A	RNF144A
MYCN	ENSG00000134323	-2.16597	9.36667e-25	5.73952e-23	2.16597	MYCN		MYCN
ESRP2	ENSG00000103067	-3.07053	9.64066e-25	5.89408e-23	3.07053	ESRP2		ESRP2
PPRC1	ENSG00000148840	-1.26902	1.13455e-24	6.92077e-23	1.26902	PPRC1		PPRC1
ANKMY2	ENSG00000106524	1.01264	1.14801e-24	6.98713e-23	1.01264	ANKMY2	ANKMY2
MEIS1	ENSG00000143995	2.00959	1.15219e-24	6.99683e-23	2.00959	MEIS1	MEIS1
CACNG6	ENSG00000130433	2.70519	1.3025e-24	7.89194e-23	2.70519	CACNG6	CACNG6
CARD11	ENSG00000198286	-1.89628	1.34774e-24	8.14783e-23	1.89628	CARD11		CARD11
SP7	ENSG00000170374	-2.48565	1.39114e-24	8.39146e-23	2.48565	SP7		SP7
AC148477.3	ENSG00000256943	-3.56161	1.51717e-24	9.13136e-23	3.56161	AC148477.3		AC148477.3
ECE1	ENSG00000117298	-1.28419	1.54224e-24	9.26163e-23	1.28419	ECE1		ECE1
MSRB3	ENSG00000174099	1.35173	1.65258e-24	9.90234e-23	1.35173	MSRB3	MSRB3
EPHX3	ENSG00000105131	-1.4658	1.98107e-24	1.18444e-22	1.4658	EPHX3		EPHX3
SSC4D	ENSG00000146700	-1.92205	2.0509e-24	1.22349e-22	1.92205	SSC4D		SSC4D
LINC00623	ENSG00000226067	1.45877	2.06305e-24	1.22804e-22	1.45877	LINC00623	LINC00623
SIPA1L2	ENSG00000116991	1.16283	2.3193e-24	1.37754e-22	1.16283	SIPA1L2	SIPA1L2
EMID1	ENSG00000186998	1.69192	2.33582e-24	1.38432e-22	1.69192	EMID1	EMID1
NMRK2	ENSG00000077009	-2.33037	2.5818e-24	1.52676e-22	2.33037	NMRK2		NMRK2
PIAS1	ENSG00000033800	1.35835	3.31293e-24	1.95484e-22	1.35835	PIAS1	PIAS1
DDX60	ENSG00000137628	-2.06138	3.67926e-24	2.16628e-22	2.06138	DDX60		DDX60
CYP26A1	ENSG00000095596	-12.2081	4.5435e-24	2.66933e-22	12.2081	CYP26A1		CYP26A1
SEC14L5	ENSG00000103184	-2.07862	4.78687e-24	2.80622e-22	2.07862	SEC14L5		SEC14L5
AC096733.2	ENSG00000273472	3.41687	5.2776e-24	3.08722e-22	3.41687	AC096733.2	AC096733.2
RSPO2	ENSG00000147655	-1.4943	5.94644e-24	3.47098e-22	1.4943	RSPO2		RSPO2
DOC2B	ENSG00000272636	2.69027	6.77895e-24	3.94841e-22	2.69027	DOC2B	DOC2B
APLP1	ENSG00000105290	1.12864	7.41391e-24	4.30893e-22	1.12864	APLP1	APLP1
PRKCB	ENSG00000166501	-1.25586	7.42975e-24	4.30893e-22	1.25586	PRKCB		PRKCB
LGI4	ENSG00000153902	1.99767	7.69758e-24	4.45473e-22	1.99767	LGI4	LGI4
AZIN2	ENSG00000142920	1.73659	1.23016e-23	7.10399e-22	1.73659	AZIN2	AZIN2
RGL3	ENSG00000205517	-2.60433	1.43483e-23	8.26829e-22	2.60433	RGL3		RGL3
SGPP2	ENSG00000163082	-2.52373	1.49872e-23	8.61814e-22	2.52373	SGPP2		SGPP2
MIR100HG	ENSG00000255248	3.10852	1.67861e-23	9.6321e-22	3.10852	MIR100HG	MIR100HG
OAS3	ENSG00000111331	-4.30373	1.71365e-23	9.81238e-22	4.30373	OAS3		OAS3
LINC01003	ENSG00000261455	1.83964	1.79986e-23	1.02842e-21	1.83964	LINC01003	LINC01003
VPS37D	ENSG00000176428	1.08165	1.85471e-23	1.05753e-21	1.08165	VPS37D	VPS37D
PLP1	ENSG00000123560	1.40171	2.20711e-23	1.25582e-21	1.40171	PLP1	PLP1
RAB25	ENSG00000132698	-1.82282	2.42638e-23	1.3777e-21	1.82282	RAB25		RAB25
MPPED1	ENSG00000186732	2.43318	2.90868e-23	1.64809e-21	2.43318	MPPED1	MPPED1
LINC01124	ENSG00000222033	-6.98054	3.2558e-23	1.84092e-21	6.98054	LINC01124		LINC01124
CAMK2N2	ENSG00000163888	-2.43961	3.30733e-23	1.86616e-21	2.43961	CAMK2N2		CAMK2N2
LSAMP	ENSG00000185565	0.959085	3.32141e-23	1.87021e-21	0.959085	LSAMP	LSAMP
ATP1B2	ENSG00000129244	1.23408	4.20242e-23	2.36138e-21	1.23408	ATP1B2	ATP1B2
TSPAN17	ENSG00000048140	-1.04722	5.20751e-23	2.92009e-21	1.04722	TSPAN17		TSPAN17
TPT1-AS1	ENSG00000170919	1.5565	5.25463e-23	2.94042e-21	1.5565	TPT1-AS1	TPT1-AS1
STK32B	ENSG00000152953	-1.63	5.32334e-23	2.97265e-21	1.63	STK32B		STK32B
MDGA2	ENSG00000139915	2.18106	5.33417e-23	2.97265e-21	2.18106	MDGA2	MDGA2
USP2	ENSG00000036672	-1.7563	5.49528e-23	3.05614e-21	1.7563	USP2		USP2
IRF6	ENSG00000117595	-4.03642	5.57669e-23	3.09506e-21	4.03642	IRF6		IRF6
F2RL2	ENSG00000164220	1.76572	5.63115e-23	3.11889e-21	1.76572	F2RL2	F2RL2
HS6ST2	ENSG00000171004	2.08962	6.2939e-23	3.47886e-21	2.08962	HS6ST2	HS6ST2
AL139246.5	ENSG00000272449	4.34275	6.61672e-23	3.64984e-21	4.34275	AL139246.5	AL139246.5
TMEM200B	ENSG00000253304	2.49813	7.15564e-23	3.93909e-21	2.49813	TMEM200B	TMEM200B
ZFP36L2	ENSG00000152518	1.17448	7.3174e-23	4.01997e-21	1.17448	ZFP36L2	ZFP36L2
DANCR	ENSG00000226950	-1.00318	7.67573e-23	4.20829e-21	1.00318	DANCR		DANCR
GNAO1	ENSG00000087258	-1.31329	7.74117e-23	4.23559e-21	1.31329	GNAO1		GNAO1
C1QBP	ENSG00000108561	-0.997056	7.86563e-23	4.29502e-21	0.997056	C1QBP		C1QBP
SP5	ENSG00000204335	-6.94834	8.0389e-23	4.3808e-21	6.94834	SP5		SP5
PTN	ENSG00000105894	-1.95017	8.16435e-23	4.44023e-21	1.95017	PTN		PTN
PREX1	ENSG00000124126	-2.21217	8.48001e-23	4.60265e-21	2.21217	PREX1		PREX1
TTF2	ENSG00000116830	-1.20954	9.17247e-23	4.96854e-21	1.20954	TTF2		TTF2
GCNT1	ENSG00000187210	1.48354	9.49204e-23	5.13139e-21	1.48354	GCNT1	GCNT1
UGDH	ENSG00000109814	1.02083	9.8325e-23	5.30485e-21	1.02083	UGDH	UGDH
ADAM23	ENSG00000114948	-1.18578	1.14749e-22	6.17867e-21	1.18578	ADAM23		ADAM23
WSCD2	ENSG00000075035	-1.872	1.28643e-22	6.91305e-21	1.872	WSCD2		WSCD2
DDHD2	ENSG00000085788	0.974969	1.50722e-22	8.08347e-21	0.974969	DDHD2	DDHD2
NEURL1	ENSG00000107954	2.22238	1.57425e-22	8.42627e-21	2.22238	NEURL1	NEURL1
ADAM28	ENSG00000042980	4.45689	1.62212e-22	8.66537e-21	4.45689	ADAM28	ADAM28
SDC2	ENSG00000169439	0.892066	1.64506e-22	8.77065e-21	0.892066	SDC2	SDC2
MAN2A1	ENSG00000112893	-0.983995	1.83038e-22	9.73947e-21	0.983995	MAN2A1		MAN2A1
SNX25	ENSG00000109762	1.63122	1.95262e-22	1.03696e-20	1.63122	SNX25	SNX25
SLC6A11	ENSG00000132164	-3.01118	2.22929e-22	1.18157e-20	3.01118	SLC6A11		SLC6A11
KDF1	ENSG00000175707	-2.96456	2.51416e-22	1.32995e-20	2.96456	KDF1		KDF1
C1orf94	ENSG00000142698	-3.729	2.64231e-22	1.39502e-20	3.729	C1orf94		C1orf94
CAD	ENSG00000084774	-1.14406	2.67579e-22	1.40994e-20	1.14406	CAD		CAD
TFR2	ENSG00000106327	-2.26892	2.72724e-22	1.43426e-20	2.26892	TFR2		TFR2
HEY1	ENSG00000164683	2.08485	2.83628e-22	1.48871e-20	2.08485	HEY1	HEY1
ASXL3	ENSG00000141431	2.19552	2.86956e-22	1.50327e-20	2.19552	ASXL3	ASXL3
BACH2	ENSG00000112182	1.54757	2.91612e-22	1.52471e-20	1.54757	BACH2	BACH2
SPSB4	ENSG00000175093	1.24096	3.1054e-22	1.62055e-20	1.24096	SPSB4	SPSB4
PROX1	ENSG00000117707	1.47792	3.3229e-22	1.73072e-20	1.47792	PROX1	PROX1
CBSL	ENSG00000274276	-1.46939	4.08298e-22	2.11869e-20	1.46939	CBSL		CBSL
OLFML3	ENSG00000116774	-2.19079	4.08342e-22	2.11869e-20	2.19079	OLFML3		OLFML3
SOX1	ENSG00000182968	1.70944	4.71037e-22	2.43931e-20	1.70944	SOX1	SOX1
TSC22D3	ENSG00000157514	1.23194	4.75916e-22	2.45987e-20	1.23194	TSC22D3	TSC22D3
LRCH1	ENSG00000136141	1.60848	5.49444e-22	2.8345e-20	1.60848	LRCH1	LRCH1
RBPMS2	ENSG00000166831	-1.28445	5.78266e-22	2.97752e-20	1.28445	RBPMS2		RBPMS2
PCOLCE2	ENSG00000163710	-1.46857	6.41938e-22	3.2991e-20	1.46857	PCOLCE2		PCOLCE2
UGT3A1	ENSG00000145626	-1.41418	6.70711e-22	3.44044e-20	1.41418	UGT3A1		UGT3A1
SLC2A1	ENSG00000117394	1.73223	6.89376e-22	3.5295e-20	1.73223	SLC2A1	SLC2A1
AL139384.1	ENSG00000274922	2.11463	7.22859e-22	3.69394e-20	2.11463	AL139384.1	AL139384.1
TINCR	ENSG00000223573	2.00677	7.48313e-22	3.81682e-20	2.00677	TINCR	TINCR
GRM2	ENSG00000164082	1.1553	7.61385e-22	3.87619e-20	1.1553	GRM2	GRM2
BCL2	ENSG00000171791	1.98524	7.75809e-22	3.94221e-20	1.98524	BCL2	BCL2
AC092645.1	ENSG00000278962	1.17806	7.83728e-22	3.975e-20	1.17806	AC092645.1	AC092645.1
RSAD1	ENSG00000136444	-1.49884	8.07754e-22	4.0892e-20	1.49884	RSAD1		RSAD1
SP8	ENSG00000164651	1.42828	9.10302e-22	4.59974e-20	1.42828	SP8	SP8
TSHZ3	ENSG00000121297	1.67733	9.47697e-22	4.77978e-20	1.67733	TSHZ3	TSHZ3
PLA2G7	ENSG00000146070	-2.0166	9.74649e-22	4.90658e-20	2.0166	PLA2G7		PLA2G7
METTL24	ENSG00000053328	2.44759	1.12059e-21	5.63082e-20	2.44759	METTL24	METTL24
FGFR4	ENSG00000160867	-1.2445	1.19953e-21	6.01632e-20	1.2445	FGFR4		FGFR4
PRCP	ENSG00000137509	-0.991212	1.28058e-21	6.41096e-20	0.991212	PRCP		PRCP
DHX33	ENSG00000005100	-1.03519	1.38841e-21	6.93795e-20	1.03519	DHX33		DHX33
USP2-AS1	ENSG00000245248	-3.66874	1.51642e-21	7.56368e-20	3.66874	USP2-AS1		USP2-AS1
NTN1	ENSG00000065320	-1.44875	1.55907e-21	7.76212e-20	1.44875	NTN1		NTN1
NANS	ENSG00000095380	-1.56477	1.76985e-21	8.79532e-20	1.56477	NANS		NANS
C1orf216	ENSG00000142686	-1.20907	1.77506e-21	8.8051e-20	1.20907	C1orf216		C1orf216
CASP10	ENSG00000003400	-2.11912	1.78721e-21	8.84913e-20	2.11912	CASP10		CASP10
PRNP	ENSG00000171867	1.90709	1.84929e-21	9.13982e-20	1.90709	PRNP	PRNP
JPH4	ENSG00000092051	-1.66371	2.09254e-21	1.03232e-19	1.66371	JPH4		JPH4
RELB	ENSG00000104856	-1.14522	2.15747e-21	1.06242e-19	1.14522	RELB		RELB
KIAA0895	ENSG00000164542	1.29036	2.18103e-21	1.07207e-19	1.29036	KIAA0895	KIAA0895
NRIP1	ENSG00000180530	1.34922	2.23248e-21	1.09537e-19	1.34922	NRIP1	NRIP1
NLE1	ENSG00000073536	-1.19025	2.32838e-21	1.14036e-19	1.19025	NLE1		NLE1
MPPED2	ENSG00000066382	1.63762	2.46901e-21	1.20705e-19	1.63762	MPPED2	MPPED2
NOS1	ENSG00000089250	-2.11418	2.51926e-21	1.2294e-19	2.11418	NOS1		NOS1
ARX	ENSG00000004848	4.40882	2.5575e-21	1.24582e-19	4.40882	ARX	ARX
AL357562.1	ENSG00000280142	-4.68956	2.57243e-21	1.25084e-19	4.68956	AL357562.1		AL357562.1
AP1M2	ENSG00000129354	-5.12756	2.86162e-21	1.38896e-19	5.12756	AP1M2		AP1M2
EBF4	ENSG00000088881	1.46414	3.04316e-21	1.47444e-19	1.46414	EBF4	EBF4
AL022068.1	ENSG00000228412	2.54922	3.68559e-21	1.78251e-19	2.54922	AL022068.1	AL022068.1
IGFN1	ENSG00000163395	2.06306	3.71473e-21	1.7934e-19	2.06306	IGFN1	IGFN1
IMPDH2	ENSG00000178035	-1.09257	4.00374e-21	1.92949e-19	1.09257	IMPDH2		IMPDH2
CA8	ENSG00000178538	2.13775	4.02574e-21	1.93665e-19	2.13775	CA8	CA8
TP53	ENSG00000141510	-1.0696	4.13244e-21	1.98445e-19	1.0696	TP53		TP53
APRT	ENSG00000198931	-1.11477	4.21887e-21	2.02237e-19	1.11477	APRT		APRT
AEN	ENSG00000181026	-1.37233	4.34255e-21	2.07798e-19	1.37233	AEN		AEN
GALNT12	ENSG00000119514	-1.16807	4.35054e-21	2.07813e-19	1.16807	GALNT12		GALNT12
IFI6	ENSG00000126709	-2.04732	4.48462e-21	2.1384e-19	2.04732	IFI6		IFI6
APCDD1L	ENSG00000198768	-5.00315	4.67304e-21	2.22433e-19	5.00315	APCDD1L		APCDD1L
FBP1	ENSG00000165140	-5.12874	4.71728e-21	2.24145e-19	5.12874	FBP1		FBP1
NBEAL2	ENSG00000160796	-1.12892	4.89078e-21	2.31982e-19	1.12892	NBEAL2		NBEAL2
PLP2	ENSG00000102007	-1.84038	5.20407e-21	2.46411e-19	1.84038	PLP2		PLP2
PLAT	ENSG00000104368	-1.46651	5.49057e-21	2.59523e-19	1.46651	PLAT		PLAT
CTSV	ENSG00000136943	-1.12937	5.54853e-21	2.61806e-19	1.12937	CTSV		CTSV
CCDC169	ENSG00000242715	-2.13329	5.82886e-21	2.74555e-19	2.13329	CCDC169		CCDC169
SYT10	ENSG00000110975	-2.50086	5.85537e-21	2.75325e-19	2.50086	SYT10		SYT10
NR2F2-AS1	ENSG00000247809	2.00558	6.12015e-21	2.87276e-19	2.00558	NR2F2-AS1	NR2F2-AS1
CROT	ENSG00000005469	1.3983	6.60103e-21	3.09312e-19	1.3983	CROT	CROT
KRTCAP3	ENSG00000157992	-1.76693	6.74154e-21	3.15351e-19	1.76693	KRTCAP3		KRTCAP3
GRB7	ENSG00000141738	-1.45474	6.99306e-21	3.26552e-19	1.45474	GRB7		GRB7
ALDH5A1	ENSG00000112294	1.2869	7.09714e-21	3.30842e-19	1.2869	ALDH5A1	ALDH5A1
SLC25A5	ENSG00000005022	-0.941866	7.31391e-21	3.40258e-19	0.941866	SLC25A5		SLC25A5
NRAV	ENSG00000248008	-2.28117	7.32426e-21	3.40258e-19	2.28117	NRAV		NRAV
B3GNT4	ENSG00000176383	2.89737	7.65184e-21	3.54867e-19	2.89737	B3GNT4	B3GNT4
EPHA2	ENSG00000142627	1.36501	8.05947e-21	3.73133e-19	1.36501	EPHA2	EPHA2
CDCP1	ENSG00000163814	-5.40899	8.3516e-21	3.85998e-19	5.40899	CDCP1		CDCP1
SCN4A	ENSG00000007314	-1.01696	8.60476e-21	3.97021e-19	1.01696	SCN4A		SCN4A
MYO1C	ENSG00000197879	1.01001	8.69184e-21	4.00357e-19	1.01001	MYO1C	MYO1C
NTM	ENSG00000182667	-1.43786	8.96501e-21	4.12238e-19	1.43786	NTM		NTM
LPAR3	ENSG00000171517	-1.96942	9.11913e-21	4.18615e-19	1.96942	LPAR3		LPAR3
CYR61	ENSG00000142871	1.79994	1.02578e-20	4.70087e-19	1.79994	CYR61	CYR61
CTTNBP2	ENSG00000077063	-1.18853	1.05338e-20	4.8192e-19	1.18853	CTTNBP2		CTTNBP2
DYNLL1	ENSG00000088986	-0.922137	1.18472e-20	5.41094e-19	0.922137	DYNLL1		DYNLL1
SULF1	ENSG00000137573	3.44883	1.19228e-20	5.43631e-19	3.44883	SULF1	SULF1
C3	ENSG00000125730	-2.70008	1.24072e-20	5.64767e-19	2.70008	C3		C3
NMRAL1	ENSG00000153406	-0.95848	1.31868e-20	5.99246e-19	0.95848	NMRAL1		NMRAL1
TMEM178A	ENSG00000152154	1.47752	1.33654e-20	6.06344e-19	1.47752	TMEM178A	TMEM178A
MMP25	ENSG00000008516	-2.18104	1.43758e-20	6.51096e-19	2.18104	MMP25		MMP25
VSTM4	ENSG00000165633	1.49535	1.51306e-20	6.84135e-19	1.49535	VSTM4	VSTM4
TST	ENSG00000128311	-1.02815	1.54379e-20	6.96867e-19	1.02815	TST		TST
ADAMTS3	ENSG00000156140	-1.40788	1.80979e-20	8.15582e-19	1.40788	ADAMTS3		ADAMTS3
PPM1N	ENSG00000213889	-1.81707	1.90573e-20	8.5739e-19	1.81707	PPM1N		PPM1N
TP53I3	ENSG00000115129	-1.10995	1.98448e-20	8.91339e-19	1.10995	TP53I3		TP53I3
CDON	ENSG00000064309	1.61412	2.04669e-20	9.17759e-19	1.61412	CDON	CDON
PTPN5	ENSG00000110786	1.26287	2.20697e-20	9.87991e-19	1.26287	PTPN5	PTPN5
AC007388.1	ENSG00000231312	1.65808	2.40262e-20	1.0738e-18	1.65808	AC007388.1	AC007388.1
SLC4A11	ENSG00000088836	-2.22677	2.72205e-20	1.21456e-18	2.22677	SLC4A11		SLC4A11
SYTL2	ENSG00000137501	1.5779	3.03473e-20	1.35185e-18	1.5779	SYTL2	SYTL2
P2RX7	ENSG00000089041	-3.30002	3.10439e-20	1.38061e-18	3.30002	P2RX7		P2RX7
TMTC1	ENSG00000133687	1.29146	3.91328e-20	1.7375e-18	1.29146	TMTC1	TMTC1
PRRX1	ENSG00000116132	-7.47351	4.13405e-20	1.83251e-18	7.47351	PRRX1		PRRX1
PPFIA3	ENSG00000177380	-1.05292	4.21129e-20	1.8637e-18	1.05292	PPFIA3		PPFIA3
RCL1	ENSG00000120158	-1.05783	4.28649e-20	1.89389e-18	1.05783	RCL1		RCL1
TNXB	ENSG00000168477	1.0403	4.31241e-20	1.90224e-18	1.0403	TNXB	TNXB
CDH6	ENSG00000113361	2.14716	4.57434e-20	2.01449e-18	2.14716	CDH6	CDH6
PAQR9	ENSG00000188582	1.96767	4.78791e-20	2.10512e-18	1.96767	PAQR9	PAQR9
SUMF2	ENSG00000129103	-0.906259	5.19429e-20	2.2801e-18	0.906259	SUMF2		SUMF2
DKK1	ENSG00000107984	-7.36292	5.58206e-20	2.44635e-18	7.36292	DKK1		DKK1
AP001148.1	ENSG00000278989	2.3875	7.20489e-20	3.15246e-18	2.3875	AP001148.1	AP001148.1
AC005696.4	ENSG00000277200	-1.81596	7.555e-20	3.30032e-18	1.81596	AC005696.4		AC005696.4
CLGN	ENSG00000153132	0.982493	7.78062e-20	3.3934e-18	0.982493	CLGN	CLGN
CNNM4	ENSG00000158158	-0.998649	8.41974e-20	3.66624e-18	0.998649	CNNM4		CNNM4
MUC4	ENSG00000145113	-4.64602	8.94528e-20	3.88883e-18	4.64602	MUC4		MUC4
SLC7A2	ENSG00000003989	-2.03437	9.45744e-20	4.10489e-18	2.03437	SLC7A2		SLC7A2
FAM43A	ENSG00000185112	-1.92244	1.09047e-19	4.72549e-18	1.92244	FAM43A		FAM43A
KRTAP13-4	ENSG00000186971	-7.11055	1.13261e-19	4.90024e-18	7.11055	KRTAP13-4		KRTAP13-4
EGFL6	ENSG00000198759	3.08118	1.15947e-19	5.00849e-18	3.08118	EGFL6	EGFL6
PDGFC	ENSG00000145431	1.9691	1.24451e-19	5.36723e-18	1.9691	PDGFC	PDGFC
ITPK1	ENSG00000100605	-0.987423	1.29783e-19	5.58829e-18	0.987423	ITPK1		ITPK1
AC093620.1	ENSG00000241269	3.38183	1.38693e-19	5.96247e-18	3.38183	AC093620.1	AC093620.1
ATP2A3	ENSG00000074370	-1.21105	1.46901e-19	6.30535e-18	1.21105	ATP2A3		ATP2A3
HS3ST3A1	ENSG00000153976	1.91299	1.6575e-19	7.10313e-18	1.91299	HS3ST3A1	HS3ST3A1
PALM	ENSG00000099864	0.904158	1.68162e-19	7.19511e-18	0.904158	PALM	PALM
AC244153.1	ENSG00000276170	-1.49006	1.7892e-19	7.64333e-18	1.49006	AC244153.1		AC244153.1
CLEC18B	ENSG00000140839	2.51329	1.85057e-19	7.89306e-18	2.51329	CLEC18B	CLEC18B
AKAP6	ENSG00000151320	2.52288	1.8644e-19	7.93955e-18	2.52288	AKAP6	AKAP6
B3GALT5	ENSG00000183778	-1.26259	1.91122e-19	8.12615e-18	1.26259	B3GALT5		B3GALT5
PXDN	ENSG00000130508	0.939755	2.03971e-19	8.65886e-18	0.939755	PXDN	PXDN
RFK	ENSG00000135002	1.15054	2.04415e-19	8.66414e-18	1.15054	RFK	RFK
PAICS	ENSG00000128050	-0.879447	2.12592e-19	8.99665e-18	0.879447	PAICS		PAICS
AL645608.7	ENSG00000272512	5.01054	2.23307e-19	9.43534e-18	5.01054	AL645608.7	AL645608.7
PIGW	ENSG00000277161	-1.2474	2.32941e-19	9.82706e-18	1.2474	PIGW		PIGW
LIN28A	ENSG00000131914	-0.996189	2.44192e-19	1.02857e-17	0.996189	LIN28A		LIN28A
FABP5	ENSG00000164687	-1.14478	2.45738e-19	1.03347e-17	1.14478	FABP5		FABP5
ARHGEF26	ENSG00000114790	-1.17231	2.73346e-19	1.1478e-17	1.17231	ARHGEF26		ARHGEF26
CYP2S1	ENSG00000167600	-1.17143	2.81926e-19	1.18199e-17	1.17143	CYP2S1		CYP2S1
MRGPRF	ENSG00000172935	-1.49096	2.88197e-19	1.20642e-17	1.49096	MRGPRF		MRGPRF
SLC5A5	ENSG00000105641	-2.4059	2.98731e-19	1.24859e-17	2.4059	SLC5A5		SLC5A5
NGEF	ENSG00000066248	2.21973	3.01857e-19	1.25971e-17	2.21973	NGEF	NGEF
ADIRF-AS1	ENSG00000272734	1.75655	3.03684e-19	1.26538e-17	1.75655	ADIRF-AS1	ADIRF-AS1
PYGO1	ENSG00000171016	1.11247	3.05304e-19	1.27018e-17	1.11247	PYGO1	PYGO1
CYB5R2	ENSG00000166394	-1.15591	3.19253e-19	1.32617e-17	1.15591	CYB5R2		CYB5R2
NUAK2	ENSG00000163545	1.31896	3.29063e-19	1.36483e-17	1.31896	NUAK2	NUAK2
BCL11A	ENSG00000119866	-4.50558	3.69156e-19	1.52878e-17	4.50558	BCL11A		BCL11A
LRRC75A-AS1	ENSG00000175061	-0.885426	3.8733e-19	1.60159e-17	0.885426	LRRC75A-AS1		LRRC75A-AS1
ADCY7	ENSG00000121281	1.24937	4.08798e-19	1.68779e-17	1.24937	ADCY7	ADCY7
FOXK1	ENSG00000164916	0.937092	4.10194e-19	1.69097e-17	0.937092	FOXK1	FOXK1
MEGF10	ENSG00000145794	-1.62461	4.20188e-19	1.72954e-17	1.62461	MEGF10		MEGF10
SNHG3	ENSG00000242125	-1.15792	4.37476e-19	1.79797e-17	1.15792	SNHG3		SNHG3
HERC5	ENSG00000138646	-1.76857	4.4611e-19	1.83067e-17	1.76857	HERC5		HERC5
LINC00963	ENSG00000204054	1.68815	4.59918e-19	1.88448e-17	1.68815	LINC00963	LINC00963
WDR3	ENSG00000065183	-1.01419	4.76472e-19	1.94936e-17	1.01419	WDR3		WDR3
TESC	ENSG00000088992	-1.9002	4.78387e-19	1.95424e-17	1.9002	TESC		TESC
DCAF12L1	ENSG00000198889	-1.65845	4.82832e-19	1.96943e-17	1.65845	DCAF12L1		DCAF12L1
SKIDA1	ENSG00000180592	1.12941	5.06782e-19	2.06401e-17	1.12941	SKIDA1	SKIDA1
AKR1C3	ENSG00000196139	-4.34478	5.19718e-19	2.11352e-17	4.34478	AKR1C3		AKR1C3
AC098936.1	ENSG00000224717	1.13187	5.99484e-19	2.43425e-17	1.13187	AC098936.1	AC098936.1
UCHL1	ENSG00000154277	-0.854363	6.29652e-19	2.55292e-17	0.854363	UCHL1		UCHL1
EPHA4	ENSG00000116106	-1.07981	6.423e-19	2.60031e-17	1.07981	EPHA4		EPHA4
URB2	ENSG00000135763	-1.1983	6.5534e-19	2.64914e-17	1.1983	URB2		URB2
FBLN2	ENSG00000163520	-1.13761	6.7523e-19	2.72547e-17	1.13761	FBLN2		FBLN2
NUAK1	ENSG00000074590	1.61975	6.78953e-19	2.73642e-17	1.61975	NUAK1	NUAK1
ORC1	ENSG00000085840	-0.9837	7.31565e-19	2.94409e-17	0.9837	ORC1		ORC1
CRYGEP	ENSG00000229150	-3.78433	8.45093e-19	3.39592e-17	3.78433	CRYGEP		CRYGEP
KLHL14	ENSG00000197705	5.87235	8.72127e-19	3.49936e-17	5.87235	KLHL14	KLHL14
KLHL5	ENSG00000109790	1.05139	9.09526e-19	3.64403e-17	1.05139	KLHL5	KLHL5
SPINK2	ENSG00000128040	-4.0548	9.13732e-19	3.65547e-17	4.0548	SPINK2		SPINK2
JAM2	ENSG00000154721	1.42738	9.20736e-19	3.67806e-17	1.42738	JAM2	JAM2
AHCY	ENSG00000101444	-1.06524	9.28507e-19	3.70364e-17	1.06524	AHCY		AHCY
SHISA6	ENSG00000188803	-1.27667	1.0017e-18	3.98971e-17	1.27667	SHISA6		SHISA6
MEPCE	ENSG00000146834	-0.992258	1.01326e-18	4.02984e-17	0.992258	MEPCE		MEPCE
FABP7	ENSG00000164434	2.07946	1.12941e-18	4.48516e-17	2.07946	FABP7	FABP7
GINS3	ENSG00000181938	-1.09814	1.16066e-18	4.60252e-17	1.09814	GINS3		GINS3
MACC1	ENSG00000183742	-2.37137	1.19933e-18	4.74894e-17	2.37137	MACC1		MACC1
ACSM3	ENSG00000005187	-2.25721	1.21023e-18	4.78508e-17	2.25721	ACSM3		ACSM3
KIF17	ENSG00000117245	-1.35468	1.24151e-18	4.90163e-17	1.35468	KIF17		KIF17
PRR5	ENSG00000186654	0.995728	1.3257e-18	5.22637e-17	0.995728	PRR5	PRR5
SND1	ENSG00000197157	-1.0994	1.45381e-18	5.72312e-17	1.0994	SND1		SND1
RASSF4	ENSG00000107551	1.19919	1.57574e-18	6.19411e-17	1.19919	RASSF4	RASSF4
ADM2	ENSG00000128165	-1.86798	1.78361e-18	7.00106e-17	1.86798	ADM2		ADM2
MAP6	ENSG00000171533	1.69004	1.7955e-18	7.03751e-17	1.69004	MAP6	MAP6
KLHDC8A	ENSG00000162873	3.08604	1.87924e-18	7.35509e-17	3.08604	KLHDC8A	KLHDC8A
SERPINE2	ENSG00000135919	-1.24906	1.93141e-18	7.54839e-17	1.24906	SERPINE2		SERPINE2
PFAS	ENSG00000178921	-0.999883	2.02171e-18	7.88991e-17	0.999883	PFAS		PFAS
GALNT3	ENSG00000115339	-4.413	2.02619e-18	7.89603e-17	4.413	GALNT3		GALNT3
YAP1	ENSG00000137693	1.01545	2.11465e-18	8.2289e-17	1.01545	YAP1	YAP1
AC006058.1	ENSG00000261786	-3.52024	2.16044e-18	8.39502e-17	3.52024	AC006058.1		AC006058.1
MYOZ3	ENSG00000164591	-2.82077	2.18738e-18	8.48754e-17	2.82077	MYOZ3		MYOZ3
LINC01198	ENSG00000231817	4.46485	2.32015e-18	8.98984e-17	4.46485	LINC01198	LINC01198
CDC6	ENSG00000094804	-1.07945	2.3256e-18	8.99807e-17	1.07945	CDC6		CDC6
NCDN	ENSG00000020129	-1.15812	2.35307e-18	9.09136e-17	1.15812	NCDN		NCDN
TRMT9B	ENSG00000250305	1.67325	2.36858e-18	9.13825e-17	1.67325	TRMT9B	TRMT9B
AL138686.2	ENSG00000285576	3.39042	2.41001e-18	9.28488e-17	3.39042	AL138686.2	AL138686.2
SEMA5B	ENSG00000082684	-1.41171	2.42038e-18	9.3116e-17	1.41171	SEMA5B		SEMA5B
PSME1	ENSG00000092010	-1.02144	2.47436e-18	9.50576e-17	1.02144	PSME1		PSME1
TMOD2	ENSG00000128872	1.45739	2.55988e-18	9.82036e-17	1.45739	TMOD2	TMOD2
TMEM179	ENSG00000258986	-1.48884	2.66713e-18	1.02173e-16	1.48884	TMEM179		TMEM179
AL355987.4	ENSG00000273066	1.90723	2.86185e-18	1.09478e-16	1.90723	AL355987.4	AL355987.4
WNT7A	ENSG00000154764	5.89152	2.90508e-18	1.10975e-16	5.89152	WNT7A	WNT7A
ST8SIA3	ENSG00000177511	-1.35631	2.9192e-18	1.11357e-16	1.35631	ST8SIA3		ST8SIA3
SEMA3F	ENSG00000001617	1.34166	3.09064e-18	1.17731e-16	1.34166	SEMA3F	SEMA3F
ACVR2B-AS1	ENSG00000229589	-1.03693	3.2429e-18	1.23358e-16	1.03693	ACVR2B-AS1		ACVR2B-AS1
DIRAS1	ENSG00000176490	-1.34359	3.63678e-18	1.38147e-16	1.34359	DIRAS1		DIRAS1
PRRX2	ENSG00000167157	1.33777	3.65365e-18	1.38593e-16	1.33777	PRRX2	PRRX2
SENP7	ENSG00000138468	1.17217	3.7291e-18	1.41257e-16	1.17217	SENP7	SENP7
MTHFD1	ENSG00000100714	-0.95145	3.82518e-18	1.44694e-16	0.95145	MTHFD1		MTHFD1
CACNA1B	ENSG00000148408	-1.58494	3.95951e-18	1.49567e-16	1.58494	CACNA1B		CACNA1B
MIR4648	ENSG00000264357	3.34708	4.08731e-18	1.54179e-16	3.34708	MIR4648	MIR4648
HSPD1	ENSG00000144381	-0.848021	4.23196e-18	1.59414e-16	0.848021	HSPD1		HSPD1
EARS2	ENSG00000103356	-0.972652	4.28745e-18	1.6128e-16	0.972652	EARS2		EARS2
TSR1	ENSG00000167721	-0.855272	4.64423e-18	1.74458e-16	0.855272	TSR1		TSR1
RAB11FIP5	ENSG00000135631	-1.101	4.67064e-18	1.75207e-16	1.101	RAB11FIP5		RAB11FIP5
GULP1	ENSG00000144366	1.09165	4.77245e-18	1.78779e-16	1.09165	GULP1	GULP1
NRP2	ENSG00000118257	-4.82323	5.03198e-18	1.88241e-16	4.82323	NRP2		NRP2
TRABD2A	ENSG00000186854	-2.03026	5.04943e-18	1.88633e-16	2.03026	TRABD2A		TRABD2A
FXYD5	ENSG00000089327	-1.14474	5.20461e-18	1.94162e-16	1.14474	FXYD5		FXYD5
DGKA	ENSG00000065357	-0.983541	5.24111e-18	1.95255e-16	0.983541	DGKA		DGKA
WDR43	ENSG00000163811	-0.911962	5.31889e-18	1.9788e-16	0.911962	WDR43		WDR43
PSAT1	ENSG00000135069	-1.0483	5.38292e-18	1.99988e-16	1.0483	PSAT1		PSAT1
OSBP2	ENSG00000184792	2.02975	5.43531e-18	2.01657e-16	2.02975	OSBP2	OSBP2
DLL4	ENSG00000128917	4.11685	5.85497e-18	2.16639e-16	4.11685	DLL4	DLL4
ICA1L	ENSG00000163596	1.31854	5.85511e-18	2.16639e-16	1.31854	ICA1L	ICA1L
COL4A5	ENSG00000188153	0.809157	5.88822e-18	2.17567e-16	0.809157	COL4A5	COL4A5
CADPS2	ENSG00000081803	-1.50286	6.24395e-18	2.30397e-16	1.50286	CADPS2		CADPS2
UNG	ENSG00000076248	-1.02888	6.35545e-18	2.34192e-16	1.02888	UNG		UNG
LINC01770	ENSG00000225285	4.07885	6.91607e-18	2.54504e-16	4.07885	LINC01770	LINC01770
ZBTB46	ENSG00000130584	0.918739	6.99665e-18	2.5712e-16	0.918739	ZBTB46	ZBTB46
ACKR3	ENSG00000144476	1.54151	7.67948e-18	2.81831e-16	1.54151	ACKR3	ACKR3
PCK2	ENSG00000100889	-1.48928	8.0166e-18	2.93805e-16	1.48928	PCK2		PCK2
BAIAP2-DT	ENSG00000226137	1.101	8.38891e-18	3.07034e-16	1.101	BAIAP2-DT	BAIAP2-DT
EVA1B	ENSG00000142694	1.23035	8.55858e-18	3.12821e-16	1.23035	EVA1B	EVA1B
DACH1	ENSG00000276644	1.78441	8.67185e-18	3.16452e-16	1.78441	DACH1	DACH1
MTHFD1L	ENSG00000120254	-1.24542	8.68129e-18	3.16452e-16	1.24542	MTHFD1L		MTHFD1L
LINC00665	ENSG00000232677	-0.808689	9.01749e-18	3.28266e-16	0.808689	LINC00665		LINC00665
ETV5	ENSG00000244405	2.47527	9.54153e-18	3.46876e-16	2.47527	ETV5	ETV5
RBM47	ENSG00000163694	3.24806	9.94674e-18	3.61123e-16	3.24806	RBM47	RBM47
GPRC5C	ENSG00000170412	1.17582	1.00939e-17	3.65974e-16	1.17582	GPRC5C	GPRC5C
TRIB1	ENSG00000173334	1.1294	1.01181e-17	3.66363e-16	1.1294	TRIB1	TRIB1
CABLES1	ENSG00000134508	-1.50279	1.02416e-17	3.70339e-16	1.50279	CABLES1		CABLES1
SP110	ENSG00000135899	-2.63279	1.02631e-17	3.70623e-16	2.63279	SP110		SP110
FBXO2	ENSG00000116661	-1.12277	1.02982e-17	3.71393e-16	1.12277	FBXO2		FBXO2
WNT2B	ENSG00000134245	4.94897	1.04826e-17	3.77541e-16	4.94897	WNT2B	WNT2B
TRIM14	ENSG00000106785	-1.82294	1.08674e-17	3.90879e-16	1.82294	TRIM14		TRIM14
AC092127.2	ENSG00000270124	-4.67938	1.11048e-17	3.9889e-16	4.67938	AC092127.2		AC092127.2
SOCS2-AS1	ENSG00000246985	3.36924	1.1241e-17	4.03248e-16	3.36924	SOCS2-AS1	SOCS2-AS1
CYTL1	ENSG00000170891	-3.0921	1.23017e-17	4.40715e-16	3.0921	CYTL1		CYTL1
COL12A1	ENSG00000111799	-3.08503	1.23551e-17	4.42042e-16	3.08503	COL12A1		COL12A1
ITPRIPL1	ENSG00000198885	-1.51742	1.32221e-17	4.72438e-16	1.51742	ITPRIPL1		ITPRIPL1
KCNH5	ENSG00000140015	-1.71491	1.33521e-17	4.76452e-16	1.71491	KCNH5		KCNH5
BEND7	ENSG00000165626	1.1632	1.39562e-17	4.97356e-16	1.1632	BEND7	BEND7
MAOA	ENSG00000189221	-1.76654	1.46464e-17	5.21267e-16	1.76654	MAOA		MAOA
KIF5A	ENSG00000155980	-1.31265	1.49531e-17	5.31483e-16	1.31265	KIF5A		KIF5A
CCDC92	ENSG00000119242	0.998991	1.50962e-17	5.35867e-16	0.998991	CCDC92	CCDC92
LMO3	ENSG00000048540	0.979117	1.52724e-17	5.41409e-16	0.979117	LMO3	LMO3
DGKB	ENSG00000136267	2.20062	1.56105e-17	5.52672e-16	2.20062	DGKB	DGKB
CERS4	ENSG00000090661	0.817122	1.60922e-17	5.68983e-16	0.817122	CERS4	CERS4
MIPEP	ENSG00000027001	-1.03376	1.61514e-17	5.70334e-16	1.03376	MIPEP		MIPEP
RHBDF1	ENSG00000007384	1.06113	1.67458e-17	5.9055e-16	1.06113	RHBDF1	RHBDF1
DTX3L	ENSG00000163840	-1.47929	1.71885e-17	6.05376e-16	1.47929	DTX3L		DTX3L
MSI1	ENSG00000135097	0.896781	1.89411e-17	6.66236e-16	0.896781	MSI1	MSI1
GRIN2B	ENSG00000273079	-1.69585	1.97463e-17	6.93655e-16	1.69585	GRIN2B		GRIN2B
TMEM38B	ENSG00000095209	0.993533	2.13869e-17	7.50315e-16	0.993533	TMEM38B	TMEM38B
TERT	ENSG00000164362	-1.81876	2.14753e-17	7.5244e-16	1.81876	TERT		TERT
FGD3	ENSG00000127084	2.37667	2.17211e-17	7.6007e-16	2.37667	FGD3	FGD3
AC148477.2	ENSG00000256542	-3.47395	2.22644e-17	7.78075e-16	3.47395	AC148477.2		AC148477.2
IGFBP6	ENSG00000167779	-2.83896	2.3017e-17	8.03341e-16	2.83896	IGFBP6		IGFBP6
OPLAH	ENSG00000178814	-1.05856	2.32715e-17	8.11179e-16	1.05856	OPLAH		OPLAH
AC006058.4	ENSG00000280435	-4.33547	2.46835e-17	8.59289e-16	4.33547	AC006058.4		AC006058.4
PLCB2	ENSG00000137841	-1.66909	2.47903e-17	8.61901e-16	1.66909	PLCB2		PLCB2
NOB1	ENSG00000141101	-0.825858	2.60503e-17	9.04548e-16	0.825858	NOB1		NOB1
VSX1	ENSG00000100987	4.32518	2.61855e-17	9.08075e-16	4.32518	VSX1	VSX1
RRS1	ENSG00000179041	-1.38407	2.65584e-17	9.19831e-16	1.38407	RRS1		RRS1
COL26A1	ENSG00000160963	1.17624	2.70348e-17	9.35134e-16	1.17624	COL26A1	COL26A1
SMIM10L2A	ENSG00000178947	1.20593	2.75889e-17	9.53084e-16	1.20593	SMIM10L2A	SMIM10L2A
AC240274.1	ENSG00000271254	1.15461	3.0257e-17	1.04392e-15	1.15461	AC240274.1	AC240274.1
NME4	ENSG00000103202	-0.913006	3.09659e-17	1.06702e-15	0.913006	NME4		NME4
KLRG2	ENSG00000188883	-1.80618	3.17457e-17	1.0925e-15	1.80618	KLRG2		KLRG2
CYP26C1	ENSG00000187553	-4.56034	3.28222e-17	1.12812e-15	4.56034	CYP26C1		CYP26C1
SUN2	ENSG00000100242	1.27607	3.31105e-17	1.13659e-15	1.27607	SUN2	SUN2
DNMT3B	ENSG00000088305	-1.08845	3.33015e-17	1.14169e-15	1.08845	DNMT3B		DNMT3B
GNL3	ENSG00000163938	-0.861449	3.34595e-17	1.14566e-15	0.861449	GNL3		GNL3
CBLC	ENSG00000142273	-2.3327	3.45921e-17	1.18295e-15	2.3327	CBLC		CBLC
GAS1	ENSG00000180447	1.36137	3.5083e-17	1.19822e-15	1.36137	GAS1	GAS1
LTBP2	ENSG00000119681	4.16878	3.53834e-17	1.20696e-15	4.16878	LTBP2	LTBP2
LMCD1	ENSG00000071282	2.22311	3.63436e-17	1.23815e-15	2.22311	LMCD1	LMCD1
SHANK2	ENSG00000162105	-1.38709	3.98643e-17	1.35639e-15	1.38709	SHANK2		SHANK2
PSPC1	ENSG00000121390	-0.948173	4.35535e-17	1.48005e-15	0.948173	PSPC1		PSPC1
SMYD2	ENSG00000143499	1.12652	4.44598e-17	1.50896e-15	1.12652	SMYD2	SMYD2
CDH9	ENSG00000113100	-1.74642	4.59475e-17	1.5575e-15	1.74642	CDH9		CDH9
NECAB2	ENSG00000103154	-1.16599	4.80505e-17	1.62675e-15	1.16599	NECAB2		NECAB2
AMOTL2	ENSG00000114019	1.03729	4.90103e-17	1.65717e-15	1.03729	AMOTL2	AMOTL2
ADGRG2	ENSG00000173698	-1.95003	5.01251e-17	1.69275e-15	1.95003	ADGRG2		ADGRG2
C19orf48	ENSG00000167747	-0.94108	5.0846e-17	1.71496e-15	0.94108	C19orf48		C19orf48
DOCK11	ENSG00000147251	1.16008	5.16634e-17	1.74036e-15	1.16008	DOCK11	DOCK11
ETS1	ENSG00000134954	-1.92184	5.29478e-17	1.78141e-15	1.92184	ETS1		ETS1
AUTS2	ENSG00000158321	-1.67767	5.49186e-17	1.84543e-15	1.67767	AUTS2		AUTS2
CCNE1	ENSG00000105173	-0.906516	6.15225e-17	2.06478e-15	0.906516	CCNE1		CCNE1
STAT6	ENSG00000166888	-1.20048	6.70811e-17	2.24855e-15	1.20048	STAT6		STAT6
NFIC	ENSG00000141905	-1.08212	7.19731e-17	2.40954e-15	1.08212	NFIC		NFIC
LINC02538	ENSG00000272549	1.77018	7.74202e-17	2.5887e-15	1.77018	LINC02538	LINC02538
DIXDC1	ENSG00000150764	1.66866	8.29189e-17	2.76914e-15	1.66866	DIXDC1	DIXDC1
MAPK8IP1	ENSG00000121653	-1.01867	8.42255e-17	2.80931e-15	1.01867	MAPK8IP1		MAPK8IP1
PIP5KL1	ENSG00000167103	-1.39706	8.4932e-17	2.82742e-15	1.39706	PIP5KL1		PIP5KL1
RTN4RL2	ENSG00000186907	-1.23116	8.4977e-17	2.82742e-15	1.23116	RTN4RL2		RTN4RL2
CDK2AP1	ENSG00000111328	-1.20082	8.63567e-17	2.86636e-15	1.20082	CDK2AP1		CDK2AP1
ADPRH	ENSG00000144843	-1.37582	8.63592e-17	2.86636e-15	1.37582	ADPRH		ADPRH
AGBL1	ENSG00000273540	4.64693	9.84696e-17	3.26432e-15	4.64693	AGBL1	AGBL1
TAL2	ENSG00000186051	4.5531	9.97239e-17	3.30186e-15	4.5531	TAL2	TAL2
DDX21	ENSG00000165732	-0.891078	1.12561e-16	3.72233e-15	0.891078	DDX21		DDX21
CTSK	ENSG00000143387	1.4424	1.25086e-16	4.13149e-15	1.4424	CTSK	CTSK
COLGALT2	ENSG00000198756	0.866523	1.25815e-16	4.15051e-15	0.866523	COLGALT2	COLGALT2
PPARA	ENSG00000186951	1.32546	1.26255e-16	4.157e-15	1.32546	PPARA	PPARA
SNN	ENSG00000184602	0.822797	1.26318e-16	4.157e-15	0.822797	SNN	SNN
RYR1	ENSG00000196218	-1.05057	1.27642e-16	4.19544e-15	1.05057	RYR1		RYR1
COTL1	ENSG00000103187	0.88863	1.34346e-16	4.41047e-15	0.88863	COTL1	COTL1
HEG1	ENSG00000173706	-1.05947	1.36992e-16	4.49187e-15	1.05947	HEG1		HEG1
PCDH17	ENSG00000118946	1.5477	1.42264e-16	4.6591e-15	1.5477	PCDH17	PCDH17
OSBPL6	ENSG00000079156	0.863231	1.53798e-16	5.03077e-15	0.863231	OSBPL6	OSBPL6
JAG2	ENSG00000184916	1.38825	1.54461e-16	5.04634e-15	1.38825	JAG2	JAG2
CCDC183	ENSG00000213213	1.61823	1.60004e-16	5.22114e-15	1.61823	CCDC183	CCDC183
SEC14L2	ENSG00000100003	2.06337	1.61918e-16	5.27722e-15	2.06337	SEC14L2	SEC14L2
FOS	ENSG00000170345	2.24221	1.63064e-16	5.3082e-15	2.24221	FOS	FOS
AC009133.3	ENSG00000260719	-4.3696	1.86452e-16	6.06226e-15	4.3696	AC009133.3		AC009133.3
FLRT1	ENSG00000126500	1.86092	1.94629e-16	6.32054e-15	1.86092	FLRT1	FLRT1
GSC	ENSG00000133937	-3.3132	2.02631e-16	6.57252e-15	3.3132	GSC		GSC
MCM4	ENSG00000104738	-0.775009	2.2017e-16	7.13286e-15	0.775009	MCM4		MCM4
CRIP1	ENSG00000213145	4.16628	2.31153e-16	7.47658e-15	4.16628	CRIP1	CRIP1
HENMT1	ENSG00000162639	-1.65671	2.31331e-16	7.47658e-15	1.65671	HENMT1		HENMT1
EEF2	ENSG00000167658	-0.877858	2.31889e-16	7.48568e-15	0.877858	EEF2		EEF2
CD4	ENSG00000010610	-1.38678	2.40908e-16	7.76756e-15	1.38678	CD4		CD4
POLR1B	ENSG00000125630	-0.959383	2.46031e-16	7.9233e-15	0.959383	POLR1B		POLR1B
BVES	ENSG00000112276	1.12756	2.6183e-16	8.42209e-15	1.12756	BVES	BVES
UBE2QL1	ENSG00000215218	2.15785	2.72016e-16	8.73936e-15	2.15785	UBE2QL1	UBE2QL1
SLC16A10	ENSG00000112394	1.49144	2.77725e-16	8.91222e-15	1.49144	SLC16A10	SLC16A10
CARNS1	ENSG00000172508	-2.20792	2.7956e-16	8.96047e-15	2.20792	CARNS1		CARNS1
AC241585.2	ENSG00000281571	1.47688	2.91589e-16	9.335e-15	1.47688	AC241585.2	AC241585.2
PUS1	ENSG00000177192	-1.03591	2.95127e-16	9.43709e-15	1.03591	PUS1		PUS1
TSPAN2	ENSG00000134198	1.4233	3.04965e-16	9.74018e-15	1.4233	TSPAN2	TSPAN2
KCNJ2	ENSG00000123700	2.57773	3.08488e-16	9.8411e-15	2.57773	KCNJ2	KCNJ2
SMOC2	ENSG00000112562	-3.12841	3.10023e-16	9.87843e-15	3.12841	SMOC2		SMOC2
NTRK3	ENSG00000140538	1.86791	3.12708e-16	9.95227e-15	1.86791	NTRK3	NTRK3
EPHA7	ENSG00000135333	1.57257	3.32069e-16	1.05561e-14	1.57257	EPHA7	EPHA7
FAM178B	ENSG00000168754	-1.93872	3.39156e-16	1.07687e-14	1.93872	FAM178B		FAM178B
GABRB3	ENSG00000166206	-1.12656	3.55081e-16	1.12612e-14	1.12656	GABRB3		GABRB3
HIP1R	ENSG00000130787	1.08028	3.57847e-16	1.13356e-14	1.08028	HIP1R	HIP1R
MORC4	ENSG00000133131	1.3157	3.62445e-16	1.14678e-14	1.3157	MORC4	MORC4
RAP2C-AS1	ENSG00000232160	1.35529	4.17427e-16	1.31921e-14	1.35529	RAP2C-AS1	RAP2C-AS1
ZBTB42	ENSG00000179627	-1.75512	4.34917e-16	1.37288e-14	1.75512	ZBTB42		ZBTB42
DACT3	ENSG00000197380	1.17889	4.39024e-16	1.38423e-14	1.17889	DACT3	DACT3
APEX2	ENSG00000169188	-0.919419	4.42106e-16	1.39233e-14	0.919419	APEX2		APEX2
HSPA2	ENSG00000126803	-1.08832	4.4417e-16	1.3972e-14	1.08832	HSPA2		HSPA2
DTX4	ENSG00000110042	0.905618	4.86098e-16	1.52732e-14	0.905618	DTX4	DTX4
AC010997.3	ENSG00000272692	2.69781	5.08881e-16	1.59705e-14	2.69781	AC010997.3	AC010997.3
EFR3B	ENSG00000084710	0.941196	5.15591e-16	1.61623e-14	0.941196	EFR3B	EFR3B
CLDN7	ENSG00000181885	-4.35798	5.3133e-16	1.66365e-14	4.35798	CLDN7		CLDN7
ANXA3	ENSG00000138772	2.40462	5.41092e-16	1.69226e-14	2.40462	ANXA3	ANXA3
ACTN3	ENSG00000248746	-1.47553	5.43911e-16	1.69911e-14	1.47553	ACTN3		ACTN3
APOC1	ENSG00000130208	-1.8838	5.74142e-16	1.79148e-14	1.8838	APOC1		APOC1
APPBP2	ENSG00000062725	0.823256	5.79943e-16	1.8075e-14	0.823256	APPBP2	APPBP2
CYYR1	ENSG00000166265	-1.00968	5.84358e-16	1.81917e-14	1.00968	CYYR1		CYYR1
PROCR	ENSG00000101000	-1.58719	6.40986e-16	1.99317e-14	1.58719	PROCR		PROCR
SNHG4	ENSG00000281398	-1.73628	6.54037e-16	2.03142e-14	1.73628	SNHG4		SNHG4
CACNA1E	ENSG00000198216	-1.30422	6.57737e-16	2.04057e-14	1.30422	CACNA1E		CACNA1E
FOXP2	ENSG00000128573	2.14074	6.80368e-16	2.10836e-14	2.14074	FOXP2	FOXP2
TIFA	ENSG00000145365	1.42154	6.92094e-16	2.14225e-14	1.42154	TIFA	TIFA
CREBRF	ENSG00000164463	1.09621	7.07127e-16	2.18628e-14	1.09621	CREBRF	CREBRF
PRPSAP1	ENSG00000161542	0.833572	7.28471e-16	2.2497e-14	0.833572	PRPSAP1	PRPSAP1
EEF1AKMT4	ENSG00000284753	-1.90207	7.29781e-16	2.25118e-14	1.90207	EEF1AKMT4		EEF1AKMT4
WDR86-AS1	ENSG00000243836	2.52833	7.90373e-16	2.43477e-14	2.52833	WDR86-AS1	WDR86-AS1
AC213203.2	ENSG00000277475	1.79777	7.91095e-16	2.43477e-14	1.79777	AC213203.2	AC213203.2
LINC01896	ENSG00000263146	1.3784	7.93315e-16	2.43884e-14	1.3784	LINC01896	LINC01896
RHOC	ENSG00000155366	1.02785	8.02208e-16	2.46338e-14	1.02785	RHOC	RHOC
PCDH1	ENSG00000156453	-1.12323	8.27896e-16	2.53938e-14	1.12323	PCDH1		PCDH1
AC012123.1	ENSG00000228835	6.75147	8.60441e-16	2.63622e-14	6.75147	AC012123.1	AC012123.1
AL050341.2	ENSG00000259943	1.2407	9.09336e-16	2.78288e-14	1.2407	AL050341.2	AL050341.2
FAM111A-DT	ENSG00000245571	-1.7763	9.21403e-16	2.81662e-14	1.7763	FAM111A-DT		FAM111A-DT
LRCH2	ENSG00000130224	0.930303	9.60252e-16	2.93207e-14	0.930303	LRCH2	LRCH2
RHBDL3	ENSG00000141314	-1.31116	9.68901e-16	2.95515e-14	1.31116	RHBDL3		RHBDL3
ZNF385B	ENSG00000144331	1.28654	1.02908e-15	3.13515e-14	1.28654	ZNF385B	ZNF385B
F8	ENSG00000185010	-1.22448	1.06085e-15	3.22832e-14	1.22448	F8		F8
ANO5	ENSG00000171714	0.935968	1.07608e-15	3.27098e-14	0.935968	ANO5	ANO5
CASC4	ENSG00000166734	0.83449	1.09173e-15	3.31485e-14	0.83449	CASC4	CASC4
FOSL2	ENSG00000075426	2.92729	1.13467e-15	3.44136e-14	2.92729	FOSL2	FOSL2
C3orf52	ENSG00000114529	-1.64658	1.15084e-15	3.48649e-14	1.64658	C3orf52		C3orf52
DNPEP	ENSG00000123992	-0.96854	1.15373e-15	3.49136e-14	0.96854	DNPEP		DNPEP
AIF1L	ENSG00000126878	-0.82429	1.19051e-15	3.59864e-14	0.82429	AIF1L		AIF1L
KCNJ13	ENSG00000115474	1.71957	1.20805e-15	3.6476e-14	1.71957	KCNJ13	KCNJ13
RNF141	ENSG00000110315	0.810549	1.26367e-15	3.81127e-14	0.810549	RNF141	RNF141
RIPOR1	ENSG00000039523	1.37464	1.33688e-15	4.0276e-14	1.37464	RIPOR1	RIPOR1
GPATCH4	ENSG00000160818	-1.07181	1.33904e-15	4.0296e-14	1.07181	GPATCH4		GPATCH4
ENTPD4	ENSG00000197217	0.979329	1.36252e-15	4.09573e-14	0.979329	ENTPD4	ENTPD4
E2F8	ENSG00000129173	-1.33661	1.38605e-15	4.16183e-14	1.33661	E2F8		E2F8
GABRQ	ENSG00000268089	-1.25598	1.40046e-15	4.20044e-14	1.25598	GABRQ		GABRQ
JDP2	ENSG00000140044	2.04127	1.46299e-15	4.38315e-14	2.04127	JDP2	JDP2
HMGCLL1	ENSG00000146151	1.1818	1.46505e-15	4.38446e-14	1.1818	HMGCLL1	HMGCLL1
WIF1	ENSG00000156076	-4.15008	1.51908e-15	4.54115e-14	4.15008	WIF1		WIF1
TMEM37	ENSG00000171227	-1.96287	1.60303e-15	4.78683e-14	1.96287	TMEM37		TMEM37
UNC93B1	ENSG00000110057	-0.995561	1.72056e-15	5.13212e-14	0.995561	UNC93B1		UNC93B1
SLC25A13	ENSG00000004864	-0.77398	1.76101e-15	5.247e-14	0.77398	SLC25A13		SLC25A13
DUSP5	ENSG00000138166	-2.12838	1.80642e-15	5.37639e-14	2.12838	DUSP5		DUSP5
PIP5K1B	ENSG00000107242	2.02284	1.85155e-15	5.50464e-14	2.02284	PIP5K1B	PIP5K1B
MAP3K21	ENSG00000143674	-1.08548	2.00973e-15	5.96838e-14	1.08548	MAP3K21		MAP3K21
AGMAT	ENSG00000116771	-2.05159	2.0652e-15	6.12638e-14	2.05159	AGMAT		AGMAT
ISM1	ENSG00000101230	-3.414	2.11287e-15	6.26093e-14	3.414	ISM1		ISM1
RPL12	ENSG00000197958	-0.788569	2.22473e-15	6.5852e-14	0.788569	RPL12		RPL12
ADGRL3	ENSG00000150471	0.951333	2.3193e-15	6.85764e-14	0.951333	ADGRL3	ADGRL3
LINC01783	ENSG00000233421	1.52663	2.38266e-15	7.03729e-14	1.52663	LINC01783	LINC01783
ITGAV	ENSG00000138448	1.03972	2.41391e-15	7.12181e-14	1.03972	ITGAV	ITGAV
ZIC2	ENSG00000043355	-1.03109	2.42501e-15	7.14679e-14	1.03109	ZIC2		ZIC2
SNHG14	ENSG00000224078	-1.06527	2.53106e-15	7.45122e-14	1.06527	SNHG14		SNHG14
SLC1A5	ENSG00000105281	-0.965751	2.57551e-15	7.57385e-14	0.965751	SLC1A5		SLC1A5
SLC29A3	ENSG00000198246	-0.899575	2.62269e-15	7.70423e-14	0.899575	SLC29A3		SLC29A3
C16orf89	ENSG00000153446	-3.29609	2.66135e-15	7.80301e-14	3.29609	C16orf89		C16orf89
NR2F2	ENSG00000185551	1.17342	2.66208e-15	7.80301e-14	1.17342	NR2F2	NR2F2
ERAP1	ENSG00000164307	-0.998403	2.69051e-15	7.8778e-14	0.998403	ERAP1		ERAP1
SLC13A4	ENSG00000164707	-1.87349	2.84375e-15	8.31751e-14	1.87349	SLC13A4		SLC13A4
IQCN	ENSG00000130518	1.559	2.95566e-15	8.6355e-14	1.559	IQCN	IQCN
HP1BP3	ENSG00000127483	0.817049	2.9769e-15	8.68819e-14	0.817049	HP1BP3	HP1BP3
HES1	ENSG00000114315	1.60716	3.18566e-15	9.28744e-14	1.60716	HES1	HES1
AC106820.4	ENSG00000260293	1.59888	3.21572e-15	9.36501e-14	1.59888	AC106820.4	AC106820.4
MFGE8	ENSG00000140545	-1.25936	3.3452e-15	9.73162e-14	1.25936	MFGE8		MFGE8
SORCS3	ENSG00000156395	1.69814	3.37188e-15	9.79872e-14	1.69814	SORCS3	SORCS3
NDNF	ENSG00000173376	1.67004	3.39928e-15	9.86776e-14	1.67004	NDNF	NDNF
EGLN3	ENSG00000129521	-1.34464	3.69723e-15	1.07212e-13	1.34464	EGLN3		EGLN3
KCNK1	ENSG00000135750	-4.03703	3.72844e-15	1.08001e-13	4.03703	KCNK1		KCNK1
TSSC2	ENSG00000223756	-0.828677	3.73414e-15	1.08051e-13	0.828677	TSSC2		TSSC2
TMEM92	ENSG00000167105	-1.43307	3.8464e-15	1.1118e-13	1.43307	TMEM92		TMEM92
USHBP1	ENSG00000130307	-1.95485	4.05048e-15	1.16954e-13	1.95485	USHBP1		USHBP1
TMEM268	ENSG00000157693	-1.80044	4.0971e-15	1.18174e-13	1.80044	TMEM268		TMEM268
C11orf54	ENSG00000182919	1.1213	4.32985e-15	1.24755e-13	1.1213	C11orf54	C11orf54
SLC25A6	ENSG00000169100	-0.902577	4.59947e-15	1.32383e-13	0.902577	SLC25A6		SLC25A6
UTP20	ENSG00000120800	-1.11132	4.81194e-15	1.38351e-13	1.11132	UTP20		UTP20
NRSN1	ENSG00000152954	2.71827	4.85994e-15	1.39583e-13	2.71827	NRSN1	NRSN1
S1PR3	ENSG00000213694	-1.41829	4.88842e-15	1.40252e-13	1.41829	S1PR3		S1PR3
RBPMS	ENSG00000157110	-0.891006	4.91015e-15	1.40726e-13	0.891006	RBPMS		RBPMS
RPS27P25	ENSG00000239881	1.36019	4.9191e-15	1.40834e-13	1.36019	RPS27P25	RPS27P25
FAM219A	ENSG00000164970	1.07339	5.36134e-15	1.53333e-13	1.07339	FAM219A	FAM219A
NHLH1	ENSG00000171786	7.30917	5.46983e-15	1.56271e-13	7.30917	NHLH1	NHLH1
AC137767.1	ENSG00000256092	1.01486	5.48849e-15	1.56639e-13	1.01486	AC137767.1	AC137767.1
EFEMP2	ENSG00000172638	1.5985	5.53691e-15	1.57854e-13	1.5985	EFEMP2	EFEMP2
FAM160A1	ENSG00000164142	-1.50605	5.88424e-15	1.6758e-13	1.50605	FAM160A1		FAM160A1
OSTM1	ENSG00000081087	0.845639	6.05584e-15	1.72286e-13	0.845639	OSTM1	OSTM1
ZSWIM6	ENSG00000130449	0.835151	6.06474e-15	1.72358e-13	0.835151	ZSWIM6	ZSWIM6
FZD3	ENSG00000104290	0.946869	6.34451e-15	1.8012e-13	0.946869	FZD3	FZD3
RRP9	ENSG00000114767	-1.02724	6.58932e-15	1.86874e-13	1.02724	RRP9		RRP9
LCK	ENSG00000182866	-3.92165	6.98661e-15	1.97935e-13	3.92165	LCK		LCK
UNC5A	ENSG00000113763	-3.21812	7.11366e-15	2.01323e-13	3.21812	UNC5A		UNC5A
AC244154.1	ENSG00000274487	1.21444	9.01017e-15	2.5473e-13	1.21444	AC244154.1	AC244154.1
PLEKHH1	ENSG00000054690	0.916333	9.04208e-15	2.55366e-13	0.916333	PLEKHH1	PLEKHH1
SNAP25	ENSG00000132639	4.48688	9.40385e-15	2.65306e-13	4.48688	SNAP25	SNAP25
HACL1	ENSG00000131373	-0.792193	9.51009e-15	2.68024e-13	0.792193	HACL1		HACL1
RAB34	ENSG00000109113	-0.931341	9.61466e-15	2.7069e-13	0.931341	RAB34		RAB34
ELP4	ENSG00000109911	-0.973877	1.00682e-14	2.83165e-13	0.973877	ELP4		ELP4
FNDC7	ENSG00000143107	-5.83746	1.0102e-14	2.83821e-13	5.83746	FNDC7		FNDC7
HFM1	ENSG00000162669	1.253	1.05035e-14	2.94795e-13	1.253	HFM1	HFM1
CD70	ENSG00000125726	-3.63801	1.10243e-14	3.09092e-13	3.63801	CD70		CD70
CRYBA4	ENSG00000196431	-1.5148	1.11766e-14	3.13038e-13	1.5148	CRYBA4		CRYBA4
FAM8A1	ENSG00000137414	0.793347	1.14187e-14	3.19487e-13	0.793347	FAM8A1	FAM8A1
ROBO1	ENSG00000169855	-1.10194	1.16119e-14	3.24557e-13	1.10194	ROBO1		ROBO1
COQ8A	ENSG00000163050	-0.910333	1.21334e-14	3.38785e-13	0.910333	COQ8A		COQ8A
NOL4L	ENSG00000197183	1.02977	1.24065e-14	3.46053e-13	1.02977	NOL4L	NOL4L
EDN1	ENSG00000078401	5.09752	1.25465e-14	3.49598e-13	5.09752	EDN1	EDN1
SYT3	ENSG00000213023	-1.30478	1.25716e-14	3.49937e-13	1.30478	SYT3		SYT3
CPB2-AS1	ENSG00000235903	1.90485	1.27967e-14	3.55839e-13	1.90485	CPB2-AS1	CPB2-AS1
CA11	ENSG00000063180	-0.876117	1.34852e-14	3.74598e-13	0.876117	CA11		CA11
KREMEN1	ENSG00000183762	1.14501	1.35965e-14	3.77302e-13	1.14501	KREMEN1	KREMEN1
FAM198A	ENSG00000144649	-1.29833	1.4131e-14	3.91733e-13	1.29833	FAM198A		FAM198A
INHBE	ENSG00000139269	-2.85262	1.44599e-14	4.0044e-13	2.85262	INHBE		INHBE
ANXA1	ENSG00000135046	3.81664	1.50603e-14	4.16643e-13	3.81664	ANXA1	ANXA1
BMPR1B	ENSG00000138696	1.55642	1.5179e-14	4.19497e-13	1.55642	BMPR1B	BMPR1B
WASF1	ENSG00000112290	0.876285	1.56687e-14	4.3259e-13	0.876285	WASF1	WASF1
PLAU	ENSG00000122861	-1.21134	1.60921e-14	4.43826e-13	1.21134	PLAU		PLAU
RAP1GAP	ENSG00000076864	-1.0729	1.61284e-14	4.44375e-13	1.0729	RAP1GAP		RAP1GAP
FILIP1	ENSG00000118407	-0.897706	1.62538e-14	4.47163e-13	0.897706	FILIP1		FILIP1
CRADD	ENSG00000169372	1.52193	1.62663e-14	4.47163e-13	1.52193	CRADD	CRADD
GRHL2	ENSG00000083307	-3.64432	1.62791e-14	4.47163e-13	3.64432	GRHL2		GRHL2
HSD17B14	ENSG00000087076	0.874914	1.69758e-14	4.65828e-13	0.874914	HSD17B14	HSD17B14
GXYLT2	ENSG00000172986	-3.52023	1.71197e-14	4.693e-13	3.52023	GXYLT2		GXYLT2
ASIC1	ENSG00000110881	1.62877	1.75967e-14	4.8189e-13	1.62877	ASIC1	ASIC1
PTBP3	ENSG00000119314	-1.20546	1.7719e-14	4.84749e-13	1.20546	PTBP3		PTBP3
ALDH1A2	ENSG00000128918	-3.32518	1.87247e-14	5.11747e-13	3.32518	ALDH1A2		ALDH1A2
SLC15A2	ENSG00000163406	-1.29354	1.96382e-14	5.35697e-13	1.29354	SLC15A2		SLC15A2
GPR173	ENSG00000184194	0.799281	1.96407e-14	5.35697e-13	0.799281	GPR173	GPR173
ZFP36L1	ENSG00000185650	0.844232	2.0471e-14	5.57782e-13	0.844232	ZFP36L1	ZFP36L1
FAM124A	ENSG00000150510	-1.08182	2.0552e-14	5.59426e-13	1.08182	FAM124A		FAM124A
NSUN7	ENSG00000179299	0.787076	2.1752e-14	5.91496e-13	0.787076	NSUN7	NSUN7
RASL12	ENSG00000103710	-1.16927	2.22372e-14	6.04084e-13	1.16927	RASL12		RASL12
LPCAT3	ENSG00000111684	-0.915094	2.35998e-14	6.40458e-13	0.915094	LPCAT3		LPCAT3
TGFBR3	ENSG00000069702	0.852522	2.39812e-14	6.50157e-13	0.852522	TGFBR3	TGFBR3
TRIM54	ENSG00000138100	-5.05816	2.41599e-14	6.54348e-13	5.05816	TRIM54		TRIM54
CRYGN	ENSG00000127377	2.21727	2.44594e-14	6.61797e-13	2.21727	CRYGN	CRYGN
SCN3B	ENSG00000166257	3.18964	2.48174e-14	6.70813e-13	3.18964	SCN3B	SCN3B
LRRC8C-DT	ENSG00000231999	2.80931	2.52934e-14	6.82996e-13	2.80931	LRRC8C-DT	LRRC8C-DT
AC092691.1	ENSG00000239268	2.62004	2.5736e-14	6.94256e-13	2.62004	AC092691.1	AC092691.1
PUM3	ENSG00000080608	-0.803888	2.83444e-14	7.63861e-13	0.803888	PUM3		PUM3
PYCR3	ENSG00000104524	-1.04188	2.8634e-14	7.70898e-13	1.04188	PYCR3		PYCR3
AL035425.3	ENSG00000261409	1.112	2.98235e-14	8.02124e-13	1.112	AL035425.3	AL035425.3
SPAG16	ENSG00000144451	0.881357	3.22729e-14	8.67049e-13	0.881357	SPAG16	SPAG16
LOXL4	ENSG00000138131	1.41147	3.23014e-14	8.67049e-13	1.41147	LOXL4	LOXL4
YBX3	ENSG00000060138	-0.882069	3.38442e-14	9.07561e-13	0.882069	YBX3		YBX3
RABEPK	ENSG00000136933	-1.03121	3.40077e-14	9.11042e-13	1.03121	RABEPK		RABEPK
SIGMAR1	ENSG00000147955	-0.90412	3.45551e-14	9.24793e-13	0.90412	SIGMAR1		SIGMAR1
HLA-DQB1	ENSG00000179344	-1.46609	3.47316e-14	9.28599e-13	1.46609	HLA-DQB1		HLA-DQB1
ADAMTS9-AS2	ENSG00000241684	1.93536	3.59072e-14	9.59085e-13	1.93536	ADAMTS9-AS2	ADAMTS9-AS2
AC102945.2	ENSG00000279041	-1.21863	3.70649e-14	9.89031e-13	1.21863	AC102945.2		AC102945.2
RASAL1	ENSG00000111344	-2.56864	3.90974e-14	1.04224e-12	2.56864	RASAL1		RASAL1
SFRP2	ENSG00000145423	1.08994	4.05878e-14	1.0809e-12	1.08994	SFRP2	SFRP2
H1F0	ENSG00000189060	0.717732	4.11698e-14	1.09533e-12	0.717732	H1F0	H1F0
VWA1	ENSG00000179403	1.35395	4.13778e-14	1.09978e-12	1.35395	VWA1	VWA1
MAP3K8	ENSG00000107968	1.30602	4.1838e-14	1.11092e-12	1.30602	MAP3K8	MAP3K8
NUDT1	ENSG00000106268	-0.868456	4.24401e-14	1.12581e-12	0.868456	NUDT1		NUDT1
PRKG1	ENSG00000185532	-0.824421	4.50504e-14	1.19388e-12	0.824421	PRKG1		PRKG1
IAH1	ENSG00000134330	0.975059	4.56677e-14	1.20905e-12	0.975059	IAH1	IAH1
ATRNL1	ENSG00000107518	1.18805	4.76479e-14	1.26025e-12	1.18805	ATRNL1	ATRNL1
TNNT1	ENSG00000105048	-1.08961	4.96696e-14	1.31244e-12	1.08961	TNNT1		TNNT1
SHMT2	ENSG00000182199	-0.832692	4.98283e-14	1.31535e-12	0.832692	SHMT2		SHMT2
ZIC5	ENSG00000139800	-0.880561	5.05712e-14	1.33366e-12	0.880561	ZIC5		ZIC5
EPCAM	ENSG00000119888	-1.73588	5.09499e-14	1.34234e-12	1.73588	EPCAM		EPCAM
DAZAP2	ENSG00000183283	0.795053	5.11182e-14	1.34547e-12	0.795053	DAZAP2	DAZAP2
FNDC5	ENSG00000160097	1.65914	5.21879e-14	1.37229e-12	1.65914	FNDC5	FNDC5
PRMT6	ENSG00000198890	-0.858882	5.35542e-14	1.40685e-12	0.858882	PRMT6		PRMT6
WDTC1	ENSG00000142784	0.773766	5.47674e-14	1.43733e-12	0.773766	WDTC1	WDTC1
SRGAP3	ENSG00000196220	0.766178	5.50057e-14	1.44218e-12	0.766178	SRGAP3	SRGAP3
SH3RF3	ENSG00000172985	-1.95217	5.78835e-14	1.51617e-12	1.95217	SH3RF3		SH3RF3
AC007906.2	ENSG00000277639	-1.52029	6.03538e-14	1.57935e-12	1.52029	AC007906.2		AC007906.2
CDKN2C	ENSG00000123080	2.51496	6.16157e-14	1.61081e-12	2.51496	CDKN2C	CDKN2C
RASL10B	ENSG00000270885	-0.986085	6.26987e-14	1.63754e-12	0.986085	RASL10B		RASL10B
CTPS1	ENSG00000171793	-0.697696	6.46805e-14	1.68767e-12	0.697696	CTPS1		CTPS1
PODXL	ENSG00000128567	-1.43707	6.97291e-14	1.81765e-12	1.43707	PODXL		PODXL
PLS1	ENSG00000120756	-1.09875	7.03561e-14	1.83224e-12	1.09875	PLS1		PLS1
GART	ENSG00000159131	-0.795202	7.0868e-14	1.84379e-12	0.795202	GART		GART
MCM3	ENSG00000112118	-0.715805	7.11563e-14	1.84952e-12	0.715805	MCM3		MCM3
APOLD1	ENSG00000178878	1.515	7.15057e-14	1.85682e-12	1.515	APOLD1	APOLD1
GCGR	ENSG00000215644	3.44361	7.19434e-14	1.86639e-12	3.44361	GCGR	GCGR
ALOX5	ENSG00000012779	2.62902	7.35608e-14	1.90653e-12	2.62902	ALOX5	ALOX5
AP003774.1	ENSG00000181908	3.1701	7.61169e-14	1.97089e-12	3.1701	AP003774.1	AP003774.1
FAM69C	ENSG00000187773	4.00735	7.65611e-14	1.9805e-12	4.00735	FAM69C	FAM69C
WNT3	ENSG00000108379	1.47211	7.82219e-14	2.02153e-12	1.47211	WNT3	WNT3
MAMDC2	ENSG00000165072	3.47989	7.95555e-14	2.05403e-12	3.47989	MAMDC2	MAMDC2
GNL3L	ENSG00000130119	-0.924732	8.03318e-14	2.0721e-12	0.924732	GNL3L		GNL3L
TBC1D4	ENSG00000136111	-0.951986	8.5119e-14	2.1935e-12	0.951986	TBC1D4		TBC1D4
ESRRB	ENSG00000119715	-2.26971	8.71651e-14	2.24409e-12	2.26971	ESRRB		ESRRB
SLC52A3	ENSG00000101276	-2.34136	8.98096e-14	2.30779e-12	2.34136	SLC52A3		SLC52A3
KANK1	ENSG00000107104	-0.747797	8.98097e-14	2.30779e-12	0.747797	KANK1		KANK1
GRM7	ENSG00000196277	-2.02097	9.10539e-14	2.33588e-12	2.02097	GRM7		GRM7
ARHGAP45	ENSG00000180448	-1.04597	9.10755e-14	2.33588e-12	1.04597	ARHGAP45		ARHGAP45
PRDM12	ENSG00000130711	2.66169	9.32313e-14	2.38891e-12	2.66169	PRDM12	PRDM12
2005-03-01	ENSG00000198060	0.818802	9.41449e-14	2.41004e-12	0.818802	38412	38412
SRM	ENSG00000116649	-1.14275	9.95059e-14	2.54487e-12	1.14275	SRM		SRM
BX255923.2	ENSG00000276462	4.18252	1.00857e-13	2.577e-12	4.18252	BX255923.2	BX255923.2
LMNTD2	ENSG00000185522	1.68748	1.01536e-13	2.5919e-12	1.68748	LMNTD2	LMNTD2
AC009446.1	ENSG00000254277	-9.28723	1.03275e-13	2.6338e-12	9.28723	AC009446.1		AC009446.1
MAGI2-AS3	ENSG00000234456	0.89188	1.06562e-13	2.71506e-12	0.89188	MAGI2-AS3	MAGI2-AS3
RUFY3	ENSG00000018189	0.681259	1.13327e-13	2.88472e-12	0.681259	RUFY3	RUFY3
CHL1	ENSG00000134121	1.86582	1.15217e-13	2.93007e-12	1.86582	CHL1	CHL1
NCKAP1L	ENSG00000123338	2.51109	1.22677e-13	3.11687e-12	2.51109	NCKAP1L	NCKAP1L
ANKK1	ENSG00000170209	-3.25399	1.23548e-13	3.13605e-12	3.25399	ANKK1		ANKK1
SOX13	ENSG00000143842	0.966632	1.25109e-13	3.1727e-12	0.966632	SOX13	SOX13
ITGA8	ENSG00000077943	4.96402	1.29842e-13	3.28966e-12	4.96402	ITGA8	ITGA8
PPARGC1B	ENSG00000155846	-1.21205	1.30668e-13	3.30749e-12	1.21205	PPARGC1B		PPARGC1B
WDR4	ENSG00000160193	-1.01192	1.34846e-13	3.41004e-12	1.01192	WDR4		WDR4
SH3GL3	ENSG00000140600	-1.90509	1.36549e-13	3.4499e-12	1.90509	SH3GL3		SH3GL3
PLK3	ENSG00000173846	1.29376	1.45428e-13	3.6708e-12	1.29376	PLK3	PLK3
TMEM125	ENSG00000179178	-1.59238	1.45639e-13	3.67271e-12	1.59238	TMEM125		TMEM125
DGKZ	ENSG00000149091	-0.74746	1.54797e-13	3.90001e-12	0.74746	DGKZ		DGKZ
ENHO	ENSG00000168913	-1.14404	1.56737e-13	3.94392e-12	1.14404	ENHO		ENHO
TFAP2A	ENSG00000137203	6.12423	1.56831e-13	3.94392e-12	6.12423	TFAP2A	TFAP2A
ZNF788P	ENSG00000214189	-0.762124	1.65902e-13	4.16818e-12	0.762124	ZNF788P		ZNF788P
TMEM52	ENSG00000178821	-1.37781	1.7203e-13	4.31813e-12	1.37781	TMEM52		TMEM52
MPP2	ENSG00000108852	-0.803971	1.72286e-13	4.32055e-12	0.803971	MPP2		MPP2
DENND2A	ENSG00000146966	0.826417	1.75728e-13	4.4028e-12	0.826417	DENND2A	DENND2A
FAM83H	ENSG00000180921	-1.00909	1.78296e-13	4.46301e-12	1.00909	FAM83H		FAM83H
CCT5	ENSG00000150753	-0.764177	1.7948e-13	4.48849e-12	0.764177	CCT5		CCT5
CDC42EP4	ENSG00000179604	0.869419	1.79948e-13	4.49605e-12	0.869419	CDC42EP4	CDC42EP4
TFDP2	ENSG00000114126	0.822906	1.81691e-13	4.53541e-12	0.822906	TFDP2	TFDP2
CHMP3	ENSG00000115561	0.829436	1.82763e-13	4.55798e-12	0.829436	CHMP3	CHMP3
RCN3	ENSG00000142552	-1.02566	1.84737e-13	4.60295e-12	1.02566	RCN3		RCN3
LRBA	ENSG00000198589	-1.10715	1.85058e-13	4.60673e-12	1.10715	LRBA		LRBA
KIF9-AS1	ENSG00000227398	1.29656	1.86405e-13	4.636e-12	1.29656	KIF9-AS1	KIF9-AS1
PNMA2	ENSG00000240694	1.04694	1.89978e-13	4.72052e-12	1.04694	PNMA2	PNMA2
CORO2A	ENSG00000106789	-1.20503	1.90396e-13	4.72656e-12	1.20503	CORO2A		CORO2A
RRP12	ENSG00000052749	-1.02523	1.92044e-13	4.76053e-12	1.02523	RRP12		RRP12
HMX3	ENSG00000188620	-9.46635	1.92116e-13	4.76053e-12	9.46635	HMX3		HMX3
AMIGO2	ENSG00000139211	2.07098	1.92605e-13	4.76828e-12	2.07098	AMIGO2	AMIGO2
PRR19	ENSG00000188368	-1.43385	1.93608e-13	4.78874e-12	1.43385	PRR19		PRR19
AFG3L2	ENSG00000141385	-0.824092	2.01034e-13	4.96788e-12	0.824092	AFG3L2		AFG3L2
GRM3	ENSG00000198822	0.864998	2.02394e-13	4.99694e-12	0.864998	GRM3	GRM3
GAS5	ENSG00000234741	-0.918399	2.04177e-13	5.03637e-12	0.918399	GAS5		GAS5
PEAR1	ENSG00000187800	2.32187	2.12958e-13	5.24817e-12	2.32187	PEAR1	PEAR1
PDIK1L	ENSG00000175087	0.87686	2.27579e-13	5.6034e-12	0.87686	PDIK1L	PDIK1L
BMI1	ENSG00000168283	0.993801	2.27819e-13	5.60423e-12	0.993801	BMI1	BMI1
SEC31B	ENSG00000075826	1.39516	2.28869e-13	5.62495e-12	1.39516	SEC31B	SEC31B
SLC20A2	ENSG00000168575	0.752355	2.32371e-13	5.70584e-12	0.752355	SLC20A2	SLC20A2
BTN3A2	ENSG00000186470	-1.75776	2.33654e-13	5.73213e-12	1.75776	BTN3A2		BTN3A2
ZFHX2	ENSG00000136367	-1.14187	2.36792e-13	5.80388e-12	1.14187	ZFHX2		ZFHX2
SLC1A3	ENSG00000079215	1.69273	2.38004e-13	5.8283e-12	1.69273	SLC1A3	SLC1A3
SMAD3	ENSG00000166949	0.74985	2.46786e-13	6.0379e-12	0.74985	SMAD3	SMAD3
PURG	ENSG00000172733	0.857547	2.49152e-13	6.09029e-12	0.857547	PURG	PURG
CACNA1D	ENSG00000157388	-3.61612	2.50853e-13	6.12633e-12	3.61612	CACNA1D		CACNA1D
GAREM2	ENSG00000157833	0.711258	2.54616e-13	6.21264e-12	0.711258	GAREM2	GAREM2
BANK1	ENSG00000153064	-2.89641	2.68319e-13	6.53662e-12	2.89641	BANK1		BANK1
CLEC2L	ENSG00000236279	2.62712	2.68466e-13	6.53662e-12	2.62712	CLEC2L	CLEC2L
C6orf132	ENSG00000188112	-1.22298	2.68618e-13	6.53662e-12	1.22298	C6orf132		C6orf132
SFXN5	ENSG00000144040	-0.896493	2.73372e-13	6.64632e-12	0.896493	SFXN5		SFXN5
PLD1	ENSG00000075651	2.3868	2.7491e-13	6.67772e-12	2.3868	PLD1	PLD1
EPHB6	ENSG00000106123	0.912695	2.75382e-13	6.6832e-12	0.912695	EPHB6	EPHB6
UCK2	ENSG00000143179	-0.835209	2.77063e-13	6.71797e-12	0.835209	UCK2		UCK2
AC107464.3	ENSG00000272927	1.55011	2.78081e-13	6.73661e-12	1.55011	AC107464.3	AC107464.3
ZNF826P	ENSG00000231205	-0.976302	2.78497e-13	6.74068e-12	0.976302	ZNF826P		ZNF826P
HBEGF	ENSG00000113070	1.3018	2.82265e-13	6.82577e-12	1.3018	HBEGF	HBEGF
LINC02381	ENSG00000250742	-2.4599	2.93671e-13	7.09527e-12	2.4599	LINC02381		LINC02381
MXI1	ENSG00000119950	0.798355	2.94045e-13	7.09797e-12	0.798355	MXI1	MXI1
CCDC86	ENSG00000110104	-1.00539	2.97841e-13	7.18319e-12	1.00539	CCDC86		CCDC86
HLA-C	ENSG00000204525	-0.903099	3.05319e-13	7.35699e-12	0.903099	HLA-C		HLA-C
MAPK8IP3	ENSG00000138834	0.809784	3.08872e-13	7.43194e-12	0.809784	MAPK8IP3	MAPK8IP3
DTX1	ENSG00000135144	0.886731	3.08978e-13	7.43194e-12	0.886731	DTX1	DTX1
RIN2	ENSG00000132669	1.11981	3.10252e-13	7.45597e-12	1.11981	RIN2	RIN2
ABTB2	ENSG00000166016	-1.64458	3.19454e-13	7.67029e-12	1.64458	ABTB2		ABTB2
NDRG1	ENSG00000104419	1.4945	3.20425e-13	7.6868e-12	1.4945	NDRG1	NDRG1
IL11RA	ENSG00000137070	1.14652	3.26205e-13	7.81854e-12	1.14652	IL11RA	IL11RA
TMEM170B	ENSG00000205269	0.88075	3.27675e-13	7.84683e-12	0.88075	TMEM170B	TMEM170B
NEGR1	ENSG00000172260	-1.74478	3.28454e-13	7.85221e-12	1.74478	NEGR1		NEGR1
IL6ST	ENSG00000134352	1.0529	3.28627e-13	7.85221e-12	1.0529	IL6ST	IL6ST
WNT8A	ENSG00000061492	-2.28473	3.2877e-13	7.85221e-12	2.28473	WNT8A		WNT8A
KAZN	ENSG00000189337	0.805724	3.36413e-13	8.02767e-12	0.805724	KAZN	KAZN
ADCY5	ENSG00000173175	1.01252	3.56466e-13	8.49871e-12	1.01252	ADCY5	ADCY5
WLS	ENSG00000116729	0.73418	3.57318e-13	8.50922e-12	0.73418	WLS	WLS
FEN1	ENSG00000168496	-0.798169	3.57536e-13	8.50922e-12	0.798169	FEN1		FEN1
GPALPP1	ENSG00000133114	0.767384	3.69234e-13	8.77992e-12	0.767384	GPALPP1	GPALPP1
BEND4	ENSG00000188848	-1.1294	3.757e-13	8.92583e-12	1.1294	BEND4		BEND4
SLC7A1	ENSG00000139514	-1.06752	3.78532e-13	8.98524e-12	1.06752	SLC7A1		SLC7A1
TFAP4	ENSG00000090447	-0.877924	3.84148e-13	9.11055e-12	0.877924	TFAP4		TFAP4
SNHG8	ENSG00000269893	-1.13326	3.98052e-13	9.43205e-12	1.13326	SNHG8		SNHG8
MB	ENSG00000198125	-6.20776	4.00709e-13	9.48672e-12	6.20776	MB		MB
ARMH1	ENSG00000198520	1.30495	4.0371e-13	9.54942e-12	1.30495	ARMH1	ARMH1
ADAM9	ENSG00000168615	0.802518	4.15423e-13	9.8179e-12	0.802518	ADAM9	ADAM9
PHF24	ENSG00000122733	1.66338	4.18203e-13	9.87499e-12	1.66338	PHF24	PHF24
FERMT2	ENSG00000073712	-0.720897	4.30202e-13	1.01495e-11	0.720897	FERMT2		FERMT2
TNPO3	ENSG00000064419	-0.735625	4.33072e-13	1.02083e-11	0.735625	TNPO3		TNPO3
TMEM255A	ENSG00000125355	1.47326	4.34968e-13	1.02441e-11	1.47326	TMEM255A	TMEM255A
SLC12A4	ENSG00000124067	1.06649	4.45113e-13	1.04739e-11	1.06649	SLC12A4	SLC12A4
MYO5C	ENSG00000128833	-0.86668	4.93083e-13	1.15926e-11	0.86668	MYO5C		MYO5C
MAFF	ENSG00000185022	1.4908	4.97159e-13	1.16783e-11	1.4908	MAFF	MAFF
TMEM82	ENSG00000162460	-4.01799	4.99475e-13	1.17225e-11	4.01799	TMEM82		TMEM82
HECA	ENSG00000112406	0.793626	5.04762e-13	1.18363e-11	0.793626	HECA	HECA
LHFPL4	ENSG00000156959	-1.58872	5.18959e-13	1.21587e-11	1.58872	LHFPL4		LHFPL4
C19orf66	ENSG00000130813	-2.39458	5.27061e-13	1.23379e-11	2.39458	C19orf66		C19orf66
ALPL	ENSG00000162551	-0.965805	5.39819e-13	1.26256e-11	0.965805	ALPL		ALPL
PDPN	ENSG00000162493	-1.53305	5.4086e-13	1.26391e-11	1.53305	PDPN		PDPN
RFWD3	ENSG00000168411	-0.767831	5.44963e-13	1.27239e-11	0.767831	RFWD3		RFWD3
TMEM8B	ENSG00000137103	0.751242	5.47105e-13	1.27629e-11	0.751242	TMEM8B	TMEM8B
TSC22D1	ENSG00000102804	0.685014	5.59594e-13	1.30431e-11	0.685014	TSC22D1	TSC22D1
GAS2L1	ENSG00000185340	1.11555	5.65434e-13	1.31679e-11	1.11555	GAS2L1	GAS2L1
AL390728.6	ENSG00000259865	1.25212	5.77759e-13	1.34433e-11	1.25212	AL390728.6	AL390728.6
CCT3	ENSG00000163468	-0.673708	5.8335e-13	1.35618e-11	0.673708	CCT3		CCT3
PTRH2	ENSG00000141378	-0.947866	5.87127e-13	1.36379e-11	0.947866	PTRH2		PTRH2
PPP2R2C	ENSG00000074211	-1.55006	5.88288e-13	1.36531e-11	1.55006	PPP2R2C		PPP2R2C
NOP56	ENSG00000101361	-0.799354	6.34231e-13	1.47068e-11	0.799354	NOP56		NOP56
RPP25	ENSG00000178718	-0.861572	6.36767e-13	1.47529e-11	0.861572	RPP25		RPP25
AUNIP	ENSG00000127423	-0.953995	6.39231e-13	1.47974e-11	0.953995	AUNIP		AUNIP
CPEB4	ENSG00000113742	1.26948	6.46447e-13	1.49517e-11	1.26948	CPEB4	CPEB4
FAM92A	ENSG00000188343	0.743281	6.60149e-13	1.52555e-11	0.743281	FAM92A	FAM92A
CA12	ENSG00000074410	-3.99398	6.82548e-13	1.57597e-11	3.99398	CA12		CA12
LURAP1L	ENSG00000153714	2.18916	7.38511e-13	1.70373e-11	2.18916	LURAP1L	LURAP1L
IFIT5	ENSG00000152778	1.24213	7.41755e-13	1.70976e-11	1.24213	IFIT5	IFIT5
PRKCD	ENSG00000163932	-0.793258	7.57301e-13	1.74411e-11	0.793258	PRKCD		PRKCD
ZHX1	ENSG00000165156	1.03227	7.62235e-13	1.75398e-11	1.03227	ZHX1	ZHX1
POLR3K	ENSG00000161980	-0.884043	7.68844e-13	1.76769e-11	0.884043	POLR3K		POLR3K
AL078596.1	ENSG00000279398	9.16705	7.7126e-13	1.77174e-11	9.16705	AL078596.1	AL078596.1
KCNH8	ENSG00000183960	1.77817	7.82913e-13	1.79659e-11	1.77817	KCNH8	KCNH8
CYTH1	ENSG00000108669	0.941198	7.83406e-13	1.79659e-11	0.941198	CYTH1	CYTH1
MAN2A2	ENSG00000196547	0.999943	7.88227e-13	1.80612e-11	0.999943	MAN2A2	MAN2A2
PLCG2	ENSG00000197943	-1.06902	8.02615e-13	1.83753e-11	1.06902	PLCG2		PLCG2
INF2	ENSG00000203485	-0.78999	8.37697e-13	1.91623e-11	0.78999	INF2		INF2
CAPN13	ENSG00000162949	-4.1855	8.79449e-13	2.01004e-11	4.1855	CAPN13		CAPN13
PTH1R	ENSG00000160801	2.042	8.91179e-13	2.03513e-11	2.042	PTH1R	PTH1R
TNFAIP1	ENSG00000109079	0.841719	9.21171e-13	2.10185e-11	0.841719	TNFAIP1	TNFAIP1
SYNGR1	ENSG00000100321	0.96905	9.29955e-13	2.12011e-11	0.96905	SYNGR1	SYNGR1
AC018445.3	ENSG00000279637	-3.30482	9.43324e-13	2.14878e-11	3.30482	AC018445.3		AC018445.3
RAB11FIP4	ENSG00000131242	-0.884359	9.46988e-13	2.15531e-11	0.884359	RAB11FIP4		RAB11FIP4
EHD4	ENSG00000103966	-1.00434	9.49657e-13	2.15957e-11	1.00434	EHD4		EHD4
AL035425.1	ENSG00000237863	1.09057	9.75186e-13	2.21577e-11	1.09057	AL035425.1	AL035425.1
TMSB4X	ENSG00000205542	0.775831	9.80379e-13	2.2257e-11	0.775831	TMSB4X	TMSB4X
ARID5B	ENSG00000150347	1.65378	9.83687e-13	2.23134e-11	1.65378	ARID5B	ARID5B
HIST1H2BK	ENSG00000197903	-1.28416	9.96135e-13	2.256e-11	1.28416	HIST1H2BK		HIST1H2BK
GSDME	ENSG00000105928	1.02379	9.96225e-13	2.256e-11	1.02379	GSDME	GSDME
KLKB1	ENSG00000164344	-4.71409	1.01387e-12	2.29404e-11	4.71409	KLKB1		KLKB1
SLC15A3	ENSG00000110446	-1.7249	1.037e-12	2.34442e-11	1.7249	SLC15A3		SLC15A3
PPCDC	ENSG00000138621	-0.745409	1.06386e-12	2.40314e-11	0.745409	PPCDC		PPCDC
GRASP	ENSG00000161835	0.996995	1.07984e-12	2.43719e-11	0.996995	GRASP	GRASP
MKRN3	ENSG00000179455	9.19372	1.09027e-12	2.45868e-11	9.19372	MKRN3	MKRN3
LAMC3	ENSG00000050555	-3.85287	1.09897e-12	2.47625e-11	3.85287	LAMC3		LAMC3
CRB3	ENSG00000130545	-3.94322	1.13092e-12	2.54613e-11	3.94322	CRB3		CRB3
IRF4	ENSG00000137265	-1.8112	1.14811e-12	2.58269e-11	1.8112	IRF4		IRF4
ANXA2P2	ENSG00000231991	2.07633	1.15419e-12	2.59419e-11	2.07633	ANXA2P2	ANXA2P2
FAM111B	ENSG00000189057	-0.902991	1.15721e-12	2.59882e-11	0.902991	FAM111B		FAM111B
RANP4	ENSG00000225125	2.99997	1.1764e-12	2.63973e-11	2.99997	RANP4	RANP4
LRRC3B	ENSG00000179796	1.26433	1.18431e-12	2.65527e-11	1.26433	LRRC3B	LRRC3B
MIR302C	ENSG00000199102	-4.75658	1.18711e-12	2.65937e-11	4.75658	MIR302C		MIR302C
GPR161	ENSG00000143147	0.691128	1.19145e-12	2.66689e-11	0.691128	GPR161	GPR161
FOXI3	ENSG00000214336	-2.70203	1.19477e-12	2.6721e-11	2.70203	FOXI3		FOXI3
AP000662.1	ENSG00000254602	0.77395	1.2139e-12	2.71051e-11	0.77395	AP000662.1	AP000662.1
SPON2	ENSG00000159674	1.35266	1.21395e-12	2.71051e-11	1.35266	SPON2	SPON2
PKP3	ENSG00000184363	-2.4546	1.22532e-12	2.73365e-11	2.4546	PKP3		PKP3
LITAF	ENSG00000189067	-0.815414	1.22639e-12	2.73379e-11	0.815414	LITAF		LITAF
PRDX1	ENSG00000117450	-0.663718	1.23304e-12	2.74636e-11	0.663718	PRDX1		PRDX1
HDC	ENSG00000140287	-2.84275	1.25027e-12	2.78243e-11	2.84275	HDC		HDC
IFRD2	ENSG00000214706	-0.919186	1.2653e-12	2.81359e-11	0.919186	IFRD2		IFRD2
MYBBP1A	ENSG00000132382	-1.02408	1.30104e-12	2.89069e-11	1.02408	MYBBP1A		MYBBP1A
SCN8A	ENSG00000196876	-0.792821	1.35409e-12	3.00608e-11	0.792821	SCN8A		SCN8A
AKAP1	ENSG00000121057	-0.851859	1.3721e-12	3.04356e-11	0.851859	AKAP1		AKAP1
ALDH1B1	ENSG00000137124	-1.0406	1.41651e-12	3.1395e-11	1.0406	ALDH1B1		ALDH1B1
PDLIM2	ENSG00000120913	0.917001	1.43748e-12	3.18337e-11	0.917001	PDLIM2	PDLIM2
BNIP3L	ENSG00000104765	0.813492	1.44785e-12	3.20166e-11	0.813492	BNIP3L	BNIP3L
ARL4A	ENSG00000122644	0.849141	1.4481e-12	3.20166e-11	0.849141	ARL4A	ARL4A
MBNL2	ENSG00000139793	0.997361	1.46743e-12	3.24176e-11	0.997361	MBNL2	MBNL2
SLC25A21	ENSG00000183032	-1.21114	1.50889e-12	3.33063e-11	1.21114	SLC25A21		SLC25A21
BCOR	ENSG00000183337	-1.07809	1.54913e-12	3.41666e-11	1.07809	BCOR		BCOR
PITPNM1	ENSG00000110697	0.849981	1.56506e-12	3.44898e-11	0.849981	PITPNM1	PITPNM1
GDF6	ENSG00000156466	1.64019	1.57592e-12	3.47011e-11	1.64019	GDF6	GDF6
GAS6-DT	ENSG00000272695	2.27109	1.57741e-12	3.47057e-11	2.27109	GAS6-DT	GAS6-DT
NR2C1	ENSG00000120798	0.904617	1.63223e-12	3.58825e-11	0.904617	NR2C1	NR2C1
GPX3	ENSG00000211445	-0.913022	1.68214e-12	3.69498e-11	0.913022	GPX3		GPX3
ARF3	ENSG00000134287	-0.827947	1.70026e-12	3.73175e-11	0.827947	ARF3		ARF3
TKFC	ENSG00000149476	-0.784007	1.76382e-12	3.86813e-11	0.784007	TKFC		TKFC
ETV3L	ENSG00000253831	-4.80593	1.78397e-12	3.90914e-11	4.80593	ETV3L		ETV3L
GRWD1	ENSG00000105447	-0.834242	1.82213e-12	3.98954e-11	0.834242	GRWD1		GRWD1
MTSS1	ENSG00000170873	1.24251	1.82948e-12	4.0024e-11	1.24251	MTSS1	MTSS1
NPIPA5	ENSG00000183793	-1.385	1.86656e-12	4.08022e-11	1.385	NPIPA5		NPIPA5
TBXT	ENSG00000164458	-9.08222	1.86913e-12	4.08255e-11	9.08222	TBXT		TBXT
PECAM1	ENSG00000261371	-2.86791	1.87973e-12	4.10238e-11	2.86791	PECAM1		PECAM1
ATP8A2	ENSG00000132932	-1.21536	1.90608e-12	4.1539e-11	1.21536	ATP8A2		ATP8A2
TUBB2A	ENSG00000137267	-1.11251	1.9064e-12	4.1539e-11	1.11251	TUBB2A		TUBB2A
GNG12-AS1	ENSG00000232284	1.15659	1.9211e-12	4.18256e-11	1.15659	GNG12-AS1	GNG12-AS1
FYB2	ENSG00000187889	1.43025	1.93151e-12	4.20184e-11	1.43025	FYB2	FYB2
PLEKHG5	ENSG00000171680	0.806416	1.94882e-12	4.23611e-11	0.806416	PLEKHG5	PLEKHG5
FBLN7	ENSG00000144152	0.754307	1.96756e-12	4.27341e-11	0.754307	FBLN7	FBLN7
MCM5	ENSG00000100297	-0.780615	2.03877e-12	4.42453e-11	0.780615	MCM5		MCM5
ICMT	ENSG00000116237	-0.745274	2.04646e-12	4.43765e-11	0.745274	ICMT		ICMT
TBC1D2	ENSG00000095383	-1.92528	2.06676e-12	4.4781e-11	1.92528	TBC1D2		TBC1D2
SLC8B1	ENSG00000089060	-0.809871	2.06848e-12	4.47824e-11	0.809871	SLC8B1		SLC8B1
CASTOR3	ENSG00000239521	0.704748	2.09261e-12	4.52686e-11	0.704748	CASTOR3	CASTOR3
MFSD13A	ENSG00000138111	-1.47973	2.15863e-12	4.66594e-11	1.47973	MFSD13A		MFSD13A
ABCC1	ENSG00000103222	-0.856595	2.17451e-12	4.69652e-11	0.856595	ABCC1		ABCC1
OPTN	ENSG00000123240	0.930078	2.18854e-12	4.72307e-11	0.930078	OPTN	OPTN
TIMP3	ENSG00000100234	1.30038	2.21429e-12	4.77484e-11	1.30038	TIMP3	TIMP3
ABHD17C	ENSG00000136379	-0.792391	2.27277e-12	4.89702e-11	0.792391	ABHD17C		ABHD17C
MICAL2	ENSG00000133816	-4.14468	2.3043e-12	4.96102e-11	4.14468	MICAL2		MICAL2
NBPF8	ENSG00000270231	1.10434	2.30853e-12	4.96617e-11	1.10434	NBPF8	NBPF8
MMD	ENSG00000108960	0.670364	2.31316e-12	4.9722e-11	0.670364	MMD	MMD
TSPO	ENSG00000100300	-1.2514	2.34961e-12	5.04655e-11	1.2514	TSPO		TSPO
CREB3L3	ENSG00000060566	-3.49737	2.36207e-12	5.06927e-11	3.49737	CREB3L3		CREB3L3
PVR	ENSG00000073008	-0.882143	2.36936e-12	5.08091e-11	0.882143	PVR		PVR
FOXD4L3	ENSG00000187559	4.84696	2.37894e-12	5.0974e-11	4.84696	FOXD4L3	FOXD4L3
CDT1	ENSG00000167513	-0.843101	2.38398e-12	5.10416e-11	0.843101	CDT1		CDT1
ACOT2	ENSG00000119673	-1.08887	2.43374e-12	5.20659e-11	1.08887	ACOT2		ACOT2
NAT10	ENSG00000135372	-0.728949	2.47868e-12	5.29855e-11	0.728949	NAT10		NAT10
CNR1	ENSG00000118432	2.66735	2.49391e-12	5.3269e-11	2.66735	CNR1	CNR1
AC022140.1	ENSG00000248605	-3.62044	2.58813e-12	5.52379e-11	3.62044	AC022140.1		AC022140.1
AL133325.3	ENSG00000278041	-1.61847	2.62513e-12	5.59834e-11	1.61847	AL133325.3		AL133325.3
KIZ	ENSG00000088970	-0.978786	2.64815e-12	5.64299e-11	0.978786	KIZ		KIZ
COL6A4P2	ENSG00000228252	2.41473	2.71508e-12	5.78108e-11	2.41473	COL6A4P2	COL6A4P2
SF3B3	ENSG00000189091	-0.714148	2.81871e-12	5.99702e-11	0.714148	SF3B3		SF3B3
STK40	ENSG00000196182	0.702282	2.87992e-12	6.12243e-11	0.702282	STK40	STK40
C14orf39	ENSG00000179008	2.01477	2.90073e-12	6.16183e-11	2.01477	C14orf39	C14orf39
EFNA1	ENSG00000169242	1.37812	2.92695e-12	6.21265e-11	1.37812	EFNA1	EFNA1
GPR19	ENSG00000183150	-0.802617	2.94543e-12	6.24699e-11	0.802617	GPR19		GPR19
TOE1	ENSG00000132773	-0.846336	2.97807e-12	6.31127e-11	0.846336	TOE1		TOE1
AXL	ENSG00000167601	0.753417	3.00491e-12	6.36318e-11	0.753417	AXL	AXL
DSCC1	ENSG00000136982	-0.753798	3.05423e-12	6.46256e-11	0.753798	DSCC1		DSCC1
LIMA1	ENSG00000050405	-1.06623	3.13984e-12	6.63853e-11	1.06623	LIMA1		LIMA1
ZNF382	ENSG00000161298	0.825362	3.16224e-12	6.68066e-11	0.825362	ZNF382	ZNF382
PLCB3	ENSG00000149782	-0.732972	3.18355e-12	6.72044e-11	0.732972	PLCB3		PLCB3
SHANK1	ENSG00000161681	1.12608	3.20649e-12	6.76359e-11	1.12608	SHANK1	SHANK1
SELENOW	ENSG00000178980	-0.688043	3.2605e-12	6.87217e-11	0.688043	SELENOW		SELENOW
C20orf203	ENSG00000198547	3.80845	3.30317e-12	6.95669e-11	3.80845	C20orf203	C20orf203
LARS	ENSG00000133706	-0.759826	3.32503e-12	6.99728e-11	0.759826	LARS		LARS
BTC	ENSG00000174808	3.07951	3.3335e-12	7.00966e-11	3.07951	BTC	BTC
TAPBP	ENSG00000231925	-0.780371	3.37394e-12	7.08919e-11	0.780371	TAPBP		TAPBP
NAALADL2	ENSG00000177694	1.21871	3.39457e-12	7.12702e-11	1.21871	NAALADL2	NAALADL2
LIMCH1	ENSG00000064042	-1.35277	3.54753e-12	7.44239e-11	1.35277	LIMCH1		LIMCH1
TMEM65	ENSG00000164983	0.802286	3.64758e-12	7.64409e-11	0.802286	TMEM65	TMEM65
DPYSL5	ENSG00000157851	0.691453	3.64931e-12	7.64409e-11	0.691453	DPYSL5	DPYSL5
KCNJ3	ENSG00000162989	3.10326	3.66649e-12	7.67412e-11	3.10326	KCNJ3	KCNJ3
KLF10	ENSG00000155090	0.736386	3.71217e-12	7.76375e-11	0.736386	KLF10	KLF10
ZNF587B	ENSG00000269343	-0.847488	3.72944e-12	7.79384e-11	0.847488	ZNF587B		ZNF587B
AL353608.3	ENSG00000234394	3.49384	3.96872e-12	8.2875e-11	3.49384	AL353608.3	AL353608.3
DNAH10	ENSG00000197653	1.6847	4.00674e-12	8.36043e-11	1.6847	DNAH10	DNAH10
FAM183A	ENSG00000186973	1.57923	4.07373e-12	8.49368e-11	1.57923	FAM183A	FAM183A
ADARB2	ENSG00000185736	1.28979	4.11404e-12	8.57113e-11	1.28979	ADARB2	ADARB2
SCOC	ENSG00000153130	0.709067	4.12292e-12	8.58304e-11	0.709067	SCOC	SCOC
GMDS	ENSG00000112699	-0.964252	4.16933e-12	8.67297e-11	0.964252	GMDS		GMDS
ZC3H4	ENSG00000130749	-0.718645	4.36958e-12	9.08256e-11	0.718645	ZC3H4		ZC3H4
RETREG1	ENSG00000154153	1.8407	4.39628e-12	9.13106e-11	1.8407	RETREG1	RETREG1
PSTPIP1	ENSG00000140368	1.69895	4.48087e-12	9.2996e-11	1.69895	PSTPIP1	PSTPIP1
MYO5B	ENSG00000167306	-1.01467	4.51171e-12	9.35645e-11	1.01467	MYO5B		MYO5B
MX2	ENSG00000183486	-1.21361	4.56593e-12	9.46163e-11	1.21361	MX2		MX2
NTN3	ENSG00000162068	1.34308	4.72297e-12	9.77959e-11	1.34308	NTN3	NTN3
CNTNAP5	ENSG00000155052	-2.99102	4.75554e-12	9.8373e-11	2.99102	CNTNAP5		CNTNAP5
SPATS2L	ENSG00000196141	1.05291	4.75811e-12	9.8373e-11	1.05291	SPATS2L	SPATS2L
SLC25A1	ENSG00000100075	-0.968934	4.86733e-12	1.00554e-10	0.968934	SLC25A1		SLC25A1
GAL	ENSG00000069482	-3.42021	4.90778e-12	1.01313e-10	3.42021	GAL		GAL
KCNK5	ENSG00000164626	-0.900071	4.99353e-12	1.03004e-10	0.900071	KCNK5		KCNK5
BYSL	ENSG00000112578	-0.893053	5.00892e-12	1.03243e-10	0.893053	BYSL		BYSL
FBXL17	ENSG00000145743	1.03686	5.08576e-12	1.04747e-10	1.03686	FBXL17	FBXL17
PMAIP1	ENSG00000141682	-2.65426	5.2283e-12	1.07601e-10	2.65426	PMAIP1		PMAIP1
C2orf91	ENSG00000205086	-6.43655	5.47518e-12	1.12597e-10	6.43655	C2orf91		C2orf91
KLHL41	ENSG00000239474	-2.60009	5.4977e-12	1.12974e-10	2.60009	KLHL41		KLHL41
KSR2	ENSG00000171435	-1.53181	5.5401e-12	1.13759e-10	1.53181	KSR2		KSR2
MAT2B	ENSG00000038274	0.69843	5.89156e-12	1.20884e-10	0.69843	MAT2B	MAT2B
HMOX1	ENSG00000100292	-1.06688	5.92395e-12	1.21457e-10	1.06688	HMOX1		HMOX1
EPB41L4A-DT	ENSG00000278921	1.43132	5.95081e-12	1.21915e-10	1.43132	EPB41L4A-DT	EPB41L4A-DT
NID1	ENSG00000116962	1.05739	6.04716e-12	1.23795e-10	1.05739	NID1	NID1
FRMPD3	ENSG00000147234	1.12314	6.13459e-12	1.2549e-10	1.12314	FRMPD3	FRMPD3
EXOSC2	ENSG00000130713	-0.744261	6.32605e-12	1.29309e-10	0.744261	EXOSC2		EXOSC2
SCMH1	ENSG00000010803	0.722997	6.86507e-12	1.40221e-10	0.722997	SCMH1	SCMH1
PRLR	ENSG00000113494	-3.30595	7.30219e-12	1.49037e-10	3.30595	PRLR		PRLR
LBH	ENSG00000213626	1.0628	7.35434e-12	1.49989e-10	1.0628	LBH	LBH
ITPRID2	ENSG00000138434	0.760631	7.4746e-12	1.52327e-10	0.760631	ITPRID2	ITPRID2
NRBP1	ENSG00000115216	-0.71258	7.58726e-12	1.54506e-10	0.71258	NRBP1		NRBP1
NOG	ENSG00000183691	2.2604	7.70821e-12	1.56851e-10	2.2604	NOG	NOG
FAM199X	ENSG00000123575	0.660181	7.89754e-12	1.60583e-10	0.660181	FAM199X	FAM199X
NLRP1	ENSG00000091592	0.972518	7.92886e-12	1.61099e-10	0.972518	NLRP1	NLRP1
PASK	ENSG00000115687	-0.669135	7.99734e-12	1.62369e-10	0.669135	PASK		PASK
PDSS1	ENSG00000148459	-0.981737	8.16596e-12	1.65668e-10	0.981737	PDSS1		PDSS1
PODNL1	ENSG00000132000	-1.37833	8.20332e-12	1.66301e-10	1.37833	PODNL1		PODNL1
ZSWIM8	ENSG00000214655	0.790445	8.22234e-12	1.66562e-10	0.790445	ZSWIM8	ZSWIM8
MIR302A	ENSG00000207927	-4.9894	8.53186e-12	1.72703e-10	4.9894	MIR302A		MIR302A
GRPEL1	ENSG00000109519	-0.788116	8.55781e-12	1.73099e-10	0.788116	GRPEL1		GRPEL1
GRB14	ENSG00000115290	-1.37082	8.58209e-12	1.73461e-10	1.37082	GRB14		GRB14
ADD2	ENSG00000075340	-0.992073	9.34364e-12	1.88712e-10	0.992073	ADD2		ADD2
ADAMTS19-AS1	ENSG00000249421	-1.68077	9.35341e-12	1.88769e-10	1.68077	ADAMTS19-AS1		ADAMTS19-AS1
H1FX	ENSG00000184897	0.759571	9.45148e-12	1.90606e-10	0.759571	H1FX	H1FX
FNDC3A	ENSG00000102531	0.631326	9.49805e-12	1.91403e-10	0.631326	FNDC3A	FNDC3A
CBFA2T2	ENSG00000078699	0.718499	9.5076e-12	1.91453e-10	0.718499	CBFA2T2	CBFA2T2
LIX1L	ENSG00000271601	0.82394	9.76264e-12	1.96442e-10	0.82394	LIX1L	LIX1L
VGLL4	ENSG00000144560	0.651054	9.85152e-12	1.98084e-10	0.651054	VGLL4	VGLL4
EXD3	ENSG00000187609	0.831031	9.97689e-12	2.00456e-10	0.831031	EXD3	EXD3
FNDC10	ENSG00000228594	-1.2861	1.00336e-11	2.01446e-10	1.2861	FNDC10		FNDC10
KIF12	ENSG00000136883	2.08682	1.03133e-11	2.06909e-10	2.08682	KIF12	KIF12
ST5	ENSG00000166444	0.762469	1.03612e-11	2.07715e-10	0.762469	ST5	ST5
EIF3B	ENSG00000106263	-0.752863	1.04168e-11	2.08674e-10	0.752863	EIF3B		EIF3B
FAM86GP	ENSG00000166492	-0.825118	1.05573e-11	2.11333e-10	0.825118	FAM86GP		FAM86GP
ADRA2B	ENSG00000274286	-0.931405	1.08938e-11	2.17908e-10	0.931405	ADRA2B		ADRA2B
AC090616.2	ENSG00000264164	-2.06166	1.09331e-11	2.1838e-10	2.06166	AC090616.2		AC090616.2
ERRFI1	ENSG00000116285	0.879586	1.09335e-11	2.1838e-10	0.879586	ERRFI1	ERRFI1
ZNF710-AS1	ENSG00000259291	1.11285	1.12657e-11	2.24849e-10	1.11285	ZNF710-AS1	ZNF710-AS1
DRAIC	ENSG00000245750	-2.51345	1.13357e-11	2.2608e-10	2.51345	DRAIC		DRAIC
TSHZ1	ENSG00000179981	2.3115	1.19216e-11	2.3759e-10	2.3115	TSHZ1	TSHZ1
CLDN2	ENSG00000165376	3.32874	1.20433e-11	2.39839e-10	3.32874	CLDN2	CLDN2
RAN	ENSG00000132341	-0.632862	1.23369e-11	2.45505e-10	0.632862	RAN		RAN
AC024560.2	ENSG00000249626	1.63695	1.23573e-11	2.4573e-10	1.63695	AC024560.2	AC024560.2
TMOD1	ENSG00000136842	-2.01395	1.26266e-11	2.50902e-10	2.01395	TMOD1		TMOD1
NOP16	ENSG00000048162	-0.980075	1.2909e-11	2.56325e-10	0.980075	NOP16		NOP16
DNASE1	ENSG00000213918	0.832572	1.30692e-11	2.59317e-10	0.832572	DNASE1	DNASE1
WDR44	ENSG00000131725	0.741335	1.31483e-11	2.60694e-10	0.741335	WDR44	WDR44
RB1	ENSG00000139687	0.807245	1.33175e-11	2.63857e-10	0.807245	RB1	RB1
LGALS8	ENSG00000116977	0.897896	1.3434e-11	2.65969e-10	0.897896	LGALS8	LGALS8
NBPF1	ENSG00000219481	0.733972	1.34488e-11	2.66068e-10	0.733972	NBPF1	NBPF1
SCN2A	ENSG00000136531	-3.54731	1.37131e-11	2.711e-10	3.54731	SCN2A		SCN2A
MMP17	ENSG00000198598	-1.52952	1.37874e-11	2.72368e-10	1.52952	MMP17		MMP17
CYS1	ENSG00000205795	2.41254	1.40181e-11	2.76724e-10	2.41254	CYS1	CYS1
ZFYVE16	ENSG00000039319	0.744525	1.42414e-11	2.80929e-10	0.744525	ZFYVE16	ZFYVE16
CEMIP2	ENSG00000135048	0.841874	1.44306e-11	2.84453e-10	0.841874	CEMIP2	CEMIP2
IL1RAPL1	ENSG00000169306	-1.61105	1.44767e-11	2.85153e-10	1.61105	IL1RAPL1		IL1RAPL1
PRELP	ENSG00000188783	1.01715	1.48231e-11	2.91766e-10	1.01715	PRELP	PRELP
GADD45GIP1	ENSG00000179271	-0.729947	1.52894e-11	3.00725e-10	0.729947	GADD45GIP1		GADD45GIP1
MBIP	ENSG00000151332	0.749853	1.53159e-11	3.01027e-10	0.749853	MBIP	MBIP
PPP2R1B	ENSG00000137713	-0.665441	1.5514e-11	3.047e-10	0.665441	PPP2R1B		PPP2R1B
MFSD3	ENSG00000167700	-0.81872	1.58301e-11	3.10684e-10	0.81872	MFSD3		MFSD3
NKX3-2	ENSG00000109705	3.23843	1.59226e-11	3.12273e-10	3.23843	NKX3-2	NKX3-2
TARS	ENSG00000113407	-0.747773	1.61014e-11	3.15551e-10	0.747773	TARS		TARS
MCM9	ENSG00000111877	-0.78012	1.61632e-11	3.16533e-10	0.78012	MCM9		MCM9
MBNL3	ENSG00000076770	-2.81186	1.63547e-11	3.20051e-10	2.81186	MBNL3		MBNL3
SLC18A2	ENSG00000165646	-2.2326	1.71642e-11	3.35651e-10	2.2326	SLC18A2		SLC18A2
GPC6	ENSG00000183098	0.894269	1.74014e-11	3.40026e-10	0.894269	GPC6	GPC6
PAX6	ENSG00000007372	1.14591	1.74131e-11	3.40026e-10	1.14591	PAX6	PAX6
MRPS2	ENSG00000122140	-0.696448	1.80774e-11	3.52744e-10	0.696448	MRPS2		MRPS2
PINX1	ENSG00000254093	-1.07093	1.8145e-11	3.53808e-10	1.07093	PINX1		PINX1
SH2D5	ENSG00000189410	-1.21375	1.84424e-11	3.59349e-10	1.21375	SH2D5		SH2D5
SBNO1	ENSG00000139697	0.807403	1.8542e-11	3.6103e-10	0.807403	SBNO1	SBNO1
HSD17B1	ENSG00000108786	1.01469	1.89365e-11	3.68445e-10	1.01469	HSD17B1	HSD17B1
RNF145	ENSG00000145860	0.664628	1.9319e-11	3.75619e-10	0.664628	RNF145	RNF145
RINL	ENSG00000187994	-1.20826	1.9853e-11	3.85723e-10	1.20826	RINL		RINL
CD24	ENSG00000272398	-0.955755	2.00503e-11	3.89277e-10	0.955755	CD24		CD24
SYNDIG1	ENSG00000101463	-1.29634	2.01735e-11	3.91388e-10	1.29634	SYNDIG1		SYNDIG1
CD109	ENSG00000156535	-1.40962	2.03243e-11	3.94032e-10	1.40962	CD109		CD109
CCL25	ENSG00000131142	-1.87133	2.03913e-11	3.95049e-10	1.87133	CCL25		CCL25
AC106864.2	ENSG00000250046	-2.91282	2.10711e-11	4.07927e-10	2.91282	AC106864.2		AC106864.2
SNAP23	ENSG00000092531	-0.877814	2.1142e-11	4.09007e-10	0.877814	SNAP23		SNAP23
NQO1	ENSG00000181019	-1.34298	2.15419e-11	4.16446e-10	1.34298	NQO1		NQO1
DDX60L	ENSG00000181381	-2.46502	2.21314e-11	4.27538e-10	2.46502	DDX60L		DDX60L
BMT2	ENSG00000164603	0.926971	2.21533e-11	4.27656e-10	0.926971	BMT2	BMT2
SGK2	ENSG00000101049	2.51926	2.22754e-11	4.29705e-10	2.51926	SGK2	SGK2
CLCF1	ENSG00000175505	1.85375	2.29615e-11	4.42627e-10	1.85375	CLCF1	CLCF1
CHRNA9	ENSG00000174343	-2.17711	2.35935e-11	4.54485e-10	2.17711	CHRNA9		CHRNA9
MAGI1	ENSG00000151276	-0.81325	2.36138e-11	4.54554e-10	0.81325	MAGI1		MAGI1
MGAM	ENSG00000257335	2.68494	2.44292e-11	4.69914e-10	2.68494	MGAM	MGAM
RAB3IP	ENSG00000127328	-1.12236	2.48411e-11	4.77499e-10	1.12236	RAB3IP		RAB3IP
PRSS16	ENSG00000112812	-0.962902	2.49717e-11	4.79668e-10	0.962902	PRSS16		PRSS16
COL6A3	ENSG00000163359	-1.45869	2.50795e-11	4.81399e-10	1.45869	COL6A3		COL6A3
HNRNPF	ENSG00000169813	-0.688806	2.51567e-11	4.82538e-10	0.688806	HNRNPF		HNRNPF
PCSK6	ENSG00000140479	1.25513	2.59156e-11	4.96744e-10	1.25513	PCSK6	PCSK6
ALDH1A1	ENSG00000165092	10.4929	2.59559e-11	4.97164e-10	10.4929	ALDH1A1	ALDH1A1
PCDH19	ENSG00000165194	1.23366	2.66425e-11	5.09954e-10	1.23366	PCDH19	PCDH19
FOSB	ENSG00000125740	1.69493	2.70732e-11	5.17832e-10	1.69493	FOSB	FOSB
FRMD6	ENSG00000139926	0.831517	2.73438e-11	5.22639e-10	0.831517	FRMD6	FRMD6
WWC1	ENSG00000113645	-0.873902	2.75144e-11	5.25529e-10	0.873902	WWC1		WWC1
QPCT	ENSG00000115828	3.58206	2.81501e-11	5.37293e-10	3.58206	QPCT	QPCT
BHLHE22	ENSG00000180828	4.84356	2.89896e-11	5.52926e-10	4.84356	BHLHE22	BHLHE22
ZNF706	ENSG00000120963	0.66795	3.00326e-11	5.72416e-10	0.66795	ZNF706	ZNF706
GPC4	ENSG00000076716	-1.00752	3.05487e-11	5.81842e-10	1.00752	GPC4		GPC4
MRPL17	ENSG00000158042	-0.76594	3.19523e-11	6.08149e-10	0.76594	MRPL17		MRPL17
ELMOD2	ENSG00000179387	0.614985	3.21071e-11	6.10667e-10	0.614985	ELMOD2	ELMOD2
FLJ16779	ENSG00000275620	1.10828	3.25343e-11	6.18357e-10	1.10828	FLJ16779	FLJ16779
ADI1	ENSG00000182551	-0.717949	3.26802e-11	6.20694e-10	0.717949	ADI1		ADI1
B4GALNT4	ENSG00000182272	0.709078	3.29596e-11	6.25364e-10	0.709078	B4GALNT4	B4GALNT4
UTP14A	ENSG00000156697	-0.998562	3.29722e-11	6.25364e-10	0.998562	UTP14A		UTP14A
NASP	ENSG00000132780	-0.636824	3.31114e-11	6.27564e-10	0.636824	NASP		NASP
ACTG2	ENSG00000163017	-2.37892	3.31451e-11	6.27763e-10	2.37892	ACTG2		ACTG2
ADCK2	ENSG00000133597	0.900875	3.35244e-11	6.34297e-10	0.900875	ADCK2	ADCK2
STK32A	ENSG00000169302	0.98898	3.35369e-11	6.34297e-10	0.98898	STK32A	STK32A
ZDHHC11B	ENSG00000206077	1.94919	3.35772e-11	6.34616e-10	1.94919	ZDHHC11B	ZDHHC11B
RGS16	ENSG00000143333	0.994968	3.4446e-11	6.50583e-10	0.994968	RGS16	RGS16
TANC2	ENSG00000170921	0.822395	3.46586e-11	6.54142e-10	0.822395	TANC2	TANC2
DNAJC3-DT	ENSG00000247400	1.1885	3.63291e-11	6.85194e-10	1.1885	DNAJC3-DT	DNAJC3-DT
MAP2	ENSG00000078018	0.849146	3.64919e-11	6.87785e-10	0.849146	MAP2	MAP2
CADM1	ENSG00000182985	0.668732	3.6747e-11	6.92112e-10	0.668732	CADM1	CADM1
SELENOM	ENSG00000198832	1.04923	3.73655e-11	7.03272e-10	1.04923	SELENOM	SELENOM
TNFRSF12A	ENSG00000006327	-1.06114	3.74684e-11	7.04718e-10	1.06114	TNFRSF12A		TNFRSF12A
STAT5A	ENSG00000126561	-0.970755	3.7511e-11	7.0503e-10	0.970755	STAT5A		STAT5A
VASH2	ENSG00000143494	-0.852629	3.76348e-11	7.06524e-10	0.852629	VASH2		VASH2
PVT1	ENSG00000249859	-1.59017	3.76427e-11	7.06524e-10	1.59017	PVT1		PVT1
BBS2	ENSG00000125124	0.677549	3.89438e-11	7.30439e-10	0.677549	BBS2	BBS2
LCORL	ENSG00000178177	0.794773	3.97539e-11	7.45118e-10	0.794773	LCORL	LCORL
RPS6KA3	ENSG00000177189	0.754912	4.0274e-11	7.54343e-10	0.754912	RPS6KA3	RPS6KA3
ALG9	ENSG00000086848	0.75231	4.09512e-11	7.66498e-10	0.75231	ALG9	ALG9
PIK3R1	ENSG00000145675	0.908221	4.19514e-11	7.84677e-10	0.908221	PIK3R1	PIK3R1
OSTF1	ENSG00000134996	-1.5903	4.26096e-11	7.96437e-10	1.5903	OSTF1		OSTF1
TH	ENSG00000180176	3.0965	4.33107e-11	8.0867e-10	3.0965	TH	TH
TRIM65	ENSG00000141569	-0.815824	4.33238e-11	8.0867e-10	0.815824	TRIM65		TRIM65
PPFIBP2	ENSG00000166387	-1.06435	4.41203e-11	8.22971e-10	1.06435	PPFIBP2		PPFIBP2
NAB2	ENSG00000166886	0.775531	4.50512e-11	8.39757e-10	0.775531	NAB2	NAB2
CALD1	ENSG00000122786	-0.619647	4.55894e-11	8.49204e-10	0.619647	CALD1		CALD1
ASNA1	ENSG00000198356	-0.727183	4.59506e-11	8.55344e-10	0.727183	ASNA1		ASNA1
HK2	ENSG00000159399	-1.22989	4.633e-11	8.61814e-10	1.22989	HK2		HK2
PES1	ENSG00000100029	-0.768236	4.77467e-11	8.87557e-10	0.768236	PES1		PES1
CD3EAP	ENSG00000117877	-1.14026	4.79463e-11	8.90656e-10	1.14026	CD3EAP		CD3EAP
CDKN1C	ENSG00000129757	0.851467	4.82981e-11	8.96577e-10	0.851467	CDKN1C	CDKN1C
MBNL1	ENSG00000152601	-0.956741	4.8926e-11	9.07611e-10	0.956741	MBNL1		MBNL1
STK26	ENSG00000134602	-0.888695	4.89873e-11	9.08126e-10	0.888695	STK26		STK26
H2AFY	ENSG00000113648	0.659791	4.92917e-11	9.13144e-10	0.659791	H2AFY	H2AFY
AC006435.2	ENSG00000263345	1.87874	4.98784e-11	9.23381e-10	1.87874	AC006435.2	AC006435.2
CACNG8	ENSG00000142408	-1.51741	5.01789e-11	9.2831e-10	1.51741	CACNG8		CACNG8
VARS	ENSG00000204394	-0.951909	5.11472e-11	9.45578e-10	0.951909	VARS		VARS
UBXN4	ENSG00000144224	0.649923	5.20478e-11	9.61571e-10	0.649923	UBXN4	UBXN4
KHK	ENSG00000138030	-1.08577	5.23637e-11	9.66748e-10	1.08577	KHK		KHK
SPRYD4	ENSG00000176422	-0.872403	5.24852e-11	9.68331e-10	0.872403	SPRYD4		SPRYD4
ARG2	ENSG00000081181	-0.738237	5.27953e-11	9.73389e-10	0.738237	ARG2		ARG2
PSMG1	ENSG00000183527	-0.696054	5.29489e-11	9.74475e-10	0.696054	PSMG1		PSMG1
EFNB3	ENSG00000108947	0.699529	5.29523e-11	9.74475e-10	0.699529	EFNB3	EFNB3
UBA7	ENSG00000182179	1.78339	5.29622e-11	9.74475e-10	1.78339	UBA7	UBA7
HRH2	ENSG00000113749	1.87301	5.31801e-11	9.77821e-10	1.87301	HRH2	HRH2
KIAA1549L	ENSG00000110427	0.929296	5.34598e-11	9.81933e-10	0.929296	KIAA1549L	KIAA1549L
SEMA3G	ENSG00000010319	-1.34786	5.34763e-11	9.81933e-10	1.34786	SEMA3G		SEMA3G
TIMM10	ENSG00000134809	-0.846086	5.40816e-11	9.92375e-10	0.846086	TIMM10		TIMM10
FDXR	ENSG00000161513	-0.768731	5.47011e-11	1.00306e-09	0.768731	FDXR		FDXR
DNAH5	ENSG00000039139	-1.58278	5.55408e-11	1.01777e-09	1.58278	DNAH5		DNAH5
RHPN2	ENSG00000131941	-0.958473	5.57765e-11	1.0214e-09	0.958473	RHPN2		RHPN2
AC009055.2	ENSG00000260834	-8.37949	5.71567e-11	1.04597e-09	8.37949	AC009055.2		AC009055.2
MXD3	ENSG00000213347	1.0132	6.07215e-11	1.11045e-09	1.0132	MXD3	MXD3
ZNF525	ENSG00000203326	-0.988112	6.34498e-11	1.15956e-09	0.988112	ZNF525		ZNF525
CCDC93	ENSG00000125633	0.761471	6.48003e-11	1.18345e-09	0.761471	CCDC93	CCDC93
DISP3	ENSG00000204624	-1.28127	6.53275e-11	1.19227e-09	1.28127	DISP3		DISP3
C11orf87	ENSG00000185742	-5.73491	6.59094e-11	1.20208e-09	5.73491	C11orf87		C11orf87
TTC32	ENSG00000183891	0.965962	6.67919e-11	1.21736e-09	0.965962	TTC32	TTC32
SVIP	ENSG00000198168	0.943499	6.74282e-11	1.22813e-09	0.943499	SVIP	SVIP
[truncated: 32,940 more rows]

## Sheet: MCP_D6vsControl_D6_deg
gene_name	gene_id	log2FoldChange	pvalue	padj	ABS (log2FoldChange)	DE Genes with padj < 0.05 & |LOG2(FC)| > 0.5	DE UP Genes with padj < 0.05 & |LOG2(FC)| > 0.5	DE DOWN Genes with padj < 0.05 & |LOG2(FC)| > 0.5
[truncated: 33,789 more rows]
