# Supplementary material for: Galectin-3 induces neurodevelopmental apical-basal polarity and regulates gyrification
Source: Sci Adv. 2025 Sep 3;11(36):eadt5859. doi: 10.1126/sciadv.adt5859 (PMC12407091; doi:10.1126/sciadv.adt5859)
Supplement: Supplementary file 2 — Tables S2 to S4 [file sciadv.adt5859_tables_s2_to_s4.zip › adt5859_table_s3.xlsx]

## Sheet: BP_MCP_day6 vs Control_day6
Group Index	List Name	GO Term ID	GO Term Label	FDR	Fold Enrichment	pValue	Mapped Genes	Number in List	Expected	Mapped Gene Names
0	ALL_DE_GENES__ MCP_day6 vs Control_day6.csv	GO:1900625	positive regulation of monocyte aggregation	0.0049723	20.7669	0.000111335	ENSG00000026508, ENSG00000119508, ENSG00000170961	3	0.144461	CD44, NR4A3, HAS2
0	ALL_DE_GENES__ MCP_day6 vs Control_day6.csv	GO:1900623	regulation of monocyte aggregation	0.00495741	20.7669	0.000111335	ENSG00000026508, ENSG00000119508, ENSG00000170961	3	0.144461	CD44, NR4A3, HAS2
0	ALL_DE_GENES__ MCP_day6 vs Control_day6.csv	GO:0022407	regulation of cell-cell adhesion	0.0489773	1.64817	0.00206816	ENSG00000158769, ENSG00000154342, ENSG00000026508, ENSG00000077238, ENSG00000179388, ENSG00000125084, ENSG00000131142, ENSG00000171124, ENSG00000172216, ENSG00000111199, ENSG00000115232, ENSG00000119888, ENSG00000196839, ENSG00000089327, ENSG00000119508, ENSG00000143195, ENSG00000130707, ENSG00000162552, ENSG00000183734, ENSG00000183779, ENSG00000112715, ENSG00000146072, ENSG00000126561, ENSG0000…	40	24.2694	F11R, WNT3A, CD44, IL4R, EGR3, WNT1, CCL25, FUT3, CEBPB, TRPV4, ITGA4, EPCAM, ADA, FXYD5, NR4A3, ILDR2, ASS1, WNT4, ASCL2, ZNF703, VEGFA, TNFRSF21, STAT5A, EPHA7, MMRN1, ZBTB16, HAS2, WNT5A, ACTL6B, CORO1A, RHOH, NEXMIF, DUSP10, SLC4A2, GLI3, CCL2, KITLG, PPARA, GATA3, LGALS1
0	ALL_DE_GENES__ MCP_day6 vs Control_day6.csv	GO:0030155	regulation of cell adhesion	1.94584e-07	2.0533	1.12521e-09	ENSG00000158769, ENSG00000064042, ENSG00000077238, ENSG00000179388, ENSG00000125084, ENSG00000120708, ENSG00000164050, ENSG00000164171, ENSG00000196569, ENSG00000111199, ENSG00000115232, ENSG00000113494, ENSG00000119888, ENSG00000196839, ENSG00000109072, ENSG00000121966, ENSG00000126458, ENSG00000142627, ENSG00000143195, ENSG00000087245, ENSG00000130707, ENSG00000120156, ENSG00000163520, ENSG0000…	79	38.4747	F11R, LIMCH1, IL4R, EGR3, WNT1, TGFBI, PLXNB1, ITGA2, LAMA2, TRPV4, ITGA4, PRLR, EPCAM, ADA, VTN, CXCR4, RRAS, EPHA2, ILDR2, MMP2, ASS1, TEK, FBLN2, WNT4, SERPINE1, ASCL2, VEGFA, LAMB1, CDH13, EPHA7, MMRN1, ZBTB16, SPOCK1, MMP14, CSF1, WNT5A, ACTL6B, CORO1A, RHOH, DUSP10, PREX1, CCL2, PPARA, HACD1, DLC1, GATA3, PLAU, LGALS1, WNT3A, NEDD9, CD44, CDK6, CCL25, FUT3, TNC, CEBPB, FXYD5, ADAM15, NR4A3,…
0	ALL_DE_GENES__ MCP_day6 vs Control_day6.csv	GO:0050794	regulation of cellular process	2.22482e-13	1.22308	4.33834e-16	ENSG00000214357, ENSG00000213145, ENSG00000064042, ENSG00000160888, ENSG00000077238, ENSG00000137628, ENSG00000179388, ENSG00000066468, ENSG00000137502, ENSG00000067798, ENSG00000080644, ENSG00000114861, ENSG00000134115, ENSG00000111110, ENSG00000128918, ENSG00000196839, ENSG00000174808, ENSG00000143195, ENSG00000122012, ENSG00000178171, ENSG00000123104, ENSG00000091656, ENSG00000100583, ENSG0000…	672	549.432	NEURL1B, CRIP1, LIMCH1, IER2, IL4R, DDX60, EGR3, FGFR2, RAB30, NAV3, CHRNA3, FOXP1, CNTN6, PPM1H, ALDH1A2, ADA, BTC, ILDR2, SV2C, AMER3, ITPR2, ZFHX4, SAMD15, PIK3IP1, ATL3, NMRK2, EPHA7, TNNC1, MMRN1, ECEL1, ERMN, CGB2, WNT2B, KSR2, MMP14, NFIX, CORO1A, TSHZ3, LYNX1, CDK6, RASGRF2, TNFRSF25, MCOLN1, TRIM22, FAM114A1, DTX4, ARHGAP29, CRIM1, GNGT1, SH3TC2, FXYD5, POU5F1, CMKLR2, SPHK2, TSHZ2, RNF1…
0	ALL_DE_GENES__ MCP_day6 vs Control_day6.csv	GO:0050789	regulation of biological process	5.35623e-13	1.21061	1.22453e-15	ENSG00000214357, ENSG00000213145, ENSG00000064042, ENSG00000160888, ENSG00000137868, ENSG00000077238, ENSG00000137628, ENSG00000179388, ENSG00000066468, ENSG00000137502, ENSG00000067798, ENSG00000080644, ENSG00000114861, ENSG00000134115, ENSG00000111110, ENSG00000128918, ENSG00000196839, ENSG00000101438, ENSG00000174808, ENSG00000143195, ENSG00000122012, ENSG00000178171, ENSG00000123104, ENSG0000…	688	568.308	NEURL1B, CRIP1, LIMCH1, IER2, STRA6, IL4R, DDX60, EGR3, FGFR2, RAB30, NAV3, CHRNA3, FOXP1, CNTN6, PPM1H, ALDH1A2, ADA, SLC32A1, BTC, ILDR2, SV2C, AMER3, ITPR2, ZFHX4, SAMD15, PIK3IP1, ATL3, NMRK2, EPHA7, TNNC1, MMRN1, ECEL1, ERMN, CGB2, WNT2B, KSR2, MMP14, NFIX, CORO1A, TSHZ3, LYNX1, CDK6, RASGRF2, TNFRSF25, MCOLN1, TRIM22, FAM114A1, DTX4, ARHGAP29, CRIM1, GNGT1, SH3TC2, FXYD5, POU5F1, CMKLR2, SP…
0	ALL_DE_GENES__ MCP_day6 vs Control_day6.csv	GO:0065007	biological regulation	1.03854e-10	1.18406	3.21227e-13	ENSG00000214357, ENSG00000213145, ENSG00000064042, ENSG00000160888, ENSG00000137868, ENSG00000077238, ENSG00000137628, ENSG00000179388, ENSG00000066468, ENSG00000137502, ENSG00000067798, ENSG00000080644, ENSG00000114861, ENSG00000134115, ENSG00000111110, ENSG00000128918, ENSG00000196839, ENSG00000101438, ENSG00000174808, ENSG00000143195, ENSG00000122012, ENSG00000178171, ENSG00000123104, ENSG0000…	696	587.81	NEURL1B, CRIP1, LIMCH1, IER2, STRA6, IL4R, DDX60, EGR3, FGFR2, RAB30, NAV3, CHRNA3, FOXP1, CNTN6, PPM1H, ALDH1A2, ADA, SLC32A1, BTC, ILDR2, SV2C, AMER3, ITPR2, ZFHX4, SAMD15, CHST9, PIK3IP1, ATL3, NMRK2, EPHA7, TNNC1, MMRN1, ECEL1, ERMN, CGB2, WNT2B, KSR2, MMP14, NFIX, CORO1A, TSHZ3, LYNX1, CDK6, RASGRF2, TNFRSF25, MCOLN1, TRIM22, FAM114A1, DTX4, ARHGAP29, CRIM1, GNGT1, SH3TC2, FXYD5, POU5F1, CMK…
0	ALL_DE_GENES__ MCP_day6 vs Control_day6.csv	GO:0045785	positive regulation of cell adhesion	0.00228732	1.88409	4.49097e-05	ENSG00000158769, ENSG00000154342, ENSG00000111859, ENSG00000026508, ENSG00000105810, ENSG00000077238, ENSG00000179388, ENSG00000131142, ENSG00000171124, ENSG00000164171, ENSG00000196569, ENSG00000115232, ENSG00000196839, ENSG00000109072, ENSG00000119508, ENSG00000126458, ENSG00000120156, ENSG00000163520, ENSG00000162552, ENSG00000112715, ENSG00000077942, ENSG00000091136, ENSG00000140945, ENSG0000…	45	23.8842	F11R, WNT3A, NEDD9, CD44, CDK6, IL4R, EGR3, CCL25, FUT3, ITGA2, LAMA2, ITGA4, ADA, VTN, NR4A3, RRAS, TEK, FBLN2, WNT4, VEGFA, FBLN1, LAMB1, CDH13, MMRN1, ZBTB16, NRG1, HAS2, S100A10, EGFL6, CCN1, CSF1, WNT5A, ACTL6B, CORO1A, RHOH, DUSP10, PREX1, GLI3, CCL2, KITLG, HACD1, RET, GATA3, LGALS1, SFRP2
0	ALL_DE_GENES__ MCP_day6 vs Control_day6.csv	GO:0048522	positive regulation of cellular process	8.36211e-10	1.35537	3.03627e-12	ENSG00000064042, ENSG00000160888, ENSG00000077238, ENSG00000137628, ENSG00000179388, ENSG00000125084, ENSG00000066468, ENSG00000067798, ENSG00000080644, ENSG00000114861, ENSG00000132970, ENSG00000134115, ENSG00000118432, ENSG00000213949, ENSG00000141574, ENSG00000119888, ENSG00000128918, ENSG00000196839, ENSG00000145936, ENSG00000174808, ENSG00000121966, ENSG00000276043, ENSG00000180921, ENSG0000…	379	279.628	LIMCH1, IER2, IL4R, DDX60, EGR3, WNT1, FGFR2, NAV3, CHRNA3, FOXP1, WASF3, CNTN6, CNR1, ITGA1, SECTM1, EPCAM, ALDH1A2, ADA, KCNMB1, BTC, CXCR4, UHRF1, FAM83H, ATL3, HAS3, APOE, EPHA7, MMRN1, FRMD1, KSR2, MMP14, SYNJ1, NFIX, MSX1, BTN3A2, CORO1A, GDF7, GAS6, DUSP10, TSHZ3, LMO1, CDC42EP5, TUB, FGF22, BCL3, LPAR1, FAM210B, CDK6, RASGRF2, CTCFL, MCOLN1, SEMA4A, TNC, TRIM22, GSN, PADI2, FXYD5, POU5F1,…
0	ALL_DE_GENES__ MCP_day6 vs Control_day6.csv	GO:0048518	positive regulation of biological process	9.44968e-11	1.35798	2.8593e-13	ENSG00000064042, ENSG00000160888, ENSG00000137868, ENSG00000077238, ENSG00000137628, ENSG00000179388, ENSG00000066468, ENSG00000067798, ENSG00000080644, ENSG00000114861, ENSG00000134115, ENSG00000128918, ENSG00000196839, ENSG00000174808, ENSG00000184743, ENSG00000135333, ENSG00000138722, ENSG00000134245, ENSG00000171435, ENSG00000157227, ENSG00000008441, ENSG00000102879, ENSG00000121297, ENSG0000…	400	294.555	LIMCH1, IER2, STRA6, IL4R, DDX60, EGR3, FGFR2, NAV3, CHRNA3, FOXP1, CNTN6, ALDH1A2, ADA, BTC, ATL3, EPHA7, MMRN1, WNT2B, KSR2, MMP14, NFIX, CORO1A, TSHZ3, CDK6, RASGRF2, MCOLN1, TRIM22, FXYD5, POU5F1, SPHK2, CPNE5, RSPO2, FOSB, ZNF703, VEGFB, CRADD, POU3F3, TCF7L2, SYBU, DRG1, IGFBP3, F11R, GDF6, DPF3, EGLN1, ETS2, BARHL2, CAMK2B, TEK, ACHE, SNCA, NOS1, MAP2, ID4, ETV4, MAFB, SLC1A3, RAPGEF3, PPA…
1	ALL_DE_GENES__ MCP_day6 vs Control_day6.csv	GO:0032501	multicellular organismal process	1.01524e-22	1.50509	6.14387e-26	ENSG00000213145, ENSG00000160888, ENSG00000137868, ENSG00000077238, ENSG00000179388, ENSG00000066468, ENSG00000067798, ENSG00000080644, ENSG00000114861, ENSG00000134115, ENSG00000128918, ENSG00000196839, ENSG00000101438, ENSG00000174808, ENSG00000143195, ENSG00000135333, ENSG00000114854, ENSG00000135454, ENSG00000138722, ENSG00000171551, ENSG00000136541, ENSG00000134369, ENSG00000007237, ENSG0000…	460	305.631	CRIP1, IER2, STRA6, IL4R, EGR3, FGFR2, NAV3, CHRNA3, FOXP1, CNTN6, ALDH1A2, ADA, SLC32A1, BTC, ILDR2, EPHA7, TNNC1, B4GALNT1, MMRN1, ECEL1, ERMN, NAV1, GAS7, WNT2B, MMP14, CORO1A, TSHZ3, CDK6, MATN3, FAM114A1, LDHA, CRIM1, GNGT1, SH3TC2, POU5F1, SPHK2, RSPO2, FOSB, ZFP42, ZIC4, VEGFB, MTTP, POU3F3, GPRIN1, TCF7L2, SYBU, CBS, IGFBP3, TIMP3, SLC2A3, F11R, GDF6, STC2, COL12A1, KCNJ3, EMX2, TNNT2, DP…
1	ALL_DE_GENES__ MCP_day6 vs Control_day6.csv	GO:0007275	multicellular organism development	3.56057e-32	1.85298	4.78828e-36	ENSG00000213145, ENSG00000160888, ENSG00000137868, ENSG00000179388, ENSG00000125084, ENSG00000066468, ENSG00000067798, ENSG00000080644, ENSG00000114861, ENSG00000132970, ENSG00000134115, ENSG00000118432, ENSG00000213949, ENSG00000120875, ENSG00000119888, ENSG00000128918, ENSG00000196839, ENSG00000101438, ENSG00000121966, ENSG00000141337, ENSG00000130203, ENSG00000109705, ENSG00000196277, ENSG0000…	357	192.662	CRIP1, IER2, STRA6, EGR3, WNT1, FGFR2, NAV3, CHRNA3, FOXP1, WASF3, CNTN6, CNR1, ITGA1, DUSP4, EPCAM, ALDH1A2, ADA, SLC32A1, CXCR4, ARSG, APOE, NKX3-2, GRM7, EPHA7, TNNC1, B4GALNT1, FAT4, NAV1, GAS7, WNT2B, APC2, MMP14, VCAN, MSX1, PCLO, DUSP5, KBTBD8, NDRG2, GDF7, GAS6, DUSP10, TUB, MYH7, FGF22, ADPRHL1, BCL3, LPAR1, FAM210B, CDK6, GLRB, SEMA4A, MATN3, TNC, FAM114A1, GSN, LDHA, PADI2, CRIM1, GNGT…
1	ALL_DE_GENES__ MCP_day6 vs Control_day6.csv	GO:0048731	system development	3.48856e-34	1.94797	2.34573e-38	ENSG00000213145, ENSG00000160888, ENSG00000137868, ENSG00000179388, ENSG00000125084, ENSG00000066468, ENSG00000067798, ENSG00000080644, ENSG00000114861, ENSG00000132970, ENSG00000134115, ENSG00000118432, ENSG00000213949, ENSG00000119888, ENSG00000128918, ENSG00000196839, ENSG00000101438, ENSG00000121966, ENSG00000141337, ENSG00000130203, ENSG00000109705, ENSG00000196277, ENSG00000135333, ENSG0000…	339	174.027	CRIP1, IER2, STRA6, EGR3, WNT1, FGFR2, NAV3, CHRNA3, FOXP1, WASF3, CNTN6, CNR1, ITGA1, EPCAM, ALDH1A2, ADA, SLC32A1, CXCR4, ARSG, APOE, NKX3-2, GRM7, EPHA7, TNNC1, B4GALNT1, FAT4, NAV1, GAS7, WNT2B, APC2, MMP14, VCAN, MSX1, PCLO, NDRG2, GDF7, GAS6, DUSP10, TUB, MYH7, FGF22, ADPRHL1, BCL3, LPAR1, FAM210B, CDK6, GLRB, SEMA4A, MATN3, TNC, FAM114A1, GSN, LDHA, PADI2, CRIM1, GNGT1, SH3TC2, POU5F1, APO…
1	ALL_DE_GENES__ MCP_day6 vs Control_day6.csv	GO:0060541	respiratory system development	0.003717	2.35988	8.04784e-05	ENSG00000157933, ENSG00000137868, ENSG00000182718, ENSG00000066468, ENSG00000041982, ENSG00000128918, ENSG00000196839, ENSG00000141052, ENSG00000130707, ENSG00000169946, ENSG00000147655, ENSG00000163666, ENSG00000112715, ENSG00000075426, ENSG00000157227, ENSG00000197859, ENSG00000118523, ENSG00000163132, ENSG00000114251, ENSG00000159263, ENSG00000184254, ENSG00000087116, ENSG00000102678, ENSG0000…	25	10.5938	SKI, STRA6, ANXA2, FGFR2, TNC, ALDH1A2, ADA, MYOCD, ASS1, ZFPM2, RSPO2, HESX1, VEGFA, FOSL2, MMP14, ADAMTSL2, CCN2, MSX1, WNT5A, SIM2, ALDH1A3, ADAMTS2, FGF9, GLI3, GNG8
1	ALL_DE_GENES__ MCP_day6 vs Control_day6.csv	GO:0007423	sensory organ development	9.1093e-05	1.96489	1.11477e-06	ENSG00000132932, ENSG00000152661, ENSG00000137868, ENSG00000107859, ENSG00000125084, ENSG00000066468, ENSG00000060718, ENSG00000128918, ENSG00000112041, ENSG00000142627, ENSG00000143032, ENSG00000184302, ENSG00000141337, ENSG00000087085, ENSG00000183734, ENSG00000112715, ENSG00000109705, ENSG00000196431, ENSG00000152977, ENSG00000139219, ENSG00000196116, ENSG00000204262, ENSG00000134245, ENSG0000…	58	29.5181	ATP8A2, GJA1, STRA6, PITX3, WNT1, FGFR2, COL11A1, ALDH1A2, TULP1, EPHA2, BARHL2, SIX6, ARSG, ACHE, ASCL2, VEGFA, NKX3-2, CRYBA4, ZIC1, COL2A1, TDRD7, COL5A2, WNT2B, DIO3, RING1, MSX1, WNT5A, MAFB, ALDH1A3, FGF9, LGR5, GATA3, CEBPD, TUB, GNG8, BHLHA15, SKI, WNT3A, BMPR1B, GNGT1, SAMD11, SLITRK6, RPL38, HESX1, KIT, WHRN, EYA1, GSC, NTRK2, BCAR3, MERTK, TMEM132E, CDON, RPL24, DCHS1, GLI3, KCNK2, RET
1	ALL_DE_GENES__ MCP_day6 vs Control_day6.csv	GO:0048513	animal organ development	1.37983e-22	1.87939	9.27803e-26	ENSG00000213145, ENSG00000137868, ENSG00000179388, ENSG00000125084, ENSG00000066468, ENSG00000114861, ENSG00000119888, ENSG00000128918, ENSG00000196839, ENSG00000101438, ENSG00000121966, ENSG00000143195, ENSG00000141337, ENSG00000180921, ENSG00000109705, ENSG00000135333, ENSG00000114854, ENSG00000196159, ENSG00000134245, ENSG00000157227, ENSG00000163132, ENSG00000163376, ENSG00000165795, ENSG0000…	261	138.875	CRIP1, STRA6, EGR3, WNT1, FGFR2, FOXP1, EPCAM, ALDH1A2, ADA, SLC32A1, CXCR4, ILDR2, ARSG, FAM83H, NKX3-2, EPHA7, TNNC1, FAT4, WNT2B, MMP14, MSX1, KBTBD8, NDRG2, GDF7, GAS6, GPCPD1, TUB, MYH7, ADPRHL1, BCL3, LPAR1, FAM210B, CDK6, SEMA4A, MATN3, TNC, FAM114A1, LDHA, PADI2, GNGT1, POU5F1, NR4A3, SPHK2, RSPO2, WDR72, ZNF703, ZFP42, PTPN3, GSC, NTRK2, VEGFB, POU3F3, SPP1, CCN1, TCF7L2, CBS, GLI3, RIPK…
1	ALL_DE_GENES__ MCP_day6 vs Control_day6.csv	GO:0043584	nose development	0.0003263	9.08552	4.58558e-06	ENSG00000157933, ENSG00000163132, ENSG00000137868, ENSG00000184254, ENSG00000106571, ENSG00000167414, ENSG00000163666	7	0.770457	SKI, MSX1, STRA6, ALDH1A3, GLI3, GNG8, HESX1
1	ALL_DE_GENES__ MCP_day6 vs Control_day6.csv	GO:0032502	developmental process	1.72988e-31	1.64157	3.48954e-35	ENSG00000213145, ENSG00000160888, ENSG00000137868, ENSG00000077238, ENSG00000179388, ENSG00000066468, ENSG00000067798, ENSG00000080644, ENSG00000114861, ENSG00000134115, ENSG00000128918, ENSG00000196839, ENSG00000101438, ENSG00000143195, ENSG00000135333, ENSG00000114854, ENSG00000135454, ENSG00000136541, ENSG00000134369, ENSG00000007237, ENSG00000134245, ENSG00000157227, ENSG00000125772, ENSG0000…	458	279.002	CRIP1, IER2, STRA6, IL4R, EGR3, FGFR2, NAV3, CHRNA3, FOXP1, CNTN6, ALDH1A2, ADA, SLC32A1, ILDR2, EPHA7, TNNC1, B4GALNT1, ERMN, NAV1, GAS7, WNT2B, MMP14, GPCPD1, CDK6, MATN3, NHSL1, FAM114A1, LDHA, CRIM1, GNGT1, SH3TC2, POU5F1, SPHK2, CPNE5, RSPO2, NBEAL2, ZNF703, ZFP42, ZIC4, VEGFB, POU3F3, GPRIN1, TCF7L2, SYBU, CBS, RIPK4, IGFBP3, F11R, GDF6, STC2, COL12A1, EMX2, TNNT2, DPF3, COL11A1, CFAP44, EG…
1	ALL_DE_GENES__ MCP_day6 vs Control_day6.csv	GO:0009653	anatomical structure morphogenesis	1.15716e-27	2.1483	3.89039e-31	ENSG00000213145, ENSG00000137868, ENSG00000179388, ENSG00000125084, ENSG00000066468, ENSG00000134115, ENSG00000213949, ENSG00000120875, ENSG00000128918, ENSG00000196839, ENSG00000121966, ENSG00000130203, ENSG00000109705, ENSG00000135333, ENSG00000114854, ENSG00000136541, ENSG00000007237, ENSG00000134245, ENSG00000157227, ENSG00000163132, ENSG00000138166, ENSG00000163376, ENSG00000143869, ENSG0000…	234	108.923	CRIP1, STRA6, EGR3, WNT1, FGFR2, CNTN6, ITGA1, DUSP4, ALDH1A2, ADA, CXCR4, APOE, NKX3-2, EPHA7, TNNC1, ERMN, GAS7, WNT2B, MMP14, MSX1, DUSP5, KBTBD8, GDF7, MYH7, ADPRHL1, BCL3, SEMA4A, TNC, FAM114A1, GNGT1, POU5F1, APOB, NR4A3, RSPO2, WDR72, NBEAL2, GSC, NTRK2, VEGFB, PLEKHG4B, PGF, CCN1, MYBPC2, CBS, GLI3, RIPK4, NTN3, ATP8A2, GJA1, COL12A1, EMX2, PITX3, TNNT2, TGFBI, COL11A1, CFAP44, EGLN1, SPA…
1	ALL_DE_GENES__ MCP_day6 vs Control_day6.csv	GO:0009887	animal organ morphogenesis	7.19688e-14	2.31925	1.2582e-16	ENSG00000213145, ENSG00000137868, ENSG00000125084, ENSG00000066468, ENSG00000164171, ENSG00000111199, ENSG00000148926, ENSG00000128918, ENSG00000112041, ENSG00000162552, ENSG00000184347, ENSG00000112715, ENSG00000091136, ENSG00000109705, ENSG00000114854, ENSG00000152977, ENSG00000204262, ENSG00000134245, ENSG00000197406, ENSG00000157227, ENSG00000163132, ENSG00000143869, ENSG00000108691, ENSG0000…	109	46.9979	CRIP1, STRA6, WNT1, FGFR2, ITGA2, TRPV4, ADM, ALDH1A2, TULP1, WNT4, SLIT3, VEGFA, LAMB1, NKX3-2, TNNC1, ZIC1, COL5A2, WNT2B, DIO3, MMP14, MSX1, GDF7, CCL2, CITED1, DLC1, GATA3, MYH7, ADPRHL1, WNT3A, NGFR, TNC, NRP2, GNGT1, SAMD11, RPL38, RSPO2, WDR72, HESX1, WHRN, EYA1, GSC, NTRK2, NRG1, RYR1, CCN1, CDON, LGR4, SLC4A2, CBS, GLI3, PHLDA2, ATP8A2, GJA1, FRAS1, EMX2, PITX3, TNNT2, COL11A1, EGLN1, FL…
1	ALL_DE_GENES__ MCP_day6 vs Control_day6.csv	GO:0090596	sensory organ morphogenesis	3.99896e-06	2.71511	3.44181e-08	ENSG00000157933, ENSG00000132932, ENSG00000154342, ENSG00000137868, ENSG00000107859, ENSG00000125084, ENSG00000066468, ENSG00000060718, ENSG00000127928, ENSG00000112041, ENSG00000142627, ENSG00000187634, ENSG00000184564, ENSG00000172809, ENSG00000163666, ENSG00000112715, ENSG00000095397, ENSG00000104313, ENSG00000133937, ENSG00000148053, ENSG00000137936, ENSG00000109705, ENSG00000152977, ENSG0000…	37	13.6275	SKI, ATP8A2, WNT3A, STRA6, PITX3, WNT1, FGFR2, COL11A1, GNGT1, TULP1, EPHA2, SAMD11, SLITRK6, RPL38, HESX1, VEGFA, WHRN, EYA1, GSC, NTRK2, BCAR3, NKX3-2, ZIC1, COL2A1, TDRD7, COL5A2, WNT2B, DIO3, RING1, MSX1, CDON, WNT5A, MAFB, ALDH1A3, FGF9, GLI3, GATA3
1	ALL_DE_GENES__ MCP_day6 vs Control_day6.csv	GO:0043585	nose morphogenesis	0.00494262	20.7669	0.000111335	ENSG00000157933, ENSG00000137868, ENSG00000106571	3	0.144461	SKI, STRA6, GLI3
1	ALL_DE_GENES__ MCP_day6 vs Control_day6.csv	GO:0048856	anatomical structure development	3.09357e-31	1.68593	8.32052e-35	ENSG00000213145, ENSG00000160888, ENSG00000137868, ENSG00000077238, ENSG00000179388, ENSG00000066468, ENSG00000067798, ENSG00000080644, ENSG00000114861, ENSG00000134115, ENSG00000128918, ENSG00000196839, ENSG00000101438, ENSG00000143195, ENSG00000135333, ENSG00000114854, ENSG00000135454, ENSG00000136541, ENSG00000134369, ENSG00000007237, ENSG00000134245, ENSG00000157227, ENSG00000125772, ENSG0000…	428	253.866	CRIP1, IER2, STRA6, IL4R, EGR3, FGFR2, NAV3, CHRNA3, FOXP1, CNTN6, ALDH1A2, ADA, SLC32A1, ILDR2, EPHA7, TNNC1, B4GALNT1, ERMN, NAV1, GAS7, WNT2B, MMP14, GPCPD1, CDK6, MATN3, FAM114A1, LDHA, CRIM1, GNGT1, SH3TC2, POU5F1, SPHK2, RSPO2, NBEAL2, ZNF703, ZFP42, ZIC4, VEGFB, POU3F3, GPRIN1, TCF7L2, SYBU, CBS, RIPK4, F11R, GDF6, STC2, COL12A1, EMX2, TNNT2, DPF3, COL11A1, CFAP44, EGLN1, SPART, ETS2, BARH…
2	ALL_DE_GENES__ MCP_day6 vs Control_day6.csv	GO:1990709	presynaptic active zone organization	0.0262197	8.30676	0.000888563	ENSG00000186472, ENSG00000118946, ENSG00000079841, ENSG00000164061	4	0.481535	PCLO, PCDH17, RIMS1, BSN
2	ALL_DE_GENES__ MCP_day6 vs Control_day6.csv	GO:0034329	cell junction assembly	7.20913e-06	2.60443	6.88338e-08	ENSG00000155511, ENSG00000154342, ENSG00000152661, ENSG00000140937, ENSG00000248746, ENSG00000164050, ENSG00000164171, ENSG00000111199, ENSG00000169760, ENSG00000061273, ENSG00000184564, ENSG00000165985, ENSG00000087085, ENSG00000187957, ENSG00000169306, ENSG00000163347, ENSG00000183779, ENSG00000131477, ENSG00000129474, ENSG00000140945, ENSG00000198753, ENSG00000164061, ENSG00000113100, ENSG0000…	38	14.5905	GRIA1, WNT3A, GJA1, CDH11, ACTN3, PLXNB1, ITGA2, TRPV4, NLGN1, HDAC7, SLITRK6, C1QL3, ACHE, DNER, IL1RAPL1, CLDN1, ZNF703, RAMP2, AJUBA, CDH13, PLXNB3, BSN, CDH9, CLDN2, CDH2, CDH6, PLXNC1, PCLO, CDH17, CDH3, WNT5A, PCDH17, PLXNA4, ESAM, CLDN6, DLC1, CNTNAP1, SHANK2
2	ALL_DE_GENES__ MCP_day6 vs Control_day6.csv	GO:0007399	nervous system development	1.69093e-21	1.99876	1.36438e-24	ENSG00000160888, ENSG00000179388, ENSG00000125084, ENSG00000066468, ENSG00000067798, ENSG00000080644, ENSG00000114861, ENSG00000132970, ENSG00000134115, ENSG00000118432, ENSG00000213949, ENSG00000128918, ENSG00000101438, ENSG00000121966, ENSG00000141337, ENSG00000130203, ENSG00000196277, ENSG00000135333, ENSG00000135454, ENSG00000196159, ENSG00000134369, ENSG00000007237, ENSG00000134245, ENSG0000…	218	109.068	IER2, EGR3, WNT1, FGFR2, NAV3, CHRNA3, FOXP1, WASF3, CNTN6, CNR1, ITGA1, ALDH1A2, SLC32A1, CXCR4, ARSG, APOE, GRM7, EPHA7, B4GALNT1, FAT4, NAV1, GAS7, WNT2B, APC2, MMP14, VCAN, MSX1, PCLO, NDRG2, GDF7, GAS6, DUSP10, FGF22, LPAR1, CDK6, GLRB, SEMA4A, TNC, GSN, LDHA, PADI2, CRIM1, GNGT1, SH3TC2, APOB, SPHK2, RSPO2, GSC, NTRK2, ZIC4, PLEKHG4B, POU3F3, GPRIN1, SYBU, CBS, GLI3, NTN3, ATP8A2, GJA1, EMX…
2	ALL_DE_GENES__ MCP_day6 vs Control_day6.csv	GO:0007416	synapse assembly	0.00119708	2.9667	2.07669e-05	ENSG00000155511, ENSG00000154342, ENSG00000198753, ENSG00000164050, ENSG00000164061, ENSG00000113100, ENSG00000170558, ENSG00000136040, ENSG00000186472, ENSG00000114251, ENSG00000118946, ENSG00000169760, ENSG00000184564, ENSG00000221866, ENSG00000165985, ENSG00000087085, ENSG00000187957, ENSG00000169306, ENSG00000162105	19	6.40442	GRIA1, WNT3A, PLXNB3, PLXNB1, BSN, CDH9, CDH2, PLXNC1, PCLO, WNT5A, PCDH17, NLGN1, SLITRK6, PLXNA4, C1QL3, ACHE, DNER, IL1RAPL1, SHANK2
2	ALL_DE_GENES__ MCP_day6 vs Control_day6.csv	GO:0034330	cell junction organization	1.29898e-07	2.31971	6.98752e-10	ENSG00000152661, ENSG00000164050, ENSG00000164171, ENSG00000132970, ENSG00000134115, ENSG00000004139, ENSG00000111199, ENSG00000184144, ENSG00000164251, ENSG00000121440, ENSG00000165985, ENSG00000087085, ENSG00000169306, ENSG00000145335, ENSG00000130203, ENSG00000140945, ENSG00000164061, ENSG00000113361, ENSG00000186472, ENSG00000062038, ENSG00000114251, ENSG00000118407, ENSG00000221866, ENSG0000…	63	27.1586	GJA1, PLXNB1, ITGA2, WASF3, CNTN6, SARM1, TRPV4, CNTN2, F2RL1, PDZRN3, C1QL3, ACHE, IL1RAPL1, SNCA, APOE, CDH13, BSN, CDH6, PCLO, CDH3, WNT5A, FILIP1, PLXNA4, SYN3, ESAM, CLDN6, DLC1, BHLHA15, GRIA1, WNT3A, CDH11, DOCK10, GLRB, ACTN3, TNC, MTSS1, LRRC4C, TMEM108, SHANK1, RIMS1, NLGN1, HDAC7, SLITRK6, DNER, ELFN2, CLDN1, ZNF703, RAMP2, WHRN, AJUBA, PLXNB3, CDH9, PRTN3, CLDN2, CDH2, PLXNC1, CDH17, …
2	ALL_DE_GENES__ MCP_day6 vs Control_day6.csv	GO:0050808	synapse organization	6.01961e-05	2.32635	7.1238e-07	ENSG00000155511, ENSG00000154342, ENSG00000135905, ENSG00000109738, ENSG00000164050, ENSG00000041982, ENSG00000132970, ENSG00000134115, ENSG00000004139, ENSG00000148948, ENSG00000144868, ENSG00000161681, ENSG00000184144, ENSG00000079841, ENSG00000169760, ENSG00000121440, ENSG00000184564, ENSG00000165985, ENSG00000087085, ENSG00000187957, ENSG00000166897, ENSG00000169306, ENSG00000145335, ENSG0000…	41	17.6242	GRIA1, WNT3A, DOCK10, GLRB, PLXNB1, TNC, WASF3, CNTN6, SARM1, LRRC4C, TMEM108, SHANK1, CNTN2, RIMS1, NLGN1, PDZRN3, SLITRK6, C1QL3, ACHE, DNER, ELFN2, IL1RAPL1, SNCA, APOE, PLXNB3, BSN, CDH9, CDH2, CDH6, PLXNC1, PCLO, WNT5A, FILIP1, PPFIA4, PCDH17, WASF1, SYBU, PLXNA4, SYN3, CNTNAP1, SHANK2
2	ALL_DE_GENES__ MCP_day6 vs Control_day6.csv	GO:0071840	cellular component organization or biogenesis	0.0128934	1.17439	0.000354586	ENSG00000103174, ENSG00000064042, ENSG00000066468, ENSG00000137502, ENSG00000080644, ENSG00000132970, ENSG00000134115, ENSG00000118432, ENSG00000213949, ENSG00000111110, ENSG00000120875, ENSG00000128918, ENSG00000184185, ENSG00000121966, ENSG00000276043, ENSG00000141337, ENSG00000180921, ENSG00000184743, ENSG00000167723, ENSG00000103044, ENSG00000130203, ENSG00000132749, ENSG00000196277, ENSG0000…	344	292.918	NAGPA, LIMCH1, FGFR2, RAB30, CHRNA3, WASF3, CNTN6, CNR1, ITGA1, PPM1H, DUSP4, ALDH1A2, KCNJ12, CXCR4, UHRF1, ARSG, FAM83H, ATL3, TRPV3, HAS3, APOE, TESMIN, GRM7, EPHA7, SETBP1, B4GALNT1, ERMN, NAV1, GAS7, APC2, KSR2, MMP14, SYNJ1, PCLO, DUSP5, ADAMTS17, CORO1A, GDF7, GAS6, DUSP10, CDC42EP5, RPS14, TUB, ADPRHL1, BCL3, LPAR1, CTCFL, CHKA, GLRB, MCOLN1, SEMA4A, MATN3, TNC, GSN, PADI2, CLIP4, SH3TC2,…
2	ALL_DE_GENES__ MCP_day6 vs Control_day6.csv	GO:0016043	cellular component organization	0.00260952	1.20244	5.26396e-05	ENSG00000103174, ENSG00000064042, ENSG00000066468, ENSG00000137502, ENSG00000080644, ENSG00000132970, ENSG00000134115, ENSG00000118432, ENSG00000213949, ENSG00000111110, ENSG00000120875, ENSG00000128918, ENSG00000184185, ENSG00000121966, ENSG00000276043, ENSG00000141337, ENSG00000180921, ENSG00000184743, ENSG00000167723, ENSG00000103044, ENSG00000130203, ENSG00000132749, ENSG00000196277, ENSG0000…	340	282.758	NAGPA, LIMCH1, FGFR2, RAB30, CHRNA3, WASF3, CNTN6, CNR1, ITGA1, PPM1H, DUSP4, ALDH1A2, KCNJ12, CXCR4, UHRF1, ARSG, FAM83H, ATL3, TRPV3, HAS3, APOE, TESMIN, GRM7, EPHA7, SETBP1, B4GALNT1, ERMN, NAV1, GAS7, APC2, KSR2, MMP14, SYNJ1, PCLO, DUSP5, ADAMTS17, CORO1A, GDF7, GAS6, DUSP10, CDC42EP5, RPS14, TUB, ADPRHL1, BCL3, LPAR1, CTCFL, CHKA, GLRB, MCOLN1, SEMA4A, MATN3, TNC, GSN, PADI2, CLIP4, SH3TC2,…
2	ALL_DE_GENES__ MCP_day6 vs Control_day6.csv	GO:0099172	presynapse organization	0.0218075	4.54276	0.00068625	ENSG00000186472, ENSG00000154342, ENSG00000114251, ENSG00000118946, ENSG00000169760, ENSG00000164061, ENSG00000169306	7	1.54091	PCLO, WNT3A, WNT5A, PCDH17, NLGN1, BSN, IL1RAPL1
2	ALL_DE_GENES__ MCP_day6 vs Control_day6.csv	GO:0099054	presynapse assembly	0.00261876	6.60765	5.3002e-05	ENSG00000186472, ENSG00000154342, ENSG00000114251, ENSG00000118946, ENSG00000169760, ENSG00000164061, ENSG00000169306	7	1.05938	PCLO, WNT3A, WNT5A, PCDH17, NLGN1, BSN, IL1RAPL1
2	ALL_DE_GENES__ MCP_day6 vs Control_day6.csv	GO:1904071	presynaptic active zone assembly	0.00492791	20.7669	0.000111335	ENSG00000186472, ENSG00000118946, ENSG00000164061	3	0.144461	PCLO, PCDH17, BSN
2	ALL_DE_GENES__ MCP_day6 vs Control_day6.csv	GO:0009987	cellular process	8.16981e-14	1.13848	1.48322e-16	ENSG00000214357, ENSG00000160888, ENSG00000137868, ENSG00000077238, ENSG00000080644, ENSG00000134115, ENSG00000128918, ENSG00000196839, ENSG00000101438, ENSG00000174808, ENSG00000178171, ENSG00000183773, ENSG00000100583, ENSG00000183778, ENSG00000077009, ENSG00000135454, ENSG00000112796, ENSG00000138722, ENSG00000171551, ENSG00000136542, ENSG00000136541, ENSG00000134369, ENSG00000157227, ENSG0000…	851	747.488	NEURL1B, IER2, STRA6, IL4R, CHRNA3, CNTN6, ALDH1A2, ADA, SLC32A1, BTC, AMER3, AIFM3, SAMD15, B3GALT5, NMRK2, B4GALNT1, ENPP5, MMRN1, ECEL1, GALNT5, ERMN, NAV1, MMP14, NFIX, METAP1D, CDK6, MCOLN1, DDB2, FAM114A1, LDHA, SH3TC2, POU5F1, RNF125, ADARB2, CPNE5, RSPO2, ZNF703, ZFP42, VEGFB, GPRIN1, TCF7L2, SYBU, CBS, DRG1, GRAP2, SLC2A3, F11R, ADGRG5, HOGA1, DPF3, GRM3, CFAP44, SLC26A1, SLC49A3, BHMT, …
3	ALL_DE_GENES__ MCP_day6 vs Control_day6.csv	GO:2000026	regulation of multicellular organismal development	3.93416e-10	1.89869	1.37558e-12	ENSG00000187608, ENSG00000077238, ENSG00000182718, ENSG00000179388, ENSG00000125084, ENSG00000066468, ENSG00000164050, ENSG00000114861, ENSG00000132970, ENSG00000196569, ENSG00000113494, ENSG00000148926, ENSG00000196839, ENSG00000121966, ENSG00000126458, ENSG00000162552, ENSG00000142700, ENSG00000112715, ENSG00000104413, ENSG00000109705, ENSG00000135333, ENSG00000134245, ENSG00000157227, ENSG0000…	128	67.415	ISG15, IL4R, ANXA2, EGR3, WNT1, FGFR2, PLXNB1, FOXP1, WASF3, LAMA2, PRLR, ADM, ADA, CXCR4, RRAS, WNT4, DMRTA2, VEGFA, ESRP1, NKX3-2, EPHA7, WNT2B, MMP14, MSX1, CDH3, TCF7, ACTL6B, RHOH, GAS6, DUSP10, GATA3, WNT3A, FAM210B, CDK6, SEMA4A, NGFR, CNMD, NLGN1, TRPM4, TESC, TNN, SPHK1, HESX1, RAMP2, STAT5A, ANGPT4, NTRK2, PLXNB3, VEGFB, PRKG2, NRG1, SPP1, CCN1, CDON, SULF1, SLC4A2, GLI3, PHLDA2, KCNK2,…
3	ALL_DE_GENES__ MCP_day6 vs Control_day6.csv	GO:0061183	regulation of dermatome development	0.000371503	20.7669	5.34573e-06	ENSG00000154342, ENSG00000125084, ENSG00000162552, ENSG00000145423	4	0.192614	WNT3A, WNT1, WNT4, SFRP2
3	ALL_DE_GENES__ MCP_day6 vs Control_day6.csv	GO:0051239	regulation of multicellular organismal process	5.49118e-14	1.67771	9.23073e-17	ENSG00000137868, ENSG00000077238, ENSG00000179388, ENSG00000125084, ENSG00000066468, ENSG00000067798, ENSG00000080644, ENSG00000114861, ENSG00000132970, ENSG00000118432, ENSG00000141574, ENSG00000196839, ENSG00000184185, ENSG00000121966, ENSG00000143195, ENSG00000143630, ENSG00000167723, ENSG00000130203, ENSG00000109705, ENSG00000135333, ENSG00000114854, ENSG00000138722, ENSG00000003436, ENSG0000…	238	141.86	STRA6, IL4R, EGR3, WNT1, FGFR2, NAV3, CHRNA3, FOXP1, WASF3, CNR1, SECTM1, ADA, KCNJ12, CXCR4, ILDR2, HCN3, TRPV3, APOE, NKX3-2, EPHA7, TNNC1, MMRN1, TFPI, WNT2B, KSR2, MMP14, MSX1, BTN3A2, NDRG2, TCF7, CORO1A, GAS6, DUSP10, TSHZ3, LMO1, MYH7, BCL3, FAM210B, CDK6, SEMA4A, DTX4, JPH4, POU5F1, NR4A3, HRC, SPHK2, TRPM4, RNF125, GUCY1A1, RSPO2, ZNF703, NTRK2, VEGFB, SPP1, CCN1, ARRDC4, TCF7L2, GLI3, K…
3	ALL_DE_GENES__ MCP_day6 vs Control_day6.csv	GO:0051240	positive regulation of multicellular organismal process	3.3976e-08	1.72537	1.59919e-10	ENSG00000187608, ENSG00000137868, ENSG00000077238, ENSG00000182718, ENSG00000179388, ENSG00000125084, ENSG00000066468, ENSG00000171388, ENSG00000164050, ENSG00000164171, ENSG00000114861, ENSG00000132970, ENSG00000118432, ENSG00000111199, ENSG00000073150, ENSG00000141574, ENSG00000113494, ENSG00000148926, ENSG00000196839, ENSG00000082556, ENSG00000141052, ENSG00000121966, ENSG00000126458, ENSG0000…	138	79.983	ISG15, STRA6, IL4R, ANXA2, EGR3, WNT1, FGFR2, APLN, PLXNB1, ITGA2, FOXP1, WASF3, CNR1, TRPV4, PANX2, SECTM1, PRLR, ADM, ADA, OPRK1, MYOCD, CXCR4, RRAS, PDE4B, WNT4, DMRTA2, RFTN1, VEGFA, APOE, WNT2B, DIO3, KSR2, MMP14, MSX1, BTN3A2, ACTL6B, CORO1A, RHOH, GAS6, DUSP10, CCL2, GATA3, BCL3, WNT3A, SEMA4A, NGFR, SCN3B, POU5F1, NLGN1, NR4A3, HRC, SPHK2, TRPM4, TESC, TNN, SPHK1, ZNF703, NEGR1, RAMP2, AN…
3	ALL_DE_GENES__ MCP_day6 vs Control_day6.csv	GO:0050793	regulation of developmental process	5.3677e-18	1.87013	5.05297e-21	ENSG00000077238, ENSG00000179388, ENSG00000125084, ENSG00000066468, ENSG00000080644, ENSG00000114861, ENSG00000132970, ENSG00000196839, ENSG00000174808, ENSG00000121966, ENSG00000130203, ENSG00000077009, ENSG00000109705, ENSG00000135333, ENSG00000136541, ENSG00000134245, ENSG00000157227, ENSG00000163132, ENSG00000081059, ENSG00000102879, ENSG00000143869, ENSG00000183087, ENSG00000143507, ENSG0000…	220	117.639	IL4R, EGR3, WNT1, FGFR2, CHRNA3, FOXP1, WASF3, ADA, BTC, CXCR4, APOE, NMRK2, NKX3-2, EPHA7, ERMN, WNT2B, MMP14, MSX1, TCF7, CORO1A, GDF7, GAS6, DUSP10, CDC42EP5, LPAR1, FAM210B, CDK6, SEMA4A, CRIM1, POU5F1, APOB, TRPM4, CPNE5, RSPO2, ZNF703, NTRK2, CCDC3, VEGFB, SPP1, CCN1, TCF7L2, GLI3, IGFBP3, KCNK2, F11R, ATP8A2, GDF6, STC2, GJA1, GDF15, PITX3, ETV5, DPF3, DLK2, EGLN1, SPART, JAM2, FLRT2, KIAA…
3	ALL_DE_GENES__ MCP_day6 vs Control_day6.csv	GO:0051094	positive regulation of developmental process	1.0347e-11	2.00012	2.71337e-14	ENSG00000024422, ENSG00000187608, ENSG00000077238, ENSG00000179388, ENSG00000125084, ENSG00000066468, ENSG00000164050, ENSG00000196569, ENSG00000148926, ENSG00000196839, ENSG00000141052, ENSG00000174808, ENSG00000121966, ENSG00000126458, ENSG00000182168, ENSG00000162552, ENSG00000142700, ENSG00000112715, ENSG00000130203, ENSG00000091136, ENSG00000134245, ENSG00000197406, ENSG00000157227, ENSG0000…	128	63.9961	EHD2, ISG15, IL4R, EGR3, WNT1, FGFR2, PLXNB1, LAMA2, ADM, ADA, MYOCD, BTC, CXCR4, RRAS, UNC5C, WNT4, DMRTA2, VEGFA, APOE, LAMB1, WNT2B, DIO3, MMP14, MSX1, ACTL6B, RHOH, GDF7, GAS6, DUSP10, CPNE9, SLC23A2, GATA3, CEBPD, LPAR1, WNT3A, FAM210B, SEMA4A, NGFR, POU5F1, APOB, NLGN1, TRPM4, TESC, TNN, SPHK1, CPNE5, ZNF703, RAMP2, ANGPT4, NTRK2, WIF1, CCDC3, PLXNB3, VEGFB, PRKG2, NRG1, CCN1, CDON, TCF7L2,…
3	ALL_DE_GENES__ MCP_day6 vs Control_day6.csv	GO:0061184	positive regulation of dermatome development	0.00491328	20.7669	0.000111335	ENSG00000154342, ENSG00000125084, ENSG00000162552	3	0.144461	WNT3A, WNT1, WNT4
4	ALL_DE_GENES__ MCP_day6 vs Control_day6.csv	GO:0002688	regulation of leukocyte chemotaxis	0.0015148	3.01455	2.72973e-05	ENSG00000158747, ENSG00000129422, ENSG00000112715, ENSG00000111859, ENSG00000173511, ENSG00000198648, ENSG00000119630, ENSG00000111199, ENSG00000117115, ENSG00000150630, ENSG00000184371, ENSG00000035664, ENSG00000114251, ENSG00000164251, ENSG00000183087, ENSG00000165197, ENSG00000108691, ENSG00000106366	18	5.97104	NBL1, MTUS1, VEGFA, NEDD9, VEGFB, STK39, PGF, TRPV4, PADI2, VEGFC, CSF1, DAPK2, WNT5A, F2RL1, GAS6, VEGFD, CCL2, SERPINE1
4	ALL_DE_GENES__ MCP_day6 vs Control_day6.csv	GO:0002685	regulation of leukocyte migration	0.000179745	2.6071	2.35679e-06	ENSG00000158747, ENSG00000129422, ENSG00000111859, ENSG00000130513, ENSG00000131142, ENSG00000164171, ENSG00000198648, ENSG00000111199, ENSG00000117115, ENSG00000154721, ENSG00000115232, ENSG00000035664, ENSG00000196839, ENSG00000164251, ENSG00000106366, ENSG00000183734, ENSG00000112715, ENSG00000091972, ENSG00000173511, ENSG00000119630, ENSG00000150630, ENSG00000157227, ENSG00000184371, ENSG0000…	29	11.1235	NBL1, MTUS1, NEDD9, GDF15, CCL25, ITGA2, STK39, TRPV4, PADI2, JAM2, ITGA4, DAPK2, ADA, F2RL1, SERPINE1, ASCL2, VEGFA, CD200, VEGFB, PGF, VEGFC, MMP14, CSF1, WNT5A, CORO1A, GAS6, VEGFD, CCL2, KITLG
4	ALL_DE_GENES__ MCP_day6 vs Control_day6.csv	GO:2000147	positive regulation of cell motility	4.08995e-06	2.12994	3.63013e-08	ENSG00000164171, ENSG00000114861, ENSG00000111199, ENSG00000154721, ENSG00000115232, ENSG00000164251, ENSG00000109072, ENSG00000121966, ENSG00000126458, ENSG00000142627, ENSG00000087245, ENSG00000120156, ENSG00000180921, ENSG00000106366, ENSG00000183734, ENSG00000112715, ENSG00000091136, ENSG00000140945, ENSG00000150630, ENSG00000157227, ENSG00000184371, ENSG00000114251, ENSG00000102879, ENSG0000…	60	28.1698	ITGA2, FOXP1, TRPV4, JAM2, ITGA4, F2RL1, VTN, CXCR4, RRAS, EPHA2, MMP2, TEK, FAM83H, SERPINE1, ASCL2, VEGFA, LAMB1, CDH13, VEGFC, MMP14, CSF1, WNT5A, CORO1A, GAS6, VEGFD, FGF9, PREX1, CCL2, ACKR3, GATA3, PLAU, LPAR1, NEDD9, SEMA4A, CCL25, AGT, FAM89B, STK39, NRP2, DAPK2, ATOH8, HBEGF, NR4A3, HDAC7, SNAI1, SPHK1, CLDN1, KIT, ZNF703, STAT5A, ANGPT4, FBLN1, ENPP2, VEGFB, HAS2, PGF, SEMA5B, CCN1, KIT…
4	ALL_DE_GENES__ MCP_day6 vs Control_day6.csv	GO:2000145	regulation of cell motility	4.97204e-14	2.2939	8.02374e-17	ENSG00000064042, ENSG00000067798, ENSG00000164050, ENSG00000164171, ENSG00000114861, ENSG00000196569, ENSG00000111199, ENSG00000196839, ENSG00000141052, ENSG00000185551, ENSG00000121966, ENSG00000126458, ENSG00000182168, ENSG00000162552, ENSG00000180921, ENSG00000112715, ENSG00000130203, ENSG00000091136, ENSG00000138722, ENSG00000157227, ENSG00000102879, ENSG00000183087, ENSG00000143507, ENSG0000…	113	49.2611	LIMCH1, NAV3, PLXNB1, ITGA2, FOXP1, LAMA2, TRPV4, ADA, MYOCD, NR2F2, CXCR4, RRAS, UNC5C, WNT4, FAM83H, VEGFA, APOE, LAMB1, MMRN1, MMP14, CORO1A, GAS6, DUSP10, CCL2, PLXNA4, DLC1, GATA3, MTUS1, FGF22, LPAR1, CDK6, SEMA4A, NGFR, TNC, FAM89B, STK39, PADI2, NRP2, NR4A3, HDAC7, TNN, SPHK1, ZNF703, STAT5A, ANGPT4, PLXNB3, VEGFB, PGF, CCN1, SULF1, NEXMIF, IGFBP3, PHLDA2, PRAG1, RET, ATP1B2, GJA1, GDF15,…
4	ALL_DE_GENES__ MCP_day6 vs Control_day6.csv	GO:0030334	regulation of cell migration	4.50858e-15	2.39867	6.06318e-18	ENSG00000064042, ENSG00000067798, ENSG00000164050, ENSG00000164171, ENSG00000114861, ENSG00000196569, ENSG00000111199, ENSG00000196839, ENSG00000141052, ENSG00000185551, ENSG00000121966, ENSG00000126458, ENSG00000182168, ENSG00000162552, ENSG00000180921, ENSG00000112715, ENSG00000130203, ENSG00000091136, ENSG00000138722, ENSG00000157227, ENSG00000102879, ENSG00000183087, ENSG00000143507, ENSG0000…	111	46.2756	LIMCH1, NAV3, PLXNB1, ITGA2, FOXP1, LAMA2, TRPV4, ADA, MYOCD, NR2F2, CXCR4, RRAS, UNC5C, WNT4, FAM83H, VEGFA, APOE, LAMB1, MMRN1, MMP14, CORO1A, GAS6, DUSP10, CCL2, PLXNA4, DLC1, GATA3, MTUS1, FGF22, LPAR1, SEMA4A, NGFR, TNC, FAM89B, STK39, PADI2, NRP2, NR4A3, HDAC7, TNN, SPHK1, ZNF703, STAT5A, ANGPT4, PLXNB3, VEGFB, PGF, CCN1, SULF1, NEXMIF, IGFBP3, PHLDA2, RET, ATP1B2, GJA1, GDF15, JAM2, FLRT2,…
4	ALL_DE_GENES__ MCP_day6 vs Control_day6.csv	GO:0030335	positive regulation of cell migration	7.80511e-07	2.23701	5.03827e-09	ENSG00000164171, ENSG00000114861, ENSG00000111199, ENSG00000154721, ENSG00000115232, ENSG00000164251, ENSG00000109072, ENSG00000121966, ENSG00000126458, ENSG00000142627, ENSG00000087245, ENSG00000120156, ENSG00000180921, ENSG00000106366, ENSG00000183734, ENSG00000112715, ENSG00000091136, ENSG00000140945, ENSG00000150630, ENSG00000157227, ENSG00000184371, ENSG00000114251, ENSG00000102879, ENSG0000…	60	26.8215	ITGA2, FOXP1, TRPV4, JAM2, ITGA4, F2RL1, VTN, CXCR4, RRAS, EPHA2, MMP2, TEK, FAM83H, SERPINE1, ASCL2, VEGFA, LAMB1, CDH13, VEGFC, MMP14, CSF1, WNT5A, CORO1A, GAS6, VEGFD, FGF9, PREX1, CCL2, ACKR3, GATA3, PLAU, LPAR1, NEDD9, SEMA4A, CCL25, AGT, FAM89B, STK39, NRP2, DAPK2, ATOH8, HBEGF, NR4A3, HDAC7, SNAI1, SPHK1, CLDN1, KIT, ZNF703, STAT5A, ANGPT4, FBLN1, ENPP2, VEGFB, HAS2, PGF, SEMA5B, CCN1, KIT…
4	ALL_DE_GENES__ MCP_day6 vs Control_day6.csv	GO:0002687	positive regulation of leukocyte migration	0.000336937	2.9667	4.75772e-06	ENSG00000112715, ENSG00000111859, ENSG00000173511, ENSG00000164171, ENSG00000198648, ENSG00000119630, ENSG00000111199, ENSG00000150630, ENSG00000154721, ENSG00000157227, ENSG00000115232, ENSG00000184371, ENSG00000035664, ENSG00000114251, ENSG00000102879, ENSG00000164251, ENSG00000183087, ENSG00000165197, ENSG00000108691, ENSG00000049130, ENSG00000106366, ENSG00000183734	22	7.41565	VEGFA, NEDD9, VEGFB, ITGA2, STK39, PGF, TRPV4, VEGFC, JAM2, MMP14, ITGA4, CSF1, DAPK2, WNT5A, CORO1A, F2RL1, GAS6, VEGFD, CCL2, KITLG, SERPINE1, ASCL2
4	ALL_DE_GENES__ MCP_day6 vs Control_day6.csv	GO:0050920	regulation of chemotaxis	0.000577266	2.58344	9.12167e-06	ENSG00000158747, ENSG00000129422, ENSG00000198121, ENSG00000154342, ENSG00000111859, ENSG00000164171, ENSG00000198648, ENSG00000111199, ENSG00000117115, ENSG00000035664, ENSG00000164251, ENSG00000121966, ENSG00000106366, ENSG00000112715, ENSG00000140945, ENSG00000173511, ENSG00000119630, ENSG00000150630, ENSG00000184371, ENSG00000114251, ENSG00000187122, ENSG00000183087, ENSG00000165197, ENSG0000…	26	10.0641	NBL1, MTUS1, LPAR1, WNT3A, NEDD9, ITGA2, STK39, TRPV4, PADI2, DAPK2, F2RL1, CXCR4, SERPINE1, VEGFA, CDH13, VEGFB, PGF, VEGFC, CSF1, WNT5A, SLIT1, GAS6, VEGFD, CCL2, PLXNA4, ROBO2
4	ALL_DE_GENES__ MCP_day6 vs Control_day6.csv	GO:0060753	regulation of mast cell chemotaxis	0.000765223	12.9793	1.27091e-05	ENSG00000112715, ENSG00000165197, ENSG00000173511, ENSG00000119630, ENSG00000150630	5	0.385228	VEGFA, VEGFD, VEGFB, PGF, VEGFC
4	ALL_DE_GENES__ MCP_day6 vs Control_day6.csv	GO:0048583	regulation of response to stimulus	1.57059e-14	1.5579	2.21775e-17	ENSG00000077238, ENSG00000137628, ENSG00000125084, ENSG00000066468, ENSG00000114861, ENSG00000134115, ENSG00000118432, ENSG00000213949, ENSG00000141574, ENSG00000120875, ENSG00000196839, ENSG00000121966, ENSG00000178171, ENSG00000100100, ENSG00000130203, ENSG00000135333, ENSG00000114854, ENSG00000138722, ENSG00000003436, ENSG00000153303, ENSG00000115266, ENSG00000171435, ENSG00000157227, ENSG0000…	306	196.418	IL4R, DDX60, WNT1, FGFR2, FOXP1, CNTN6, CNR1, ITGA1, SECTM1, DUSP4, ADA, CXCR4, AMER3, PIK3IP1, APOE, EPHA7, TNNC1, MMRN1, TFPI, FRMD1, APC2, KSR2, MMP14, MSX1, DUSP5, BTN3A2, NDRG2, GDF7, GAS6, DUSP10, TUB, MYH7, MTUS1, FGF22, MASP1, BCL3, LPAR1, LYNX1, RASGRF2, TNC, TRIM22, DTX4, PADI2, ARHGAP29, CRIM1, SH3TC2, POU5F1, NR4A3, SPHK2, TRPM4, OSCAR, RNF125, GUCY1A1, RSPO2, ZNF703, PTPN3, GSC, NTRK…
4	ALL_DE_GENES__ MCP_day6 vs Control_day6.csv	GO:0032101	regulation of response to external stimulus	0.0178445	1.47402	0.000523144	ENSG00000187608, ENSG00000137628, ENSG00000182718, ENSG00000164171, ENSG00000114861, ENSG00000004139, ENSG00000118432, ENSG00000111199, ENSG00000204516, ENSG00000116560, ENSG00000196839, ENSG00000164251, ENSG00000109072, ENSG00000136250, ENSG00000137261, ENSG00000121966, ENSG00000120156, ENSG00000162552, ENSG00000188706, ENSG00000163565, ENSG00000106366, ENSG00000161940, ENSG00000145335, ENSG0000…	79	53.5949	ISG15, DDX60, ANXA2, ITGA2, FOXP1, SARM1, CNR1, TRPV4, MICB, SFPQ, ADA, F2RL1, VTN, AOAH, KIAA0319, CXCR4, TEK, WNT4, ZDHHC9, IFI16, SERPINE1, BCL6B, SNCA, RFTN1, VEGFA, CTNNA2, APOE, KCNK6, CD200, CDH13, MMRN1, TFPI, FAP, VEGFC, CSF1, RBM47, WNT5A, SLIT1, GAS6, DUSP10, VEGFD, CCL2, PLXNA4, PPARA, GATA3, CTSC, PLAU, LGALS1, NBL1, MTUS1, AHR, LPAR1, WNT3A, NEDD9, GBA1, TNC, TRIM22, AGT, CEBPB, STK…
4	ALL_DE_GENES__ MCP_day6 vs Control_day6.csv	GO:0040012	regulation of locomotion	4.57612e-15	2.31608	5.84631e-18	ENSG00000064042, ENSG00000067798, ENSG00000164050, ENSG00000164171, ENSG00000114861, ENSG00000196569, ENSG00000111199, ENSG00000196839, ENSG00000141052, ENSG00000185551, ENSG00000121966, ENSG00000126458, ENSG00000182168, ENSG00000162552, ENSG00000180921, ENSG00000112715, ENSG00000130203, ENSG00000091136, ENSG00000138722, ENSG00000157227, ENSG00000102879, ENSG00000183087, ENSG00000143507, ENSG0000…	119	51.3798	LIMCH1, NAV3, PLXNB1, ITGA2, FOXP1, LAMA2, TRPV4, ADA, MYOCD, NR2F2, CXCR4, RRAS, UNC5C, WNT4, FAM83H, VEGFA, APOE, LAMB1, MMRN1, MMP14, CORO1A, GAS6, DUSP10, CCL2, PLXNA4, DLC1, GATA3, MTUS1, FGF22, LPAR1, WNT3A, CDK6, SEMA4A, NGFR, TNC, FAM89B, STK39, PADI2, NRP2, NR4A3, HDAC7, TNN, SPHK1, CHRM4, ZNF703, STAT5A, ANGPT4, PLXNB3, VEGFB, PGF, CCN1, SULF1, NEXMIF, IGFBP3, PHLDA2, PRAG1, RET, ATP1B2…
4	ALL_DE_GENES__ MCP_day6 vs Control_day6.csv	GO:0040017	positive regulation of locomotion	4.07446e-06	2.10779	3.58899e-08	ENSG00000164171, ENSG00000114861, ENSG00000111199, ENSG00000154721, ENSG00000115232, ENSG00000164251, ENSG00000109072, ENSG00000121966, ENSG00000126458, ENSG00000142627, ENSG00000087245, ENSG00000120156, ENSG00000180921, ENSG00000106366, ENSG00000183734, ENSG00000112715, ENSG00000091136, ENSG00000140945, ENSG00000150630, ENSG00000157227, ENSG00000184371, ENSG00000114251, ENSG00000102879, ENSG0000…	61	28.9403	ITGA2, FOXP1, TRPV4, JAM2, ITGA4, F2RL1, VTN, CXCR4, RRAS, EPHA2, MMP2, TEK, FAM83H, SERPINE1, ASCL2, VEGFA, LAMB1, CDH13, VEGFC, MMP14, CSF1, WNT5A, CORO1A, GAS6, VEGFD, FGF9, PREX1, CCL2, ACKR3, GATA3, PLAU, GRIA1, LPAR1, NEDD9, SEMA4A, CCL25, AGT, FAM89B, STK39, NRP2, DAPK2, ATOH8, HBEGF, NR4A3, HDAC7, SNAI1, SPHK1, CLDN1, KIT, ZNF703, STAT5A, ANGPT4, FBLN1, ENPP2, VEGFB, HAS2, PGF, SEMA5B, CC…
4	ALL_DE_GENES__ MCP_day6 vs Control_day6.csv	GO:0050921	positive regulation of chemotaxis	0.00385933	2.68416	8.43386e-05	ENSG00000112715, ENSG00000198121, ENSG00000111859, ENSG00000140945, ENSG00000173511, ENSG00000164171, ENSG00000198648, ENSG00000119630, ENSG00000111199, ENSG00000150630, ENSG00000184371, ENSG00000035664, ENSG00000114251, ENSG00000164251, ENSG00000183087, ENSG00000165197, ENSG00000121966, ENSG00000108691, ENSG00000106366	19	7.07857	VEGFA, LPAR1, NEDD9, CDH13, VEGFB, ITGA2, STK39, PGF, TRPV4, VEGFC, CSF1, DAPK2, WNT5A, F2RL1, GAS6, VEGFD, CXCR4, CCL2, SERPINE1
4	ALL_DE_GENES__ MCP_day6 vs Control_day6.csv	GO:0002690	positive regulation of leukocyte chemotaxis	0.00289685	3.21138	5.96043e-05	ENSG00000112715, ENSG00000111859, ENSG00000173511, ENSG00000198648, ENSG00000119630, ENSG00000111199, ENSG00000150630, ENSG00000184371, ENSG00000035664, ENSG00000114251, ENSG00000164251, ENSG00000183087, ENSG00000165197, ENSG00000108691, ENSG00000106366	15	4.67089	VEGFA, NEDD9, VEGFB, STK39, PGF, TRPV4, VEGFC, CSF1, DAPK2, WNT5A, F2RL1, GAS6, VEGFD, CCL2, SERPINE1
4	ALL_DE_GENES__ MCP_day6 vs Control_day6.csv	GO:0060754	positive regulation of mast cell chemotaxis	0.000118744	17.3058	1.47712e-06	ENSG00000112715, ENSG00000165197, ENSG00000173511, ENSG00000119630, ENSG00000150630	5	0.288921	VEGFA, VEGFD, VEGFB, PGF, VEGFC
4	ALL_DE_GENES__ MCP_day6 vs Control_day6.csv	GO:0048584	positive regulation of response to stimulus	8.40702e-06	1.49892	8.08367e-08	ENSG00000128872, ENSG00000134755, ENSG00000100060, ENSG00000077238, ENSG00000137628, ENSG00000125084, ENSG00000066468, ENSG00000164050, ENSG00000164171, ENSG00000114861, ENSG00000134115, ENSG00000196569, ENSG00000118432, ENSG00000111199, ENSG00000213949, ENSG00000141574, ENSG00000113494, ENSG00000196839, ENSG00000082556, ENSG00000141052, ENSG00000121966, ENSG00000184588, ENSG00000162552, ENSG0000…	165	110.079	TMOD2, DSC2, MFNG, IL4R, DDX60, WNT1, FGFR2, PLXNB1, ITGA2, FOXP1, CNTN6, LAMA2, CNR1, TRPV4, ITGA1, SECTM1, PRLR, ADA, OPRK1, MYOCD, CXCR4, PDE4B, WNT4, ZDHHC9, RFTN1, NDFIP2, VEGFA, APOE, AMH, LAMB1, FRMD1, KSR2, MSX1, BTN3A2, CDH3, ACTL6B, GDF7, GAS6, CCL2, CITED1, GATA3, LANCL2, FGF22, MASP1, LPAR1, WNT3A, CD44, NGFR, PPM1N, TRIM22, STK39, POU5F1, NLGN1, NR4A3, SPHK2, TRPM4, SPHK1, GUCY1A1, R…
5	ALL_DE_GENES__ MCP_day6 vs Control_day6.csv	GO:0072001	renal system development	0.000477524	2.2785	7.35294e-06	ENSG00000105696, ENSG00000156466, ENSG00000138759, ENSG00000137868, ENSG00000170370, ENSG00000118292, ENSG00000125084, ENSG00000150347, ENSG00000066468, ENSG00000135744, ENSG00000170873, ENSG00000111077, ENSG00000119888, ENSG00000128918, ENSG00000141052, ENSG00000130707, ENSG00000120156, ENSG00000162552, ENSG00000163884, ENSG00000112715, ENSG00000104313, ENSG00000135333, ENSG00000109906, ENSG0000…	35	15.361	TMEM59L, GDF6, FRAS1, STRA6, EMX2, C1orf54, WNT1, ARID5B, FGFR2, AGT, MTSS1, TNS2, EPCAM, ALDH1A2, MYOCD, ASS1, TEK, WNT4, KLF15, VEGFA, EYA1, EPHA7, ZBTB16, HAS2, POU3F3, SULF1, WNT5A, LGR4, DCHS1, GLI3, LGR5, CITED1, ROBO2, RET, GATA3
5	ALL_DE_GENES__ MCP_day6 vs Control_day6.csv	GO:0061326	renal tubule development	0.0143322	2.9667	0.00040572	ENSG00000105696, ENSG00000104313, ENSG00000118292, ENSG00000125084, ENSG00000170873, ENSG00000198914, ENSG00000205213, ENSG00000166341, ENSG00000106571, ENSG00000139292, ENSG00000125931, ENSG00000162552, ENSG00000107485	13	4.38197	TMEM59L, EYA1, C1orf54, WNT1, MTSS1, POU3F3, LGR4, DCHS1, GLI3, LGR5, CITED1, WNT4, GATA3
5	ALL_DE_GENES__ MCP_day6 vs Control_day6.csv	GO:0035295	tube development	2.75651e-12	2.28233	6.67256e-15	ENSG00000137868, ENSG00000182718, ENSG00000179388, ENSG00000125084, ENSG00000066468, ENSG00000171388, ENSG00000148926, ENSG00000119888, ENSG00000128918, ENSG00000196839, ENSG00000141052, ENSG00000185551, ENSG00000121966, ENSG00000130707, ENSG00000162552, ENSG00000112715, ENSG00000130203, ENSG00000109705, ENSG00000135333, ENSG00000157227, ENSG00000143869, ENSG00000108691, ENSG00000221866, ENSG0000…	101	44.2531	STRA6, ANXA2, EGR3, WNT1, FGFR2, APLN, ADM, EPCAM, ALDH1A2, ADA, MYOCD, NR2F2, CXCR4, ASS1, WNT4, VEGFA, APOE, NKX3-2, EPHA7, MMP14, GDF7, CCL2, PLXNA4, CITED1, DLC1, GATA3, WNT3A, SEMA4A, TNC, MTSS1, NRP2, SGCD, APOB, HDAC7, RSPO2, HESX1, RAMP2, EYA1, ANGPT4, GSC, NTRK2, VEGFB, PGF, POU3F3, CCN1, LGR4, SLC4A2, GLI3, RET, GJA1, EMX2, ARHGAP24, TGFBI, EPHA2, MMP2, FZD8, SOX10, TEK, RBPMS2, ZFPM2, …
5	ALL_DE_GENES__ MCP_day6 vs Control_day6.csv	GO:0035239	tube morphogenesis	2.60079e-11	2.4502	7.3449e-14	ENSG00000152661, ENSG00000137868, ENSG00000170370, ENSG00000138639, ENSG00000182718, ENSG00000179388, ENSG00000125084, ENSG00000066468, ENSG00000120708, ENSG00000171388, ENSG00000148926, ENSG00000141052, ENSG00000185551, ENSG00000121966, ENSG00000142627, ENSG00000087245, ENSG00000177283, ENSG00000100146, ENSG00000120156, ENSG00000162552, ENSG00000166831, ENSG00000169946, ENSG00000106366, ENSG0000…	82	33.4667	GJA1, STRA6, EMX2, ARHGAP24, ANXA2, EGR3, WNT1, FGFR2, TGFBI, APLN, ADM, MYOCD, NR2F2, CXCR4, EPHA2, MMP2, FZD8, SOX10, TEK, WNT4, RBPMS2, ZFPM2, SERPINE1, VEGFA, APOE, CDH13, EPHA7, AMOTL2, LEPR, FAP, VEGFC, MMP14, CCN2, CSF1, WNT5A, GDF7, VEGFD, FGF9, RAPGEF3, RSPO3, CCL2, LGR5, CITED1, COBL, DLC1, ACKR3, GATA3, TMEM59L, SKI, WNT3A, C1orf54, SEMA4A, TNC, MTSS1, NRP2, SGCD, ATOH8, ADRA2B, ADAM15…
5	ALL_DE_GENES__ MCP_day6 vs Control_day6.csv	GO:0048729	tissue morphogenesis	3.08156e-10	2.5414	1.01531e-12	ENSG00000152661, ENSG00000138759, ENSG00000138639, ENSG00000125084, ENSG00000118194, ENSG00000066468, ENSG00000060718, ENSG00000164171, ENSG00000135766, ENSG00000196208, ENSG00000148926, ENSG00000128918, ENSG00000121966, ENSG00000142627, ENSG00000087245, ENSG00000100146, ENSG00000162552, ENSG00000169946, ENSG00000112715, ENSG00000172201, ENSG00000135333, ENSG00000114854, ENSG00000159167, ENSG0000…	70	27.5438	GJA1, FRAS1, ARHGAP24, WNT1, TNNT2, FGFR2, COL11A1, ITGA2, EGLN1, GREB1, ADM, ALDH1A2, CXCR4, EPHA2, MMP2, SOX10, WNT4, ZFPM2, VEGFA, ID4, EPHA7, TNNC1, STC1, SYNE4, VEGFC, MMP14, MSX1, ITGB5, CSF1, WNT5A, GDF7, ALDH1A3, RSPO3, LGR5, CITED1, COBL, DLC1, GATA3, TBX6, ANKRD1, MYH7, TMEM59L, SKI, WNT3A, CD44, C1orf54, NGFR, TNC, MTSS1, NRP2, HBEGF, SNAI1, NDRG4, RSPO2, HESX1, AJUBA, EYA1, EOMES, NRG…
5	ALL_DE_GENES__ MCP_day6 vs Control_day6.csv	GO:0009888	tissue development	3.90964e-19	2.10016	3.41752e-22	ENSG00000213145, ENSG00000137868, ENSG00000125084, ENSG00000066468, ENSG00000164171, ENSG00000111199, ENSG00000196208, ENSG00000141574, ENSG00000120875, ENSG00000113494, ENSG00000148926, ENSG00000119888, ENSG00000128918, ENSG00000196839, ENSG00000141052, ENSG00000185551, ENSG00000121966, ENSG00000182168, ENSG00000162552, ENSG00000142700, ENSG00000163884, ENSG00000180921, ENSG00000112715, ENSG0000…	179	85.2318	CRIP1, STRA6, WNT1, FGFR2, ITGA2, TRPV4, GREB1, SECTM1, DUSP4, PRLR, ADM, EPCAM, ALDH1A2, ADA, MYOCD, NR2F2, CXCR4, UNC5C, WNT4, DMRTA2, KLF15, FAM83H, VEGFA, AMH, LAMB1, NKX3-2, EPHA7, TNNC1, WNT2B, MMP14, MSX1, DUSP5, ITGB5, KBTBD8, CDH3, GDF7, ALPK3, PLXNA4, CITED1, GPCPD1, DLC1, CREB3L2, GATA3, BHLHA15, DIPK2A, MYH7, ADPRHL1, WNT3A, CD44, CDK6, SEMA4A, MATN3, NGFR, TNC, MTSS1, NRP2, SGCD, CNM…
5	ALL_DE_GENES__ MCP_day6 vs Control_day6.csv	GO:0002009	morphogenesis of an epithelium	2.22079e-07	2.4485	1.29915e-09	ENSG00000152661, ENSG00000138759, ENSG00000138639, ENSG00000125084, ENSG00000066468, ENSG00000196208, ENSG00000148926, ENSG00000128918, ENSG00000121966, ENSG00000142627, ENSG00000087245, ENSG00000100146, ENSG00000162552, ENSG00000112715, ENSG00000172201, ENSG00000135333, ENSG00000181392, ENSG00000150630, ENSG00000157227, ENSG00000082781, ENSG00000184371, ENSG00000114251, ENSG00000143869, ENSG0000…	54	22.0543	GJA1, FRAS1, ARHGAP24, WNT1, FGFR2, GREB1, ADM, ALDH1A2, CXCR4, EPHA2, MMP2, SOX10, WNT4, VEGFA, ID4, EPHA7, SYNE4, VEGFC, MMP14, ITGB5, CSF1, WNT5A, GDF7, ALDH1A3, RSPO3, LGR5, CITED1, COBL, DLC1, GATA3, TMEM59L, SKI, WNT3A, CD44, C1orf54, NGFR, TNC, MTSS1, HBEGF, SNAI1, NDRG4, RSPO2, HESX1, AJUBA, EYA1, FOLR1, TMEFF2, LGR4, DCHS1, GLI3, RIPK4, SOCS3, RET, SFRP2
5	ALL_DE_GENES__ MCP_day6 vs Control_day6.csv	GO:0060562	epithelial tube morphogenesis	0.000703688	2.25583	1.15925e-05	ENSG00000105696, ENSG00000157933, ENSG00000154342, ENSG00000152661, ENSG00000118292, ENSG00000125084, ENSG00000066468, ENSG00000041982, ENSG00000170873, ENSG00000148926, ENSG00000121966, ENSG00000142627, ENSG00000162552, ENSG00000103034, ENSG00000147655, ENSG00000163666, ENSG00000112715, ENSG00000104313, ENSG00000135333, ENSG00000110195, ENSG00000157227, ENSG00000184371, ENSG00000114251, ENSG0000…	34	15.0721	TMEM59L, SKI, WNT3A, GJA1, C1orf54, WNT1, FGFR2, TNC, MTSS1, ADM, CXCR4, EPHA2, WNT4, NDRG4, RSPO2, HESX1, VEGFA, EYA1, EPHA7, FOLR1, MMP14, CSF1, WNT5A, LGR4, GDF7, DCHS1, GLI3, LGR5, CITED1, COBL, DLC1, RET, GATA3, SFRP2
5	ALL_DE_GENES__ MCP_day6 vs Control_day6.csv	GO:0061333	renal tubule morphogenesis	0.007207	3.41374	0.00017688	ENSG00000105696, ENSG00000104313, ENSG00000205213, ENSG00000118292, ENSG00000166341, ENSG00000125084, ENSG00000106571, ENSG00000139292, ENSG00000125931, ENSG00000170873, ENSG00000162552, ENSG00000107485	12	3.51521	TMEM59L, EYA1, LGR4, C1orf54, DCHS1, WNT1, GLI3, LGR5, CITED1, MTSS1, WNT4, GATA3
5	ALL_DE_GENES__ MCP_day6 vs Control_day6.csv	GO:0008283	cell population proliferation	4.33754e-07	2.09101	2.65409e-09	ENSG00000152661, ENSG00000170370, ENSG00000125084, ENSG00000066468, ENSG00000120708, ENSG00000122779, ENSG00000148926, ENSG00000128918, ENSG00000196839, ENSG00000174808, ENSG00000164251, ENSG00000142627, ENSG00000100146, ENSG00000120156, ENSG00000162552, ENSG00000142700, ENSG00000112715, ENSG00000075426, ENSG00000140945, ENSG00000172201, ENSG00000159167, ENSG00000109906, ENSG00000116678, ENSG0000…	73	34.9113	GJA1, EMX2, WNT1, FGFR2, TGFBI, TRIM24, ADM, ALDH1A2, ADA, BTC, F2RL1, EPHA2, SOX10, TEK, WNT4, DMRTA2, VEGFA, FOSL2, CDH13, ID4, STC1, ZBTB16, LEPR, KCNA1, PDK1, FAP, WNT2B, DIO3, VEGFC, MMP14, CCN2, MSX1, CSF1, WNT5A, NDRG2, CORO1A, VEGFD, FGF9, LGR5, GATA3, CDKN1A, DIPK2A, SKI, WNT3A, C1orf54, NGFR, GBA1, CEBPB, MTSS1, FAM114A1, ATOH8, IRF2, NR4A3, NKX6-1, SPHK2, SPHK1, NDRG4, KIT, IL11, EYA1,…
5	ALL_DE_GENES__ MCP_day6 vs Control_day6.csv	GO:0050673	epithelial cell proliferation	0.0178995	2.33336	0.000525959	ENSG00000157404, ENSG00000112715, ENSG00000104313, ENSG00000118292, ENSG00000140945, ENSG00000066468, ENSG00000172216, ENSG00000170873, ENSG00000078098, ENSG00000157227, ENSG00000122779, ENSG00000114251, ENSG00000205213, ENSG00000102678, ENSG00000142627, ENSG00000163623, ENSG00000146674, ENSG00000139292, ENSG00000120156, ENSG00000124762	20	8.57133	KIT, VEGFA, EYA1, C1orf54, CDH13, FGFR2, CEBPB, MTSS1, FAP, MMP14, TRIM24, WNT5A, LGR4, FGF9, EPHA2, NKX6-1, IGFBP3, LGR5, TEK, CDKN1A
5	ALL_DE_GENES__ MCP_day6 vs Control_day6.csv	GO:2001013	epithelial cell proliferation involved in renal tubule morphogenesis	0.00145344	16.6135	2.5703e-05	ENSG00000205213, ENSG00000118292, ENSG00000139292, ENSG00000170873	4	0.240768	LGR4, C1orf54, LGR5, MTSS1
5	ALL_DE_GENES__ MCP_day6 vs Control_day6.csv	GO:0060429	epithelium development	1.68879e-08	1.94223	7.38109e-11	ENSG00000137868, ENSG00000125084, ENSG00000066468, ENSG00000164171, ENSG00000196208, ENSG00000113494, ENSG00000148926, ENSG00000119888, ENSG00000128918, ENSG00000185551, ENSG00000121966, ENSG00000162552, ENSG00000163884, ENSG00000112715, ENSG00000109705, ENSG00000135333, ENSG00000157227, ENSG00000163132, ENSG00000082781, ENSG00000062038, ENSG00000143869, ENSG00000221866, ENSG00000125931, ENSG0000…	104	53.5467	STRA6, WNT1, FGFR2, ITGA2, GREB1, PRLR, ADM, EPCAM, ALDH1A2, NR2F2, CXCR4, WNT4, KLF15, VEGFA, NKX3-2, EPHA7, MMP14, MSX1, ITGB5, CDH3, GDF7, PLXNA4, CITED1, DLC1, GATA3, BHLHA15, WNT3A, CD44, CDK6, NGFR, TNC, MTSS1, KRT23, RSPO2, WDR72, HESX1, ZNF703, WHRN, EYA1, GSC, NRG1, POU3F3, LGR4, GLI3, RIPK4, RET, F11R, GJA1, FRAS1, ARHGAP24, PITX3, F2RL1, EPHA2, MMP2, SOX10, TNMD, FOSL2, ALDOC, HES7, ID…
6	ALL_DE_GENES__ MCP_day6 vs Control_day6.csv	GO:0023051	regulation of signaling	2.95059e-22	1.76714	2.18239e-25	ENSG00000137628, ENSG00000125084, ENSG00000066468, ENSG00000080644, ENSG00000114861, ENSG00000134115, ENSG00000118432, ENSG00000213949, ENSG00000141574, ENSG00000120875, ENSG00000196839, ENSG00000121966, ENSG00000122012, ENSG00000178171, ENSG00000100100, ENSG00000130203, ENSG00000196277, ENSG00000135333, ENSG00000138722, ENSG00000153303, ENSG00000115266, ENSG00000171435, ENSG00000157227, ENSG0000…	298	168.634	DDX60, WNT1, FGFR2, CHRNA3, FOXP1, CNTN6, CNR1, ITGA1, SECTM1, DUSP4, ADA, CXCR4, SV2C, AMER3, PIK3IP1, APOE, GRM7, EPHA7, MMRN1, FRMD1, APC2, KSR2, MMP14, MSX1, DUSP5, NDRG2, GDF7, GAS6, DUSP10, TSHZ3, TUB, FGF22, BCL3, LPAR1, LYNX1, RASGRF2, TRIM22, PADI2, ARHGAP29, JPH4, CRIM1, SH3TC2, POU5F1, SPHK2, TRPM4, RNF125, GUCY1A1, RSPO2, ZNF703, PTPN3, GSC, NTRK2, SLCO3A1, CCDC3, VEGFB, PLEKHG4B, CRA…
6	ALL_DE_GENES__ MCP_day6 vs Control_day6.csv	GO:0060167	regulation of adenosine receptor signaling pathway	0.0150936	15.5752	0.000429303	ENSG00000103154, ENSG00000196839, ENSG00000184144	3	0.192614	NECAB2, ADA, CNTN2
6	ALL_DE_GENES__ MCP_day6 vs Control_day6.csv	GO:0008277	regulation of G protein-coupled receptor signaling pathway	0.0293508	2.35097	0.00104401	ENSG00000103154, ENSG00000131477, ENSG00000128872, ENSG00000089250, ENSG00000076344, ENSG00000171388, ENSG00000117115, ENSG00000148926, ENSG00000143248, ENSG00000196839, ENSG00000184144, ENSG00000168243, ENSG00000184588, ENSG00000184347, ENSG00000166402, ENSG00000143333, ENSG00000125388, ENSG00000145335	18	7.65641	NECAB2, RAMP2, TMOD2, NOS1, RGS11, APLN, PADI2, ADM, RGS5, ADA, CNTN2, GNG4, PDE4B, SLIT3, TUB, RGS16, GRK4, SNCA
6	ALL_DE_GENES__ MCP_day6 vs Control_day6.csv	GO:0009966	regulation of signal transduction	5.42694e-18	1.75257	5.47365e-21	ENSG00000137628, ENSG00000125084, ENSG00000066468, ENSG00000114861, ENSG00000134115, ENSG00000213949, ENSG00000141574, ENSG00000120875, ENSG00000196839, ENSG00000121966, ENSG00000178171, ENSG00000100100, ENSG00000130203, ENSG00000135333, ENSG00000138722, ENSG00000153303, ENSG00000115266, ENSG00000171435, ENSG00000157227, ENSG00000163132, ENSG00000138166, ENSG00000165795, ENSG00000143869, ENSG0000…	259	147.783	DDX60, WNT1, FGFR2, FOXP1, CNTN6, ITGA1, SECTM1, DUSP4, ADA, CXCR4, AMER3, PIK3IP1, APOE, EPHA7, MMRN1, FRMD1, APC2, KSR2, MMP14, MSX1, DUSP5, NDRG2, GDF7, GAS6, DUSP10, TUB, FGF22, BCL3, LPAR1, LYNX1, RASGRF2, TRIM22, PADI2, ARHGAP29, CRIM1, SH3TC2, POU5F1, SPHK2, TRPM4, RNF125, GUCY1A1, RSPO2, ZNF703, PTPN3, GSC, NTRK2, SLCO3A1, CCDC3, VEGFB, PLEKHG4B, CRADD, VSNL1, TMEM88, CCN1, TCF7L2, CBS, G…
6	ALL_DE_GENES__ MCP_day6 vs Control_day6.csv	GO:0010646	regulation of cell communication	1.13196e-22	1.77495	6.08908e-26	ENSG00000137628, ENSG00000125084, ENSG00000066468, ENSG00000080644, ENSG00000114861, ENSG00000134115, ENSG00000118432, ENSG00000213949, ENSG00000141574, ENSG00000120875, ENSG00000196839, ENSG00000121966, ENSG00000122012, ENSG00000178171, ENSG00000100100, ENSG00000143630, ENSG00000130203, ENSG00000196277, ENSG00000135333, ENSG00000138722, ENSG00000153303, ENSG00000115266, ENSG00000171435, ENSG0000…	300	169.019	DDX60, WNT1, FGFR2, CHRNA3, FOXP1, CNTN6, CNR1, ITGA1, SECTM1, DUSP4, ADA, CXCR4, SV2C, AMER3, PIK3IP1, HCN3, APOE, GRM7, EPHA7, MMRN1, FRMD1, APC2, KSR2, MMP14, MSX1, DUSP5, NDRG2, GDF7, GAS6, DUSP10, TSHZ3, TUB, FGF22, BCL3, LPAR1, LYNX1, RASGRF2, TRIM22, PADI2, ARHGAP29, JPH4, CRIM1, SH3TC2, POU5F1, HRC, SPHK2, TRPM4, RNF125, GUCY1A1, RSPO2, ZNF703, PTPN3, GSC, NTRK2, SLCO3A1, CCDC3, VEGFB, PL…
7	ALL_DE_GENES__ MCP_day6 vs Control_day6.csv	GO:0048799	animal organ maturation	0.00570604	5.81473	0.000131601	ENSG00000128918, ENSG00000166341, ENSG00000109906, ENSG00000164050, ENSG00000165731, ENSG00000107485, ENSG00000196218	7	1.20384	ALDH1A2, DCHS1, ZBTB16, PLXNB1, RET, GATA3, RYR1
7	ALL_DE_GENES__ MCP_day6 vs Control_day6.csv	GO:0035799	ureter maturation	0.015058	15.5752	0.000429303	ENSG00000128918, ENSG00000165731, ENSG00000107485	3	0.192614	ALDH1A2, RET, GATA3
8	ALL_DE_GENES__ MCP_day6 vs Control_day6.csv	GO:0071799	cellular response to prostaglandin D stimulus	0.0293107	12.4601	0.0010347	ENSG00000041982, ENSG00000196139, ENSG00000168229	3	0.240768	TNC, AKR1C3, PTGDR
8	ALL_DE_GENES__ MCP_day6 vs Control_day6.csv	GO:1901654	response to ketone	0.0363921	2.04875	0.00137033	ENSG00000106546, ENSG00000131469, ENSG00000159388, ENSG00000177628, ENSG00000041982, ENSG00000114861, ENSG00000196139, ENSG00000198648, ENSG00000265972, ENSG00000118785, ENSG00000078295, ENSG00000143537, ENSG00000183087, ENSG00000063176, ENSG00000100146, ENSG00000130707, ENSG00000168209, ENSG00000184347, ENSG00000168229, ENSG00000124762, ENSG00000163347, ENSG00000125740	22	10.7382	AHR, RPL27, BTG2, GBA1, TNC, FOXP1, AKR1C3, STK39, TXNIP, SPP1, ADCY2, ADAM15, GAS6, SPHK2, SOX10, ASS1, DDIT4, SLIT3, PTGDR, CDKN1A, CLDN1, FOSB
8	ALL_DE_GENES__ MCP_day6 vs Control_day6.csv	GO:0071798	response to prostaglandin D	0.029255	12.4601	0.0010347	ENSG00000041982, ENSG00000196139, ENSG00000168229	3	0.240768	TNC, AKR1C3, PTGDR
8	ALL_DE_GENES__ MCP_day6 vs Control_day6.csv	GO:1901700	response to oxygen-containing compound	1.28493e-05	1.60448	1.33055e-07	ENSG00000180530, ENSG00000125084, ENSG00000066468, ENSG00000080644, ENSG00000164171, ENSG00000114861, ENSG00000004139, ENSG00000118432, ENSG00000111199, ENSG00000122779, ENSG00000148926, ENSG00000128918, ENSG00000145936, ENSG00000082556, ENSG00000138030, ENSG00000185551, ENSG00000121966, ENSG00000143195, ENSG00000123104, ENSG00000184588, ENSG00000130707, ENSG00000163884, ENSG00000184347, ENSG0000…	123	76.6604	NRIP1, WNT1, FGFR2, CHRNA3, ITGA2, FOXP1, SARM1, CNR1, TRPV4, TRIM24, ADM, ALDH1A2, KCNMB1, OPRK1, KHK, NR2F2, CXCR4, ILDR2, ITPR2, PDE4B, ASS1, KLF15, SLIT3, HCN3, APOE, NCOA5, EPHA7, CACNG4, ADCY2, GAS6, DUSP10, CCL2, SLC23A2, CITED1, GATA3, LPAR1, RPL27, WNT3A, FAM210B, LYNX1, NGFR, TNC, FAM114A1, STK39, MGST1, HSD17B2, NR4A3, SPHK2, TRPM4, TESC, SPHK1, FOSB, CHRM4, ZNF703, STAT5A, NTRK2, SPP1…
8	ALL_DE_GENES__ MCP_day6 vs Control_day6.csv	GO:1901701	cellular response to oxygen-containing compound	0.00264893	1.57238	5.41471e-05	ENSG00000152661, ENSG00000180530, ENSG00000125084, ENSG00000066468, ENSG00000080644, ENSG00000164171, ENSG00000115232, ENSG00000128918, ENSG00000145936, ENSG00000082556, ENSG00000142627, ENSG00000123104, ENSG00000184588, ENSG00000087245, ENSG00000100146, ENSG00000130707, ENSG00000120156, ENSG00000087085, ENSG00000106366, ENSG00000143630, ENSG00000112759, ENSG00000179476, ENSG00000124160, ENSG0000…	82	52.1503	GJA1, NRIP1, WNT1, FGFR2, CHRNA3, ITGA2, ITGA4, ALDH1A2, KCNMB1, OPRK1, EPHA2, ITPR2, PDE4B, MMP2, SOX10, ASS1, TEK, ACHE, SERPINE1, HCN3, SLC29A1, C14orf28, NCOA5, EPHA7, RAB31, STC1, ADCY2, WNT5A, GAS6, SLC1A3, RAPGEF3, CCL2, SLC23A2, PPARA, ANKRD1, PTGDR, GRIA1, CHRND, AHR, LPAR1, WNT3A, FAM210B, ENPP1, LYNX1, SLC30A10, NGFR, TNC, AGT, FAM114A1, MGST1, ADAM15, IRS1, NR4A3, NKX6-1, SPHK2, TRPM4…
8	ALL_DE_GENES__ MCP_day6 vs Control_day6.csv	GO:0071495	cellular response to endogenous stimulus	3.07708e-06	1.87011	2.54492e-08	ENSG00000156466, ENSG00000130513, ENSG00000179388, ENSG00000107859, ENSG00000125084, ENSG00000066468, ENSG00000170893, ENSG00000177606, ENSG00000133104, ENSG00000185070, ENSG00000122779, ENSG00000113494, ENSG00000128918, ENSG00000151726, ENSG00000142627, ENSG00000090006, ENSG00000100146, ENSG00000130707, ENSG00000120156, ENSG00000162552, ENSG00000184347, ENSG00000089250, ENSG00000112715, ENSG0000…	86	45.9866	GDF6, GDF15, EGR3, PITX3, WNT1, FGFR2, TRH, JUN, SPART, FLRT2, TRIM24, PRLR, ALDH1A2, ACSL1, EPHA2, LTBP4, SOX10, ASS1, TEK, WNT4, SLIT3, NOS1, VEGFA, NCOA5, EPHA7, RAB31, STC1, COL2A1, LEPR, TFPI, VEGFC, CCN2, MSX1, ITGB5, WNT5A, CORO1A, GDF7, GAS6, VEGFD, FGF9, CCL2, PPARA, CITED1, GATA3, ANKRD1, PTGDR, GRIA1, SKI, FGF22, ENPP1, CD44, SLC30A10, NGFR, TNC, BMPR1B, AGT, FAM114A1, PADI2, NRP2, TME…
8	ALL_DE_GENES__ MCP_day6 vs Control_day6.csv	GO:0032870	cellular response to hormone stimulus	0.0450367	1.62299	0.00180789	ENSG00000155511, ENSG00000197594, ENSG00000196660, ENSG00000125084, ENSG00000066468, ENSG00000170893, ENSG00000041982, ENSG00000135744, ENSG00000197712, ENSG00000117115, ENSG00000122779, ENSG00000113494, ENSG00000128918, ENSG00000151726, ENSG00000169047, ENSG00000119508, ENSG00000142627, ENSG00000163623, ENSG00000100146, ENSG00000130707, ENSG00000120156, ENSG00000184347, ENSG00000128016, ENSG0000…	44	27.1104	GRIA1, ENPP1, SLC30A10, WNT1, FGFR2, TRH, TNC, AGT, FAM114A1, PADI2, TRIM24, PRLR, ALDH1A2, ACSL1, IRS1, NR4A3, EPHA2, NKX6-1, SOX10, ASS1, TEK, SLIT3, ZFP36, FOSB, KIT, RAMP2, STAT5A, NTRK2, BCAR3, NCOA5, EPHA7, MERTK, RAB31, STC1, LEPR, TFPI, AKR1C3, SLC27A4, PPARA, ROBO2, DDIT4, RET, NR1D1, PTGDR
8	ALL_DE_GENES__ MCP_day6 vs Control_day6.csv	GO:1901655	cellular response to ketone	0.0465824	2.52308	0.00189186	ENSG00000106546, ENSG00000159388, ENSG00000041982, ENSG00000196139, ENSG00000118785, ENSG00000078295, ENSG00000143537, ENSG00000183087, ENSG00000063176, ENSG00000100146, ENSG00000130707, ENSG00000168209, ENSG00000168229	13	5.15243	AHR, BTG2, TNC, AKR1C3, SPP1, ADCY2, ADAM15, GAS6, SPHK2, SOX10, ASS1, DDIT4, PTGDR
8	ALL_DE_GENES__ MCP_day6 vs Control_day6.csv	GO:0051716	cellular response to stimulus	3.13105e-12	1.36786	7.78972e-15	ENSG00000214357, ENSG00000213145, ENSG00000077238, ENSG00000179388, ENSG00000066468, ENSG00000137502, ENSG00000080644, ENSG00000114861, ENSG00000134115, ENSG00000111110, ENSG00000128918, ENSG00000196839, ENSG00000174808, ENSG00000178171, ENSG00000123104, ENSG00000143198, ENSG00000100583, ENSG00000135333, ENSG00000171551, ENSG00000104818, ENSG00000134245, ENSG00000171435, ENSG00000102879, ENSG0000…	423	309.242	NEURL1B, CRIP1, IL4R, EGR3, FGFR2, RAB30, CHRNA3, FOXP1, CNTN6, PPM1H, ALDH1A2, ADA, BTC, AMER3, ITPR2, MGST3, SAMD15, EPHA7, ECEL1, CGB2, WNT2B, KSR2, CORO1A, LYNX1, CDK6, RASGRF2, TNFRSF25, MCOLN1, DDB2, FAM114A1, DTX4, ARHGAP29, CRIM1, GNGT1, POU5F1, CMKLR2, SPHK2, CPNE5, RSPO2, FOSB, ZNF703, GPR63, VEGFB, GPR20, CRADD, TCF7L2, CBS, IGFBP3, GRAP2, F11R, ADGRG5, GDF6, STC2, GRM3, EGLN1, SPART, …
8	ALL_DE_GENES__ MCP_day6 vs Control_day6.csv	GO:0071396	cellular response to lipid	0.0263837	1.68486	0.000901218	ENSG00000106546, ENSG00000198121, ENSG00000154342, ENSG00000180530, ENSG00000124098, ENSG00000066468, ENSG00000041982, ENSG00000164171, ENSG00000117115, ENSG00000128918, ENSG00000145936, ENSG00000082556, ENSG00000008394, ENSG00000143537, ENSG00000169047, ENSG00000119508, ENSG00000063176, ENSG00000184588, ENSG00000087245, ENSG00000100146, ENSG00000088992, ENSG00000130707, ENSG00000106366, ENSG0000…	43	25.5214	AHR, LPAR1, WNT3A, NRIP1, FAM210B, FGFR2, TNC, ITGA2, PADI2, ALDH1A2, KCNMB1, OPRK1, MGST1, ADAM15, IRS1, NR4A3, SPHK2, PDE4B, MMP2, SOX10, TESC, ASS1, SERPINE1, ZFP36, CLDN1, ZNF703, BTG2, STC1, TFPI, AKR1C3, SPP1, ADCY2, TNFAIP3, WNT5A, KCNK10, CCL2, PPARA, KCNK2, DDIT4, RET, NR1D1, ANKRD1, PTGDR
8	ALL_DE_GENES__ MCP_day6 vs Control_day6.csv	GO:0009719	response to endogenous stimulus	2.60156e-08	1.87119	1.15454e-10	ENSG00000160888, ENSG00000179388, ENSG00000125084, ENSG00000066468, ENSG00000164171, ENSG00000111199, ENSG00000122779, ENSG00000113494, ENSG00000148926, ENSG00000128918, ENSG00000082556, ENSG00000138030, ENSG00000130707, ENSG00000162552, ENSG00000163884, ENSG00000184347, ENSG00000112715, ENSG00000124160, ENSG00000135333, ENSG00000003436, ENSG00000157227, ENSG00000163132, ENSG00000082781, ENSG0000…	112	59.8549	IER2, EGR3, WNT1, FGFR2, ITGA2, TRPV4, TRIM24, PRLR, ADM, ALDH1A2, OPRK1, KHK, ASS1, WNT4, KLF15, SLIT3, VEGFA, NCOA5, EPHA7, TFPI, MMP14, MSX1, ITGB5, CORO1A, GDF7, GAS6, CCL2, CITED1, GATA3, FGF22, RPL27, CD44, NGFR, TNC, FAM114A1, STK39, PADI2, NRP2, POU5F1, NR4A3, SPHK1, FOSB, RAMP2, STAT5A, NTRK2, VEGFB, PGF, SPP1, SLC27A4, WASF1, TIMP3, DDIT4, RET, KCNC1, GDF6, STC2, GDF15, PITX3, TRH, JUN,…
8	ALL_DE_GENES__ MCP_day6 vs Control_day6.csv	GO:0009725	response to hormone	0.000377341	1.73669	5.58197e-06	ENSG00000113739, ENSG00000125084, ENSG00000066468, ENSG00000170893, ENSG00000177606, ENSG00000164171, ENSG00000111199, ENSG00000122779, ENSG00000113494, ENSG00000148926, ENSG00000128918, ENSG00000082556, ENSG00000151726, ENSG00000138030, ENSG00000142627, ENSG00000087245, ENSG00000006071, ENSG00000100146, ENSG00000130707, ENSG00000120156, ENSG00000163884, ENSG00000184347, ENSG00000089250, ENSG0000…	71	40.8824	STC2, WNT1, FGFR2, TRH, JUN, ITGA2, TRPV4, TRIM24, PRLR, ADM, ALDH1A2, OPRK1, ACSL1, KHK, EPHA2, MMP2, ABCC8, SOX10, ASS1, TEK, KLF15, SLIT3, NOS1, VGF, FOSL2, NCOA5, EPHA7, RAB31, STC1, LEPR, TFPI, TXNIP, MMP14, PPARA, CITED1, GATA3, PTGDR, CDKN1A, GRIA1, RPL27, ENPP1, SLC30A10, GBA1, TNC, AGT, FAM114A1, STK39, PADI2, BCHE, IRS1, NR4A3, NKX6-1, ZFP36, CLDN1, FOSB, KIT, RAMP2, STAT5A, NTRK2, BCAR…
8	ALL_DE_GENES__ MCP_day6 vs Control_day6.csv	GO:0050896	response to stimulus	3.3133e-09	1.26097	1.26989e-11	ENSG00000214357, ENSG00000213145, ENSG00000160888, ENSG00000137868, ENSG00000077238, ENSG00000137628, ENSG00000179388, ENSG00000066468, ENSG00000137502, ENSG00000080644, ENSG00000114861, ENSG00000134115, ENSG00000111110, ENSG00000128918, ENSG00000196839, ENSG00000174808, ENSG00000143195, ENSG00000178171, ENSG00000123104, ENSG00000143198, ENSG00000100583, ENSG00000183778, ENSG00000135333, ENSG0000…	499	395.726	NEURL1B, CRIP1, IER2, STRA6, IL4R, DDX60, EGR3, FGFR2, RAB30, CHRNA3, FOXP1, CNTN6, PPM1H, ALDH1A2, ADA, BTC, ILDR2, AMER3, ITPR2, MGST3, SAMD15, B3GALT5, EPHA7, TNNC1, MMRN1, ECEL1, CGB2, WNT2B, KSR2, MMP14, CORO1A, LYNX1, CDK6, RASGRF2, TNFRSF25, MCOLN1, DDB2, TRIM22, FAM114A1, DTX4, ARHGAP29, CRIM1, GNGT1, RPL39, POU5F1, CMKLR2, SPHK2, RNF125, CPNE5, RSPO2, FOSB, ZNF703, GPR63, VEGFB, GPR20, C…
8	ALL_DE_GENES__ MCP_day6 vs Control_day6.csv	GO:0042221	response to chemical	0.000637406	1.30177	1.02434e-05	ENSG00000213145, ENSG00000077238, ENSG00000179388, ENSG00000125084, ENSG00000066468, ENSG00000080644, ENSG00000114861, ENSG00000118432, ENSG00000213949, ENSG00000128918, ENSG00000196839, ENSG00000145936, ENSG00000138030, ENSG00000121966, ENSG00000143195, ENSG00000123104, ENSG00000143198, ENSG00000143630, ENSG00000167723, ENSG00000130203, ENSG00000132749, ENSG00000135333, ENSG00000114854, ENSG0000…	233	178.987	CRIP1, IL4R, EGR3, WNT1, FGFR2, CHRNA3, FOXP1, CNR1, ITGA1, ALDH1A2, ADA, KCNMB1, KHK, CXCR4, ILDR2, ITPR2, MGST3, HCN3, TRPV3, APOE, TESMIN, EPHA7, TNNC1, TFPI, MMP14, TCF7, CORO1A, GAS6, DUSP10, LPAR1, FAM210B, LYNX1, TNFRSF25, MCOLN1, SEMA4A, TNC, FAM114A1, GSN, PADI2, ABCG2, GNGT1, NR4A3, SPHK2, TRPM4, RNF125, CPNE5, FOSB, CHRM4, ZNF703, NTRK2, VEGFB, MTTP, PGF, SPP1, CPNE8, CCN1, TCF7L2, CBS…
8	ALL_DE_GENES__ MCP_day6 vs Control_day6.csv	GO:0033993	response to lipid	0.00215599	1.66232	4.16063e-05	ENSG00000113739, ENSG00000180530, ENSG00000066468, ENSG00000177606, ENSG00000164171, ENSG00000114861, ENSG00000118432, ENSG00000148926, ENSG00000128918, ENSG00000204516, ENSG00000145936, ENSG00000082556, ENSG00000151726, ENSG00000185551, ENSG00000184588, ENSG00000087245, ENSG00000006071, ENSG00000100146, ENSG00000130707, ENSG00000184347, ENSG00000106366, ENSG00000145335, ENSG00000089250, ENSG0000…	69	41.5084	STC2, NRIP1, FGFR2, JUN, ITGA2, FOXP1, CNR1, ADM, ALDH1A2, MICB, KCNMB1, OPRK1, ACSL1, NR2F2, PDE4B, MMP2, ABCC8, SOX10, ASS1, SLIT3, SERPINE1, SNCA, NOS1, FOSL2, STC1, TFPI, TXNIP, ADCY2, WNT5A, DUSP10, CCL2, PPARA, CITED1, ANKRD1, PTGDR, CDKN1A, GRIA1, AHR, LPAR1, RPL27, WNT3A, FAM210B, GBA1, TNC, CEBPB, STK39, PADI2, BCHE, MGST1, ADAM15, IRS1, HSD17B2, NR4A3, SPHK2, TESC, ZFP36, CLDN1, FOSB, Z…
8	ALL_DE_GENES__ MCP_day6 vs Control_day6.csv	GO:0070887	cellular response to chemical stimulus	1.12179e-07	1.6356	5.80809e-10	ENSG00000213145, ENSG00000180530, ENSG00000179388, ENSG00000125084, ENSG00000066468, ENSG00000080644, ENSG00000164171, ENSG00000111199, ENSG00000213949, ENSG00000122779, ENSG00000113494, ENSG00000148926, ENSG00000128918, ENSG00000196839, ENSG00000145936, ENSG00000036530, ENSG00000082556, ENSG00000121966, ENSG00000123104, ENSG00000184588, ENSG00000182168, ENSG00000143198, ENSG00000130707, ENSG0000…	155	94.7662	CRIP1, NRIP1, EGR3, WNT1, FGFR2, CHRNA3, ITGA2, TRPV4, ITGA1, TRIM24, PRLR, ADM, ALDH1A2, ADA, KCNMB1, CYP46A1, OPRK1, CXCR4, ITPR2, PDE4B, UNC5C, MGST3, ASS1, KLF15, SLIT3, HCN3, AK4, TRPV3, VEGFA, APOE, NCOA5, EPHA7, TFPI, COL5A2, ADCY2, CORO1A, GAS6, CCL2, PLXNA4, CPNE9, SLC23A2, LPAR1, WNT3A, FAM210B, LYNX1, MCOLN1, NGFR, TNC, FAM114A1, STK39, PADI2, ABTB2, ABCG2, GNGT1, MGST1, NLGN1, NR4A3, …
9	ALL_DE_GENES__ MCP_day6 vs Control_day6.csv	GO:0006139	nucleobase-containing compound metabolic process	0.00189308	0.683122	3.55144e-05	ENSG00000182718, ENSG00000197774, ENSG00000099783, ENSG00000158125, ENSG00000004139, ENSG00000170525, ENSG00000122779, ENSG00000116560, ENSG00000196839, ENSG00000151726, ENSG00000141052, ENSG00000159374, ENSG00000142627, ENSG00000276043, ENSG00000184588, ENSG00000100146, ENSG00000163322, ENSG00000162433, ENSG00000272047, ENSG00000112759, ENSG00000077009, ENSG00000107249, ENSG00000109107, ENSG0000…	90	131.748	ANXA2, EME2, HNRNPM, XDH, SARM1, PFKFB3, TRIM24, SFPQ, ADA, ACSL1, MYOCD, M1AP, EPHA2, UHRF1, PDE4B, SOX10, ABRAXAS1, AK4, GTF2H5, SLC29A1, NMRK2, GLIS3, ALDOC, ESRP1, ABHD14B, NKX3-2, TDRD7, DHFR2, ADCY2, CCN2, FBLL1, NFIX, MSX1, RBM47, CCNB1IP1, POLR3H, TAOK3, RPS14, HACD1, GATA3, CEBPD, PTGDR, STN1, MYH7, NPM3, RPL27, WNT3A, ENPP1, CTCFL, AMPD3, VPS9D1, UAP1L1, DDB2, MBNL1, CEBPB, NME5, LDHA, …
9	ALL_DE_GENES__ MCP_day6 vs Control_day6.csv	GO:0006196	AMP catabolic process	0.0291995	12.4601	0.0010347	ENSG00000196839, ENSG00000133805, ENSG00000158125	3	0.240768	ADA, AMPD3, XDH
10	ALL_DE_GENES__ MCP_day6 vs Control_day6.csv	GO:1902952	positive regulation of dendritic spine maintenance	0.0291442	12.4601	0.0010347	ENSG00000130203, ENSG00000111859, ENSG00000170396	3	0.240768	APOE, NEDD9, ZNF804A
10	ALL_DE_GENES__ MCP_day6 vs Control_day6.csv	GO:0031346	positive regulation of cell projection organization	0.0383408	1.82372	0.00147207	ENSG00000132932, ENSG00000154342, ENSG00000111859, ENSG00000129244, ENSG00000125084, ENSG00000170396, ENSG00000164050, ENSG00000164171, ENSG00000118432, ENSG00000171517, ENSG00000164251, ENSG00000169760, ENSG00000058404, ENSG00000127328, ENSG00000120332, ENSG00000169306, ENSG00000103034, ENSG00000157404, ENSG00000172260, ENSG00000112715, ENSG00000130203, ENSG00000148053, ENSG00000198753, ENSG0000…	31	16.9982	ATP8A2, WNT3A, NEDD9, ATP1B2, WNT1, ZNF804A, PLXNB1, ITGA2, CNR1, LPAR3, F2RL1, NLGN1, CAMK2B, RAB3IP, TNN, IL1RAPL1, NDRG4, KIT, NEGR1, VEGFA, APOE, NTRK2, PLXNB3, ENPP2, PLXNC1, WNT5A, CDC42EP3, CDC42EP5, COBL, ROBO2, RET
10	ALL_DE_GENES__ MCP_day6 vs Control_day6.csv	GO:0031344	regulation of cell projection organization	4.45057e-06	2.06399	3.98014e-08	ENSG00000132932, ENSG00000129244, ENSG00000111837, ENSG00000138639, ENSG00000125084, ENSG00000080644, ENSG00000164050, ENSG00000164171, ENSG00000004139, ENSG00000133104, ENSG00000118432, ENSG00000111199, ENSG00000175745, ENSG00000184144, ENSG00000164251, ENSG00000137261, ENSG00000142627, ENSG00000058404, ENSG00000169306, ENSG00000050405, ENSG00000112715, ENSG00000066032, ENSG00000130203, ENSG0000…	65	31.4924	ATP8A2, ATP1B2, MAK, ARHGAP24, WNT1, CHRNA3, PLXNB1, ITGA2, SARM1, SPART, CNR1, TRPV4, NR2F1, CNTN2, F2RL1, KIAA0319, EPHA2, CAMK2B, IL1RAPL1, LIMA1, VEGFA, CTNNA2, APOE, TNIK, MAP2, EPHA7, ERMN, SPOCK1, WNT5A, CDC42EP3, SLIT1, PREX1, CDC42EP5, COBL, GATA3, TBX6, LPAR1, WNT3A, NEDD9, CD44, SNAP25, KEL, ZNF804A, LRRC4C, LPAR3, DRAXIN, NLGN1, RAB3IP, DGKG, TNN, NDRG4, CDHR5, KIT, NEGR1, NTRK2, PLXN…
10	ALL_DE_GENES__ MCP_day6 vs Control_day6.csv	GO:0051128	regulation of cellular component organization	3.17701e-08	1.57414	1.45264e-10	ENSG00000128872, ENSG00000024422, ENSG00000064042, ENSG00000187608, ENSG00000077238, ENSG00000182718, ENSG00000125084, ENSG00000067798, ENSG00000171388, ENSG00000080644, ENSG00000164050, ENSG00000164171, ENSG00000114861, ENSG00000132970, ENSG00000008853, ENSG00000196569, ENSG00000004139, ENSG00000118432, ENSG00000111199, ENSG00000175745, ENSG00000112041, ENSG00000141052, ENSG00000174808, ENSG0000…	187	118.795	TMOD2, EHD2, LIMCH1, ISG15, IL4R, ANXA2, WNT1, NAV3, APLN, CHRNA3, PLXNB1, ITGA2, FOXP1, WASF3, RHOBTB2, LAMA2, SARM1, CNR1, TRPV4, NR2F1, TULP1, MYOCD, BTC, CXCR4, CARMIL3, WNT4, ATL3, SLIT3, HAS3, VEGFA, PDE4DIP, APOE, LAMB1, EPHA7, ERMN, APC2, MMP14, SYNJ1, MSX1, ACTL6B, CORO1A, GAS6, CCL2, PLXNA4, CPNE9, SLC23A2, CDC42EP5, ESAM, DLC1, GATA3, TUB, LPAR1, WNT3A, CD44, MCOLN1, SEMA4A, TNC, MTSS1…
10	ALL_DE_GENES__ MCP_day6 vs Control_day6.csv	GO:0051130	positive regulation of cellular component organization	0.00151159	1.58171	2.71379e-05	ENSG00000024422, ENSG00000132932, ENSG00000129244, ENSG00000064042, ENSG00000187608, ENSG00000130513, ENSG00000077238, ENSG00000182718, ENSG00000125084, ENSG00000067798, ENSG00000171388, ENSG00000164050, ENSG00000164171, ENSG00000132970, ENSG00000118432, ENSG00000114023, ENSG00000111199, ENSG00000185070, ENSG00000112041, ENSG00000174808, ENSG00000164251, ENSG00000109072, ENSG00000142627, ENSG0000…	85	53.7394	EHD2, ATP8A2, ATP1B2, LIMCH1, ISG15, GDF15, IL4R, ANXA2, WNT1, NAV3, APLN, PLXNB1, ITGA2, WASF3, CNR1, FAM162A, TRPV4, FLRT2, TULP1, BTC, F2RL1, VTN, EPHA2, CAMK2B, ABCC8, TEK, IL2RB, WNT4, ATL3, SERPINE1, IL1RAPL1, SNCA, HAS3, VEGFA, PDE4DIP, APOE, KCNK6, RAB31, CCN2, SYNJ1, MSX1, WNT5A, CDC42EP3, GAS6, RAPGEF3, CCL2, MSTO1, CDC42EP5, COBL, TUB, LPAR1, WNT3A, NEDD9, MCOLN1, SEMA4A, ZNF804A, GBA1…
10	ALL_DE_GENES__ MCP_day6 vs Control_day6.csv	GO:0120035	regulation of plasma membrane bounded cell projection organization	1.41353e-05	2.0181	1.48272e-07	ENSG00000132932, ENSG00000129244, ENSG00000111837, ENSG00000138639, ENSG00000125084, ENSG00000080644, ENSG00000164050, ENSG00000004139, ENSG00000133104, ENSG00000118432, ENSG00000111199, ENSG00000175745, ENSG00000184144, ENSG00000164251, ENSG00000137261, ENSG00000142627, ENSG00000058404, ENSG00000169306, ENSG00000050405, ENSG00000112715, ENSG00000066032, ENSG00000130203, ENSG00000154310, ENSG0000…	62	30.722	ATP8A2, ATP1B2, MAK, ARHGAP24, WNT1, CHRNA3, PLXNB1, SARM1, SPART, CNR1, TRPV4, NR2F1, CNTN2, F2RL1, KIAA0319, EPHA2, CAMK2B, IL1RAPL1, LIMA1, VEGFA, CTNNA2, APOE, TNIK, MAP2, EPHA7, SPOCK1, WNT5A, CDC42EP3, SLIT1, PREX1, CDC42EP5, COBL, GATA3, TBX6, LPAR1, WNT3A, NEDD9, CD44, SNAP25, KEL, ZNF804A, LRRC4C, LPAR3, DRAXIN, NLGN1, RAB3IP, DGKG, TNN, NDRG4, CDHR5, KIT, NEGR1, NTRK2, PLXNB3, ENPP2, US…
10	ALL_DE_GENES__ MCP_day6 vs Control_day6.csv	GO:0050807	regulation of synapse organization	0.00346908	2.13679	7.3711e-05	ENSG00000154342, ENSG00000111859, ENSG00000135905, ENSG00000132639, ENSG00000196189, ENSG00000110881, ENSG00000170396, ENSG00000135766, ENSG00000004139, ENSG00000185070, ENSG00000118257, ENSG00000169760, ENSG00000184564, ENSG00000058404, ENSG00000186648, ENSG00000165985, ENSG00000169306, ENSG00000145335, ENSG00000105376, ENSG00000172260, ENSG00000066032, ENSG00000130203, ENSG00000148053, ENSG0000…	32	14.9758	WNT3A, NEDD9, DOCK10, SNAP25, SEMA4A, ASIC1, ZNF804A, EGLN1, SARM1, FLRT2, NRP2, NLGN1, SLITRK6, CAMK2B, CARMIL3, C1QL3, IL1RAPL1, SNCA, ICAM5, NEGR1, CTNNA2, APOE, NTRK2, EPHA7, CDH2, PLXNC1, WNT5A, SLIT1, GRID1, ROBO2, CNTNAP1, SHANK2
10	ALL_DE_GENES__ MCP_day6 vs Control_day6.csv	GO:0050803	regulation of synapse structure or activity	0.00166017	2.16185	3.03635e-05	ENSG00000154342, ENSG00000111859, ENSG00000135905, ENSG00000132639, ENSG00000196189, ENSG00000110881, ENSG00000170396, ENSG00000135766, ENSG00000004139, ENSG00000185070, ENSG00000118257, ENSG00000169760, ENSG00000184564, ENSG00000058404, ENSG00000186648, ENSG00000165985, ENSG00000169306, ENSG00000145335, ENSG00000105376, ENSG00000172260, ENSG00000066032, ENSG00000130203, ENSG00000148053, ENSG0000…	33	15.2647	WNT3A, NEDD9, DOCK10, SNAP25, SEMA4A, ASIC1, ZNF804A, EGLN1, SARM1, FLRT2, NRP2, NLGN1, SLITRK6, CAMK2B, CARMIL3, C1QL3, IL1RAPL1, SNCA, ICAM5, NEGR1, CTNNA2, APOE, NTRK2, EPHA7, CDH2, PLXNC1, WNT5A, SLIT1, GRID1, SYBU, ROBO2, CNTNAP1, SHANK2
10	ALL_DE_GENES__ MCP_day6 vs Control_day6.csv	GO:0065008	regulation of biological quality	6.50743e-09	1.53233	2.62538e-11	ENSG00000080644, ENSG00000132970, ENSG00000118432, ENSG00000213949, ENSG00000183092, ENSG00000128918, ENSG00000196839, ENSG00000145936, ENSG00000174808, ENSG00000121966, ENSG00000143195, ENSG00000154080, ENSG00000143630, ENSG00000130203, ENSG00000092068, ENSG00000135333, ENSG00000114854, ENSG00000138722, ENSG00000136541, ENSG00000003436, ENSG00000163132, ENSG00000186472, ENSG00000102879, ENSG0000…	219	142.92	CHRNA3, WASF3, CNR1, ITGA1, BEGAIN, ALDH1A2, ADA, KCNMB1, BTC, CXCR4, ILDR2, CHST9, HCN3, APOE, SLC7A8, EPHA7, TNNC1, MMRN1, ERMN, TFPI, MSX1, PCLO, CORO1A, GAS6, TSHZ3, CDC42EP5, MYH7, LPAR1, RASGRF2, GLRB, SEMA4A, GSN, JPH4, HRC, TRPM4, GUCY1A1, ICAM5, PTPN3, NTRK2, SPP1, VSNL1, TMEM88, TCF7L2, SYBU, CBS, KCNK2, F11R, ATP8A2, STC2, GJA1, GDF15, KCNJ3, EGLN1, SPART, FLRT2, ITGA4, PAQR4, F2RL1, C…
11	ALL_DE_GENES__ MCP_day6 vs Control_day6.csv	GO:0014883	transition between fast and slow fiber	0.00687455	11.8668	0.000166409	ENSG00000092054, ENSG00000105048, ENSG00000114854, ENSG00000248746	4	0.337075	MYH7, TNNT1, TNNC1, ACTN3
11	ALL_DE_GENES__ MCP_day6 vs Control_day6.csv	GO:0014733	regulation of skeletal muscle adaptation	0.00645744	8.65288	0.000152839	ENSG00000092054, ENSG00000105048, ENSG00000114854, ENSG00000248746, ENSG00000058404	5	0.577843	MYH7, TNNT1, TNNC1, ACTN3, CAMK2B
11	ALL_DE_GENES__ MCP_day6 vs Control_day6.csv	GO:0090257	regulation of muscle system process	3.4768e-05	2.72786	3.95091e-07	ENSG00000092054, ENSG00000134755, ENSG00000118194, ENSG00000248746, ENSG00000080644, ENSG00000164171, ENSG00000114861, ENSG00000135744, ENSG00000130176, ENSG00000111199, ENSG00000196839, ENSG00000274286, ENSG00000141052, ENSG00000158286, ENSG00000119508, ENSG00000130528, ENSG00000130529, ENSG00000109255, ENSG00000184588, ENSG00000058404, ENSG00000006071, ENSG00000176170, ENSG00000164116, ENSG0000…	31	11.3642	MYH7, DSC2, TNNT2, ACTN3, CHRNA3, ITGA2, FOXP1, AGT, CNN1, TRPV4, ADA, ADRA2B, MYOCD, RNF207, NR4A3, HRC, TRPM4, NMU, PDE4B, CAMK2B, ABCC8, SPHK1, GUCY1A1, KIT, TNNT1, NOS1, TNNC1, STC1, KCNA1, PPARA, GSTO1
11	ALL_DE_GENES__ MCP_day6 vs Control_day6.csv	GO:0044057	regulation of system process	4.01142e-09	2.45191	1.59141e-11	ENSG00000134755, ENSG00000129244, ENSG00000152661, ENSG00000162989, ENSG00000118194, ENSG00000171388, ENSG00000080644, ENSG00000164171, ENSG00000152822, ENSG00000114861, ENSG00000132970, ENSG00000111199, ENSG00000154721, ENSG00000115232, ENSG00000148926, ENSG00000196839, ENSG00000082556, ENSG00000141052, ENSG00000184185, ENSG00000164251, ENSG00000158286, ENSG00000184588, ENSG00000087245, ENSG0000…	66	26.9178	DSC2, ATP1B2, GJA1, KCNJ3, TNNT2, APLN, CHRNA3, ITGA2, GRM1, FOXP1, WASF3, TRPV4, JAM2, ITGA4, ADM, ADA, OPRK1, MYOCD, KCNJ12, F2RL1, RNF207, PDE4B, MMP2, CAMK2B, ABCC8, SOX10, HCN3, NOS1, APOE, TNNC1, STC1, KCNA1, GAS6, TSHZ3, PPARA, GSTO1, CTSC, MYH7, GRIA1, ACTN3, GBA1, AGT, STK39, CNN1, MTG1, SCN3B, ADRA2B, TMEM108, HBEGF, SHANK1, RIMS1, NLGN1, NR4A3, HRC, TRPM4, NMU, SPHK1, GUCY1A1, KIT, NEG…
12	ALL_DE_GENES__ MCP_day6 vs Control_day6.csv	GO:0007154	cell communication	1.42697e-17	1.51261	1.53521e-20	ENSG00000214357, ENSG00000213145, ENSG00000077238, ENSG00000179388, ENSG00000125084, ENSG00000066468, ENSG00000137502, ENSG00000080644, ENSG00000134115, ENSG00000118432, ENSG00000206052, ENSG00000213949, ENSG00000111110, ENSG00000141574, ENSG00000183092, ENSG00000120875, ENSG00000119888, ENSG00000128918, ENSG00000196839, ENSG00000145936, ENSG00000101438, ENSG00000174808, ENSG00000121966, ENSG0000…	384	253.866	NEURL1B, CRIP1, IL4R, EGR3, WNT1, FGFR2, RAB30, CHRNA3, CNTN6, CNR1, DOK6, ITGA1, PPM1H, SECTM1, BEGAIN, DUSP4, EPCAM, ALDH1A2, ADA, KCNMB1, SLC32A1, BTC, CXCR4, ILDR2, SV2C, AMER3, ITPR2, SAMD15, FAM83H, TRPV3, APOE, GRM7, EPHA7, ENPP5, ECEL1, FAT4, CGB2, WNT2B, APC2, KSR2, SYNJ1, MSX1, PCLO, DUSP5, BTN3A2, NDRG2, TCF7, CORO1A, GDF7, GAS6, DUSP10, CDC42EP5, FGF22, BCL3, LPAR1, LYNX1, CDK6, RASGR…
12	ALL_DE_GENES__ MCP_day6 vs Control_day6.csv	GO:0007165	signal transduction	4.15184e-14	1.48487	6.42095e-17	ENSG00000214357, ENSG00000213145, ENSG00000077238, ENSG00000125084, ENSG00000066468, ENSG00000137502, ENSG00000080644, ENSG00000134115, ENSG00000118432, ENSG00000206052, ENSG00000213949, ENSG00000111110, ENSG00000141574, ENSG00000183092, ENSG00000120875, ENSG00000119888, ENSG00000128918, ENSG00000196839, ENSG00000174808, ENSG00000121966, ENSG00000178171, ENSG00000123104, ENSG00000100583, ENSG0000…	350	235.712	NEURL1B, CRIP1, IL4R, WNT1, FGFR2, RAB30, CHRNA3, CNTN6, CNR1, DOK6, ITGA1, PPM1H, SECTM1, BEGAIN, DUSP4, EPCAM, ALDH1A2, ADA, BTC, CXCR4, AMER3, ITPR2, SAMD15, FAM83H, TRPV3, APOE, GRM7, EPHA7, ECEL1, FAT4, CGB2, WNT2B, APC2, KSR2, MSX1, DUSP5, BTN3A2, NDRG2, TCF7, CORO1A, GDF7, GAS6, DUSP10, CDC42EP5, FGF22, BCL3, LPAR1, LYNX1, CDK6, RASGRF2, GLRB, TNFRSF25, MCOLN1, SEMA4A, FAM114A1, DTX4, PADI…
12	ALL_DE_GENES__ MCP_day6 vs Control_day6.csv	GO:0007166	cell surface receptor signaling pathway	2.78938e-11	1.74796	8.2526e-14	ENSG00000214357, ENSG00000187608, ENSG00000077238, ENSG00000125084, ENSG00000066468, ENSG00000080644, ENSG00000164050, ENSG00000164171, ENSG00000134115, ENSG00000206052, ENSG00000213949, ENSG00000183092, ENSG00000113494, ENSG00000196839, ENSG00000174808, ENSG00000121966, ENSG00000178171, ENSG00000184588, ENSG00000182168, ENSG00000162552, ENSG00000184347, ENSG00000131378, ENSG00000112715, ENSG0000…	176	100.689	NEURL1B, ISG15, IL4R, WNT1, FGFR2, CHRNA3, PLXNB1, ITGA2, CNTN6, DOK6, ITGA1, BEGAIN, PRLR, ADA, BTC, CXCR4, AMER3, PDE4B, UNC5C, WNT4, SLIT3, RFTN1, VEGFA, AMH, NCOA5, GRM7, EPHA7, ADGRG2, WNT2B, APC2, CDH6, MSX1, ITGB5, BTN3A2, NDRG2, TCF7, CORO1A, GDF7, GAS6, CCL2, PLXNA4, CITED1, GATA3, FGF22, WNT3A, CD44, CDK6, GLRB, TNFRSF25, SEMA4A, NGFR, MTSS1, STK39, DTX4, NRP2, CRIM1, POU5F1, NR4A3, OSC…
12	ALL_DE_GENES__ MCP_day6 vs Control_day6.csv	GO:0023052	signaling	2.52219e-16	1.49811	2.88309e-19	ENSG00000214357, ENSG00000213145, ENSG00000077238, ENSG00000179388, ENSG00000125084, ENSG00000066468, ENSG00000137502, ENSG00000080644, ENSG00000134115, ENSG00000118432, ENSG00000206052, ENSG00000213949, ENSG00000111110, ENSG00000141574, ENSG00000183092, ENSG00000120875, ENSG00000119888, ENSG00000128918, ENSG00000196839, ENSG00000145936, ENSG00000101438, ENSG00000174808, ENSG00000121966, ENSG0000…	377	251.65	NEURL1B, CRIP1, IL4R, EGR3, WNT1, FGFR2, RAB30, CHRNA3, CNTN6, CNR1, DOK6, ITGA1, PPM1H, SECTM1, BEGAIN, DUSP4, EPCAM, ALDH1A2, ADA, KCNMB1, SLC32A1, BTC, CXCR4, ILDR2, SV2C, AMER3, ITPR2, SAMD15, FAM83H, TRPV3, APOE, GRM7, EPHA7, ECEL1, FAT4, CGB2, WNT2B, APC2, KSR2, SYNJ1, MSX1, PCLO, DUSP5, BTN3A2, NDRG2, TCF7, CORO1A, GDF7, GAS6, DUSP10, CDC42EP5, FGF22, BCL3, LPAR1, LYNX1, CDK6, RASGRF2, GLR…
12	ALL_DE_GENES__ MCP_day6 vs Control_day6.csv	GO:0007169	cell surface receptor protein tyrosine kinase signaling pathway	4.2589e-05	2.22158	4.95421e-07	ENSG00000070388, ENSG00000111859, ENSG00000130513, ENSG00000196660, ENSG00000150347, ENSG00000066468, ENSG00000064300, ENSG00000080644, ENSG00000170873, ENSG00000206052, ENSG00000185070, ENSG00000118257, ENSG00000150938, ENSG00000113494, ENSG00000113070, ENSG00000169047, ENSG00000174808, ENSG00000119508, ENSG00000142627, ENSG00000087245, ENSG00000120156, ENSG00000162552, ENSG00000157404, ENSG0000…	46	20.706	FGF22, NEDD9, GDF15, SLC30A10, ARID5B, FGFR2, NGFR, CHRNA3, MTSS1, DOK6, FLRT2, NRP2, CRIM1, PRLR, HBEGF, IRS1, BTC, NR4A3, EPHA2, MMP2, TEK, WNT4, KIT, VEGFA, DOK3, STAT5A, NTRK2, BCAR3, NCOA5, EPHA7, COL4A6, MERTK, VEGFB, NRG1, TXNIP, PGF, VEGFC, CCN2, CSF1, SULF1, WNT5A, VEGFD, FGF9, MVP, DDIT4, RET
12	ALL_DE_GENES__ MCP_day6 vs Control_day6.csv	GO:0065009	regulation of molecular function	0.0431479	1.38867	0.00170886	ENSG00000182718, ENSG00000135926, ENSG00000118194, ENSG00000066468, ENSG00000198822, ENSG00000177606, ENSG00000080644, ENSG00000164050, ENSG00000135766, ENSG00000115232, ENSG00000113494, ENSG00000141052, ENSG00000164251, ENSG00000109072, ENSG00000185551, ENSG00000142627, ENSG00000276043, ENSG00000163565, ENSG00000182885, ENSG00000106366, ENSG00000145335, ENSG00000102471, ENSG00000130203, ENSG0000…	88	63.3701	ANXA2, TMBIM1, TNNT2, FGFR2, GRM3, JUN, CHRNA3, PLXNB1, EGLN1, ITGA4, PRLR, MYOCD, F2RL1, VTN, NR2F2, EPHA2, UHRF1, IFI16, ADGRG3, SERPINE1, SNCA, NDFIP2, APOE, CD200, MAP2, TNNC1, CACNG4, SPOCK1, APC2, CDH3, WNT5A, GAS6, RAPGEF3, CCL2, TAOK3, GSTO1, GATA3, TBX6, PLAU, CDKN1A, DIPK2A, SKI, BCL3, NEDD9, ENPP1, LYNX1, DEPTOR, DOCK10, PIK3R5, ARID5B, TRIM22, AGT, STK39, JPH4, COMMD6, ADRA2B, ADAM15,…
12	ALL_DE_GENES__ MCP_day6 vs Control_day6.csv	GO:0007167	enzyme-linked receptor protein signaling pathway	3.97805e-06	2.08996	3.45057e-08	ENSG00000156466, ENSG00000130513, ENSG00000066468, ENSG00000177606, ENSG00000080644, ENSG00000133104, ENSG00000206052, ENSG00000185070, ENSG00000113494, ENSG00000174808, ENSG00000142627, ENSG00000090006, ENSG00000087245, ENSG00000120156, ENSG00000162552, ENSG00000112715, ENSG00000146094, ENSG00000104899, ENSG00000124160, ENSG00000135333, ENSG00000197565, ENSG00000265972, ENSG00000150630, ENSG0000…	63	30.1441	GDF6, GDF15, FGFR2, JUN, CHRNA3, SPART, DOK6, FLRT2, PRLR, BTC, EPHA2, LTBP4, MMP2, TEK, WNT4, VEGFA, DOK3, AMH, NCOA5, EPHA7, COL4A6, TXNIP, VEGFC, CCN2, MSX1, ITGB5, CSF1, WNT5A, GDF7, GAS6, VEGFD, FGF9, CITED1, SKI, FGF22, NEDD9, SLC30A10, ARID5B, NGFR, BMPR1B, MTSS1, NRP2, CRIM1, HBEGF, IRS1, POU5F1, NR4A3, HESX1, KIT, STAT5A, NTRK2, BCAR3, MERTK, VEGFB, NRG1, NRROS, NPPB, PGF, SULF1, MVP, DD…
12	ALL_DE_GENES__ MCP_day6 vs Control_day6.csv	GO:0007171	activation of transmembrane receptor protein tyrosine kinase activity	0.0482495	10.3835	0.00199525	ENSG00000113494, ENSG00000080644, ENSG00000157168	3	0.288921	PRLR, CHRNA3, NRG1
13	ALL_DE_GENES__ MCP_day6 vs Control_day6.csv	GO:0048866	stem cell fate specification	0.0481711	10.3835	0.00199525	ENSG00000133937, ENSG00000142700, ENSG00000145423	3	0.288921	GSC, DMRTA2, SFRP2
13	ALL_DE_GENES__ MCP_day6 vs Control_day6.csv	GO:0045165	cell fate commitment	0.0116569	2.11741	0.000309608	ENSG00000154342, ENSG00000125084, ENSG00000066468, ENSG00000157557, ENSG00000197905, ENSG00000204531, ENSG00000185551, ENSG00000143032, ENSG00000162552, ENSG00000142700, ENSG00000167800, ENSG00000104313, ENSG00000133937, ENSG00000163508, ENSG00000134245, ENSG00000064218, ENSG00000115266, ENSG00000064309, ENSG00000114251, ENSG00000148737, ENSG00000143869, ENSG00000106571, ENSG00000184557, ENSG0000…	26	12.2792	WNT3A, WNT1, FGFR2, ETS2, TEAD4, POU5F1, NR2F2, BARHL2, WNT4, DMRTA2, TBX10, EYA1, GSC, EOMES, WNT2B, DMRT3, APC2, CDON, WNT5A, TCF7L2, GDF7, GLI3, SOCS3, GATA3, TBX6, SFRP2
13	ALL_DE_GENES__ MCP_day6 vs Control_day6.csv	GO:0048869	cellular developmental process	1.77934e-27	1.82284	8.37505e-31	ENSG00000160888, ENSG00000077238, ENSG00000125084, ENSG00000066468, ENSG00000067798, ENSG00000114861, ENSG00000132970, ENSG00000134115, ENSG00000118432, ENSG00000213949, ENSG00000119888, ENSG00000128918, ENSG00000196839, ENSG00000121966, ENSG00000143195, ENSG00000141337, ENSG00000130203, ENSG00000132749, ENSG00000109705, ENSG00000196277, ENSG00000135333, ENSG00000196159, ENSG00000134369, ENSG0000…	326	178.842	IER2, IL4R, WNT1, FGFR2, NAV3, FOXP1, WASF3, CNTN6, CNR1, ITGA1, EPCAM, ALDH1A2, ADA, CXCR4, ILDR2, ARSG, APOE, TESMIN, NKX3-2, GRM7, EPHA7, FAT4, NAV1, GAS7, WNT2B, APC2, MMP14, VCAN, MSX1, KBTBD8, NDRG2, TCF7, GDF7, GAS6, DUSP10, RPS14, FGF22, ADPRHL1, BCL3, LPAR1, FAM210B, CDK6, CTCFL, SEMA4A, NHSL1, TNC, GNGT1, SH3TC2, POU5F1, NR4A3, OSCAR, CPNE5, RSPO2, WDR72, NBEAL2, ZNF703, GSC, NTRK2, ZGL…
13	ALL_DE_GENES__ MCP_day6 vs Control_day6.csv	GO:0030154	cell differentiation	1.93986e-27	1.82431	7.82622e-31	ENSG00000160888, ENSG00000077238, ENSG00000125084, ENSG00000066468, ENSG00000067798, ENSG00000114861, ENSG00000132970, ENSG00000134115, ENSG00000118432, ENSG00000213949, ENSG00000119888, ENSG00000128918, ENSG00000196839, ENSG00000121966, ENSG00000143195, ENSG00000141337, ENSG00000130203, ENSG00000132749, ENSG00000109705, ENSG00000196277, ENSG00000135333, ENSG00000196159, ENSG00000134369, ENSG0000…	326	178.698	IER2, IL4R, WNT1, FGFR2, NAV3, FOXP1, WASF3, CNTN6, CNR1, ITGA1, EPCAM, ALDH1A2, ADA, CXCR4, ILDR2, ARSG, APOE, TESMIN, NKX3-2, GRM7, EPHA7, FAT4, NAV1, GAS7, WNT2B, APC2, MMP14, VCAN, MSX1, KBTBD8, NDRG2, TCF7, GDF7, GAS6, DUSP10, RPS14, FGF22, ADPRHL1, BCL3, LPAR1, FAM210B, CDK6, CTCFL, SEMA4A, NHSL1, TNC, GNGT1, SH3TC2, POU5F1, NR4A3, OSCAR, CPNE5, RSPO2, WDR72, NBEAL2, ZNF703, GSC, NTRK2, ZGL…
13	ALL_DE_GENES__ MCP_day6 vs Control_day6.csv	GO:0048863	stem cell differentiation	0.00230594	2.51389	4.54303e-05	ENSG00000157404, ENSG00000105810, ENSG00000133937, ENSG00000163508, ENSG00000196189, ENSG00000066468, ENSG00000157168, ENSG00000110195, ENSG00000118257, ENSG00000170558, ENSG00000082684, ENSG00000163132, ENSG00000119888, ENSG00000128918, ENSG00000163376, ENSG00000141052, ENSG00000049130, ENSG00000100146, ENSG00000142700, ENSG00000165731, ENSG00000128016, ENSG00000145423, ENSG00000163666	23	9.14917	KIT, CDK6, GSC, EOMES, SEMA4A, FGFR2, NRG1, FOLR1, NRP2, CDH2, SEMA5B, MSX1, EPCAM, ALDH1A2, KBTBD8, MYOCD, KITLG, SOX10, DMRTA2, RET, ZFP36, SFRP2, HESX1
13	ALL_DE_GENES__ MCP_day6 vs Control_day6.csv	GO:0001708	cell fate specification	0.0119963	3.03337	0.000325075	ENSG00000104313, ENSG00000133937, ENSG00000163508, ENSG00000064218, ENSG00000115266, ENSG00000064309, ENSG00000197905, ENSG00000204531, ENSG00000106571, ENSG00000142700, ENSG00000149922, ENSG00000167800, ENSG00000145423	13	4.28567	EYA1, GSC, EOMES, DMRT3, APC2, CDON, TEAD4, POU5F1, GLI3, DMRTA2, TBX6, TBX10, SFRP2
14	ALL_DE_GENES__ MCP_day6 vs Control_day6.csv	GO:1901490	regulation of lymphangiogenesis	0.0480931	10.3835	0.00199525	ENSG00000112715, ENSG00000142627, ENSG00000150630	3	0.288921	VEGFA, EPHA2, VEGFC
14	ALL_DE_GENES__ MCP_day6 vs Control_day6.csv	GO:0022603	regulation of anatomical structure morphogenesis	3.71561e-09	2.16115	1.44907e-11	ENSG00000158769, ENSG00000152661, ENSG00000135926, ENSG00000066468, ENSG00000080644, ENSG00000164050, ENSG00000114861, ENSG00000132970, ENSG00000008853, ENSG00000135766, ENSG00000004139, ENSG00000133104, ENSG00000148926, ENSG00000196839, ENSG00000184144, ENSG00000158286, ENSG00000137261, ENSG00000153904, ENSG00000121966, ENSG00000126458, ENSG00000142627, ENSG00000058404, ENSG00000006071, ENSG0000…	87	40.2564	F11R, GJA1, TMBIM1, FGFR2, CHRNA3, PLXNB1, FOXP1, WASF3, RHOBTB2, EGLN1, SARM1, SPART, ADM, ADA, CNTN2, RNF207, KIAA0319, DDAH1, CXCR4, RRAS, EPHA2, CAMK2B, ABCC8, TEK, WNT4, SERPINE1, IL1RAPL1, TNMD, VEGFA, TNIK, MAP2, EPHA7, ERMN, WNT2B, DMRT3, VEGFC, MSX1, CSF1, WNT5A, CDC42EP3, SYT17, CORO1A, SLIT1, RAPGEF3, CCL2, MSTO1, CPNE9, SLC23A2, CDC42EP5, GATA3, LPAR1, WNT3A, CD44, SEMA4A, KEL, NGFR, …
15	ALL_DE_GENES__ MCP_day6 vs Control_day6.csv	GO:0099177	regulation of trans-synaptic signaling	1.17884e-05	2.18382	1.21276e-07	ENSG00000237515, ENSG00000198822, ENSG00000080644, ENSG00000171189, ENSG00000152822, ENSG00000196569, ENSG00000118432, ENSG00000036530, ENSG00000184144, ENSG00000122012, ENSG00000058404, ENSG00000087085, ENSG00000215045, ENSG00000145335, ENSG00000128564, ENSG00000198010, ENSG00000130203, ENSG00000196277, ENSG00000135333, ENSG00000075461, ENSG00000164061, ENSG00000114251, ENSG00000107282, ENSG0000…	53	24.2694	SHISA9, GRM3, CHRNA3, GRIK1, GRM1, LAMA2, CNR1, CYP46A1, CNTN2, SV2C, CAMK2B, ACHE, GRID2IP, SNCA, VGF, DLGAP2, APOE, GRM7, EPHA7, CACNG4, BSN, WNT5A, APBA1, SLC1A3, TSHZ3, CCL2, SYN3, GRIA1, WNT3A, CDH11, RASGRF2, SNAP25, ASIC1, NGFR, BCHE, JPH4, LRRC4C, TMEM108, SHANK1, RIMS1, NLGN1, GRIA2, NMU, GUCY1A1, KIT, NTRK2, PCDH17, LGI1, GRID1, SYBU, KCNK2, NALCN, SHANK2
15	ALL_DE_GENES__ MCP_day6 vs Control_day6.csv	GO:0032222	regulation of synaptic transmission, cholinergic	0.011872	10.3835	0.000320109	ENSG00000080644, ENSG00000087085, ENSG00000196569, ENSG00000102452	4	0.385228	CHRNA3, ACHE, LAMA2, NALCN
15	ALL_DE_GENES__ MCP_day6 vs Control_day6.csv	GO:0050804	modulation of chemical synaptic transmission	1.16811e-05	2.18816	1.17816e-07	ENSG00000237515, ENSG00000198822, ENSG00000080644, ENSG00000171189, ENSG00000152822, ENSG00000196569, ENSG00000118432, ENSG00000036530, ENSG00000184144, ENSG00000122012, ENSG00000058404, ENSG00000087085, ENSG00000215045, ENSG00000145335, ENSG00000128564, ENSG00000198010, ENSG00000130203, ENSG00000196277, ENSG00000135333, ENSG00000075461, ENSG00000164061, ENSG00000114251, ENSG00000107282, ENSG0000…	53	24.2212	SHISA9, GRM3, CHRNA3, GRIK1, GRM1, LAMA2, CNR1, CYP46A1, CNTN2, SV2C, CAMK2B, ACHE, GRID2IP, SNCA, VGF, DLGAP2, APOE, GRM7, EPHA7, CACNG4, BSN, WNT5A, APBA1, SLC1A3, TSHZ3, CCL2, SYN3, GRIA1, WNT3A, CDH11, RASGRF2, SNAP25, ASIC1, NGFR, BCHE, JPH4, LRRC4C, TMEM108, SHANK1, RIMS1, NLGN1, GRIA2, NMU, GUCY1A1, KIT, NTRK2, PCDH17, LGI1, GRID1, SYBU, KCNK2, NALCN, SHANK2
16	ALL_DE_GENES__ MCP_day6 vs Control_day6.csv	GO:0022008	neurogenesis	5.12924e-16	2.15548	6.20806e-19	ENSG00000160888, ENSG00000125084, ENSG00000066468, ENSG00000067798, ENSG00000164050, ENSG00000134198, ENSG00000132970, ENSG00000134115, ENSG00000196569, ENSG00000118432, ENSG00000213949, ENSG00000148926, ENSG00000128918, ENSG00000112041, ENSG00000185551, ENSG00000121966, ENSG00000126458, ENSG00000182168, ENSG00000141337, ENSG00000162552, ENSG00000142700, ENSG00000163884, ENSG00000184347, ENSG0000…	145	67.2705	IER2, WNT1, FGFR2, NAV3, PLXNB1, TSPAN2, WASF3, CNTN6, LAMA2, CNR1, ITGA1, ADM, ALDH1A2, TULP1, NR2F2, CXCR4, RRAS, UNC5C, ARSG, WNT4, DMRTA2, KLF15, SLIT3, VEGFA, APOE, LAMB1, GRM7, EPHA7, FAT4, NAV1, GAS7, WNT2B, DMRT3, DIO3, MMP14, VCAN, ACTL6B, GDF7, GAS6, DUSP10, CCL2, PLXNA4, GATA3, BHLHA15, FGF22, LPAR1, WNT3A, CDK6, SEMA4A, NGFR, TNC, NRP2, GNGT1, SH3TC2, NLGN1, SAMD11, TNN, RSPO2, NEGR1,…
16	ALL_DE_GENES__ MCP_day6 vs Control_day6.csv	GO:0048667	cell morphogenesis involved in neuron differentiation	5.11667e-05	2.16899	5.98642e-07	ENSG00000132932, ENSG00000154342, ENSG00000140937, ENSG00000135905, ENSG00000132639, ENSG00000196189, ENSG00000066468, ENSG00000064300, ENSG00000138696, ENSG00000187094, ENSG00000134115, ENSG00000196569, ENSG00000133104, ENSG00000185070, ENSG00000118257, ENSG00000115232, ENSG00000171517, ENSG00000161681, ENSG00000162490, ENSG00000184144, ENSG00000184564, ENSG00000182168, ENSG00000167702, ENSG0000…	47	21.6691	ATP8A2, WNT3A, CDH11, DOCK10, SNAP25, SEMA4A, FGFR2, NGFR, BMPR1B, CCK, CNTN6, LAMA2, SPART, FLRT2, NRP2, ITGA4, LPAR3, SHANK1, DRAXIN, CNTN2, SLITRK6, UNC5C, KIFC2, TNN, SLIT3, VEGFA, WHRN, CTNNA2, KIF5A, MAP2, EPHA7, PLEKHG4B, SEMA5B, WNT5A, RPL24, SLIT1, GDF7, SLC1A3, LGI1, GLI3, PLXNA4, NTN3, COBL, ROBO2, RET, CNTNAP1, GATA3
16	ALL_DE_GENES__ MCP_day6 vs Control_day6.csv	GO:0007409	axonogenesis	2.29806e-05	2.35732	2.48781e-07	ENSG00000132932, ENSG00000154342, ENSG00000140937, ENSG00000132639, ENSG00000196189, ENSG00000066468, ENSG00000064300, ENSG00000138696, ENSG00000187094, ENSG00000134115, ENSG00000196569, ENSG00000133104, ENSG00000185070, ENSG00000118257, ENSG00000115232, ENSG00000171517, ENSG00000162490, ENSG00000184144, ENSG00000184564, ENSG00000182168, ENSG00000167702, ENSG00000120332, ENSG00000184347, ENSG0000…	42	17.8168	ATP8A2, WNT3A, CDH11, SNAP25, SEMA4A, FGFR2, NGFR, BMPR1B, CCK, CNTN6, LAMA2, SPART, FLRT2, NRP2, ITGA4, LPAR3, DRAXIN, CNTN2, SLITRK6, UNC5C, KIFC2, TNN, SLIT3, VEGFA, CTNNA2, KIF5A, EPHA7, PLEKHG4B, SEMA5B, WNT5A, RPL24, SLIT1, GDF7, LGI1, GLI3, PLXNA4, NTN3, COBL, ROBO2, RET, CNTNAP1, GATA3
16	ALL_DE_GENES__ MCP_day6 vs Control_day6.csv	GO:0000902	cell morphogenesis	9.21707e-07	2.07086	6.13562e-09	ENSG00000132932, ENSG00000066468, ENSG00000164050, ENSG00000206530, ENSG00000187094, ENSG00000134115, ENSG00000196569, ENSG00000133104, ENSG00000213949, ENSG00000185070, ENSG00000115232, ENSG00000184144, ENSG00000142627, ENSG00000182168, ENSG00000184347, ENSG00000000005, ENSG00000112715, ENSG00000066032, ENSG00000154310, ENSG00000075426, ENSG00000078018, ENSG00000140945, ENSG00000135333, ENSG0000…	71	34.2853	ATP8A2, FGFR2, PLXNB1, CFAP44, CCK, CNTN6, LAMA2, SPART, ITGA1, FLRT2, ITGA4, CNTN2, EPHA2, UNC5C, SLIT3, TNMD, VEGFA, CTNNA2, TNIK, FOSL2, MAP2, CDH13, EPHA7, STC1, AMOTL2, GAS7, CDH6, MSX1, CDH3, WNT5A, SLIT1, GDF7, SLC1A3, PLXNA4, TAOK3, COBL, GATA3, NBL1, WNT3A, CDH11, DOCK10, SNAP25, SEMA4A, NGFR, BMPR1B, NRP2, LPAR3, TMEM108, SHANK1, DRAXIN, NLGN1, SLITRK6, KIFC2, TNN, NBEAL2, NEGR1, WHRN, …
16	ALL_DE_GENES__ MCP_day6 vs Control_day6.csv	GO:0048858	cell projection morphogenesis	3.09025e-06	2.23082	2.5766e-08	ENSG00000132932, ENSG00000066468, ENSG00000164050, ENSG00000187094, ENSG00000134115, ENSG00000196569, ENSG00000133104, ENSG00000213949, ENSG00000185070, ENSG00000115232, ENSG00000184144, ENSG00000182168, ENSG00000184347, ENSG00000112715, ENSG00000066032, ENSG00000154310, ENSG00000078018, ENSG00000135333, ENSG00000007237, ENSG00000114251, ENSG00000187122, ENSG00000143869, ENSG00000221866, ENSG0000…	55	24.6546	ATP8A2, FGFR2, PLXNB1, CCK, CNTN6, LAMA2, SPART, ITGA1, FLRT2, ITGA4, CNTN2, UNC5C, SLIT3, VEGFA, CTNNA2, TNIK, MAP2, EPHA7, GAS7, WNT5A, SLIT1, GDF7, PLXNA4, TAOK3, COBL, GATA3, NBL1, WNT3A, CDH11, DOCK10, SNAP25, SEMA4A, NGFR, BMPR1B, NRP2, LPAR3, TMEM108, SHANK1, DRAXIN, NLGN1, SLITRK6, KIFC2, TNN, NEGR1, KIF5A, PLEKHG4B, SEMA5B, RPL24, WASF1, LGI1, GLI3, NTN3, ROBO2, RET, CNTNAP1
16	ALL_DE_GENES__ MCP_day6 vs Control_day6.csv	GO:0120039	plasma membrane bounded cell projection morphogenesis	2.29828e-06	2.26174	1.82354e-08	ENSG00000132932, ENSG00000066468, ENSG00000164050, ENSG00000187094, ENSG00000134115, ENSG00000196569, ENSG00000133104, ENSG00000213949, ENSG00000185070, ENSG00000115232, ENSG00000184144, ENSG00000182168, ENSG00000184347, ENSG00000112715, ENSG00000066032, ENSG00000154310, ENSG00000078018, ENSG00000135333, ENSG00000007237, ENSG00000114251, ENSG00000187122, ENSG00000143869, ENSG00000221866, ENSG0000…	55	24.3175	ATP8A2, FGFR2, PLXNB1, CCK, CNTN6, LAMA2, SPART, ITGA1, FLRT2, ITGA4, CNTN2, UNC5C, SLIT3, VEGFA, CTNNA2, TNIK, MAP2, EPHA7, GAS7, WNT5A, SLIT1, GDF7, PLXNA4, TAOK3, COBL, GATA3, NBL1, WNT3A, CDH11, DOCK10, SNAP25, SEMA4A, NGFR, BMPR1B, NRP2, LPAR3, TMEM108, SHANK1, DRAXIN, NLGN1, SLITRK6, KIFC2, TNN, NEGR1, KIF5A, PLEKHG4B, SEMA5B, RPL24, WASF1, LGI1, GLI3, NTN3, ROBO2, RET, CNTNAP1
16	ALL_DE_GENES__ MCP_day6 vs Control_day6.csv	GO:0061564	axon development	1.39734e-07	2.52899	7.70453e-10	ENSG00000132932, ENSG00000066468, ENSG00000134198, ENSG00000187094, ENSG00000134115, ENSG00000196569, ENSG00000133104, ENSG00000118432, ENSG00000185070, ENSG00000115232, ENSG00000184144, ENSG00000087245, ENSG00000182168, ENSG00000184347, ENSG00000112715, ENSG00000066032, ENSG00000196277, ENSG00000135333, ENSG00000111262, ENSG00000114251, ENSG00000187122, ENSG00000143869, ENSG00000221866, ENSG0000…	52	20.5616	ATP8A2, FGFR2, TSPAN2, CCK, CNTN6, LAMA2, SPART, CNR1, FLRT2, ITGA4, CNTN2, MMP2, UNC5C, SLIT3, VEGFA, CTNNA2, GRM7, EPHA7, KCNA1, WNT5A, SLIT1, GDF7, PLXNA4, COBL, GATA3, BHLHA15, WNT3A, CDH11, SNAP25, SEMA4A, NGFR, TNC, BMPR1B, NRP2, LPAR3, DRAXIN, SLITRK6, KIFC2, TNN, TNFRSF21, KIF5A, PLEKHG4B, FOLR1, SEMA5B, RPL24, DHFR, LGI1, GLI3, NTN3, ROBO2, RET, CNTNAP1
16	ALL_DE_GENES__ MCP_day6 vs Control_day6.csv	GO:0048812	neuron projection morphogenesis	1.99149e-06	2.28436	1.51317e-08	ENSG00000132932, ENSG00000066468, ENSG00000164050, ENSG00000187094, ENSG00000134115, ENSG00000196569, ENSG00000133104, ENSG00000213949, ENSG00000185070, ENSG00000115232, ENSG00000184144, ENSG00000182168, ENSG00000184347, ENSG00000112715, ENSG00000066032, ENSG00000154310, ENSG00000078018, ENSG00000135333, ENSG00000007237, ENSG00000114251, ENSG00000187122, ENSG00000143869, ENSG00000221866, ENSG0000…	55	24.0768	ATP8A2, FGFR2, PLXNB1, CCK, CNTN6, LAMA2, SPART, ITGA1, FLRT2, ITGA4, CNTN2, UNC5C, SLIT3, VEGFA, CTNNA2, TNIK, MAP2, EPHA7, GAS7, WNT5A, SLIT1, GDF7, PLXNA4, TAOK3, COBL, GATA3, NBL1, WNT3A, CDH11, DOCK10, SNAP25, SEMA4A, NGFR, BMPR1B, NRP2, LPAR3, TMEM108, SHANK1, DRAXIN, NLGN1, SLITRK6, KIFC2, TNN, NEGR1, KIF5A, PLEKHG4B, SEMA5B, RPL24, WASF1, LGI1, GLI3, NTN3, ROBO2, RET, CNTNAP1
16	ALL_DE_GENES__ MCP_day6 vs Control_day6.csv	GO:0030030	cell projection organization	1.45751e-05	1.6956	1.53866e-07	ENSG00000024422, ENSG00000066468, ENSG00000164050, ENSG00000134198, ENSG00000132970, ENSG00000134115, ENSG00000196569, ENSG00000118432, ENSG00000213949, ENSG00000148926, ENSG00000112041, ENSG00000182168, ENSG00000184347, ENSG00000112715, ENSG00000130203, ENSG00000091136, ENSG00000196277, ENSG00000135333, ENSG00000007237, ENSG00000137473, ENSG00000077080, ENSG00000102879, ENSG00000143869, ENSG0000…	101	59.5659	EHD2, FGFR2, PLXNB1, TSPAN2, WASF3, CNTN6, LAMA2, CNR1, ITGA1, ADM, TULP1, UNC5C, SLIT3, VEGFA, APOE, LAMB1, GRM7, EPHA7, GAS7, TTC29, ACTL6B, CORO1A, GDF7, PLXNA4, GATA3, TUB, BHLHA15, LPAR1, WNT3A, SEMA4A, NGFR, TNC, MTSS1, GSN, NME5, NRP2, FXYD5, NLGN1, TNN, WDR72, NEGR1, WHRN, PLEKHG4B, GPRIN1, DHFR, WASF1, LGI1, GLI3, NTN3, GLDN, RET, ATP8A2, ATP1B2, MAK, RSPH4A, CFAP44, CCK, SPART, FLRT2, I…
16	ALL_DE_GENES__ MCP_day6 vs Control_day6.csv	GO:0120036	plasma membrane bounded cell projection organization	8.42715e-06	1.73349	8.1597e-08	ENSG00000024422, ENSG00000066468, ENSG00000164050, ENSG00000134198, ENSG00000132970, ENSG00000134115, ENSG00000196569, ENSG00000118432, ENSG00000213949, ENSG00000148926, ENSG00000112041, ENSG00000182168, ENSG00000184347, ENSG00000112715, ENSG00000130203, ENSG00000091136, ENSG00000196277, ENSG00000135333, ENSG00000007237, ENSG00000137473, ENSG00000077080, ENSG00000102879, ENSG00000143869, ENSG0000…	99	57.1101	EHD2, FGFR2, PLXNB1, TSPAN2, WASF3, CNTN6, LAMA2, CNR1, ITGA1, ADM, TULP1, UNC5C, SLIT3, VEGFA, APOE, LAMB1, GRM7, EPHA7, GAS7, TTC29, ACTL6B, CORO1A, GDF7, PLXNA4, GATA3, TUB, BHLHA15, LPAR1, WNT3A, SEMA4A, NGFR, TNC, MTSS1, GSN, NME5, NRP2, FXYD5, NLGN1, TNN, WDR72, NEGR1, WHRN, PLEKHG4B, GPRIN1, DHFR, WASF1, LGI1, GLI3, NTN3, GLDN, RET, ATP8A2, ATP1B2, MAK, RSPH4A, CFAP44, CCK, SPART, FLRT2, I…
16	ALL_DE_GENES__ MCP_day6 vs Control_day6.csv	GO:0048699	generation of neurons	8.26501e-12	2.06807	2.11182e-14	ENSG00000160888, ENSG00000125084, ENSG00000066468, ENSG00000164050, ENSG00000134198, ENSG00000134115, ENSG00000196569, ENSG00000118432, ENSG00000213949, ENSG00000148926, ENSG00000128918, ENSG00000112041, ENSG00000185551, ENSG00000121966, ENSG00000182168, ENSG00000162552, ENSG00000142700, ENSG00000184347, ENSG00000112715, ENSG00000130203, ENSG00000091136, ENSG00000196277, ENSG00000135333, ENSG0000…	120	58.025	IER2, WNT1, FGFR2, PLXNB1, TSPAN2, CNTN6, LAMA2, CNR1, ITGA1, ADM, ALDH1A2, TULP1, NR2F2, CXCR4, UNC5C, WNT4, DMRTA2, SLIT3, VEGFA, APOE, LAMB1, GRM7, EPHA7, NAV1, GAS7, WNT2B, DMRT3, DIO3, ACTL6B, GDF7, GAS6, PLXNA4, GATA3, BHLHA15, WNT3A, CDK6, SEMA4A, NGFR, TNC, NRP2, GNGT1, NLGN1, SAMD11, TNN, RSPO2, NEGR1, WHRN, EYA1, NTRK2, PLEKHG4B, CDON, GPRIN1, DHFR, WASF1, LGI1, GLI3, NTN3, GLDN, DDIT4,…
16	ALL_DE_GENES__ MCP_day6 vs Control_day6.csv	GO:0040011	locomotion	0.000123053	2.26342	1.53899e-06	ENSG00000198121, ENSG00000179388, ENSG00000196189, ENSG00000131142, ENSG00000213949, ENSG00000185070, ENSG00000118257, ENSG00000113070, ENSG00000121966, ENSG00000142627, ENSG00000130529, ENSG00000184588, ENSG00000087245, ENSG00000182168, ENSG00000184347, ENSG00000157404, ENSG00000112715, ENSG00000135333, ENSG00000198753, ENSG00000159200, ENSG00000136960, ENSG00000173511, ENSG00000157168, ENSG0000…	40	17.6724	LPAR1, EGR3, SEMA4A, CCL25, ITGA1, FLRT2, NRP2, HBEGF, CXCR4, EPHA2, TRPM4, PDE4B, MMP2, UNC5C, SLIT3, KIT, VEGFA, EPHA7, PLXNB3, RCAN1, ENPP2, VEGFB, NRG1, PGF, VEGFC, SEMA5B, CCN1, CXCL14, WNT5A, CORO1A, SLIT1, GAS6, VEGFD, PREX1, CCL2, PLXNA4, ROBO2, ACKR3, PLAU, IP6K3
16	ALL_DE_GENES__ MCP_day6 vs Control_day6.csv	GO:0048468	cell development	4.60335e-13	1.76546	9.90501e-16	ENSG00000077238, ENSG00000125084, ENSG00000066468, ENSG00000114861, ENSG00000132970, ENSG00000134115, ENSG00000118432, ENSG00000213949, ENSG00000128918, ENSG00000196839, ENSG00000121966, ENSG00000130203, ENSG00000109705, ENSG00000196277, ENSG00000135333, ENSG00000007237, ENSG00000134245, ENSG00000163376, ENSG00000081059, ENSG00000143869, ENSG00000183087, ENSG00000164587, ENSG00000153531, ENSG0000…	194	109.886	IL4R, WNT1, FGFR2, FOXP1, WASF3, CNTN6, CNR1, ITGA1, ALDH1A2, ADA, CXCR4, APOE, NKX3-2, GRM7, EPHA7, GAS7, WNT2B, KBTBD8, TCF7, GDF7, GAS6, RPS14, ADPRHL1, BCL3, LPAR1, FAM210B, CDK6, CTCFL, SEMA4A, TNC, GNGT1, SH3TC2, OSCAR, NBEAL2, NTRK2, ZGLP1, PLEKHG4B, MYBPC2, GPRIN1, GLI3, NTN3, F11R, ATP8A2, GJA1, PITX3, TNNT2, ETV5, COL11A1, CFAP44, SPART, JAM2, FLRT2, ITGA4, F2RL1, CSRP1, KIAA0319, EPHA2…
16	ALL_DE_GENES__ MCP_day6 vs Control_day6.csv	GO:0048666	neuron development	3.0469e-07	1.97669	1.82339e-09	ENSG00000132932, ENSG00000107859, ENSG00000066468, ENSG00000164050, ENSG00000134198, ENSG00000187094, ENSG00000134115, ENSG00000196569, ENSG00000133104, ENSG00000118432, ENSG00000213949, ENSG00000185070, ENSG00000115232, ENSG00000148926, ENSG00000112041, ENSG00000184144, ENSG00000137261, ENSG00000121966, ENSG00000087245, ENSG00000182168, ENSG00000184347, ENSG00000112715, ENSG00000066032, ENSG0000…	85	43.0011	ATP8A2, PITX3, FGFR2, PLXNB1, TSPAN2, CCK, CNTN6, LAMA2, SPART, CNR1, ITGA1, FLRT2, ITGA4, ADM, TULP1, CNTN2, KIAA0319, CXCR4, MMP2, UNC5C, SLIT3, VEGFA, CTNNA2, APOE, TNIK, MAP2, LAMB1, GRM7, EPHA7, KCNA1, GAS7, DIO3, WNT5A, ACTL6B, SLIT1, GDF7, SLC1A3, NANOS1, PLXNA4, TAOK3, COBL, GATA3, BHLHA15, NBL1, WNT3A, CDH11, DOCK10, SNAP25, SEMA4A, NGFR, TNC, BMPR1B, NRP2, GNGT1, LPAR3, TMEM108, SHANK1,…
16	ALL_DE_GENES__ MCP_day6 vs Control_day6.csv	GO:0031175	neuron projection development	3.92523e-07	2.10261	2.37541e-09	ENSG00000132932, ENSG00000066468, ENSG00000164050, ENSG00000134198, ENSG00000187094, ENSG00000134115, ENSG00000196569, ENSG00000133104, ENSG00000118432, ENSG00000213949, ENSG00000185070, ENSG00000115232, ENSG00000148926, ENSG00000112041, ENSG00000184144, ENSG00000087245, ENSG00000182168, ENSG00000184347, ENSG00000112715, ENSG00000066032, ENSG00000130203, ENSG00000154310, ENSG00000078018, ENSG0000…	73	34.7187	ATP8A2, FGFR2, PLXNB1, TSPAN2, CCK, CNTN6, LAMA2, SPART, CNR1, ITGA1, FLRT2, ITGA4, ADM, TULP1, CNTN2, MMP2, UNC5C, SLIT3, VEGFA, CTNNA2, APOE, TNIK, MAP2, LAMB1, GRM7, EPHA7, KCNA1, GAS7, WNT5A, ACTL6B, SLIT1, GDF7, PLXNA4, TAOK3, COBL, GATA3, BHLHA15, NBL1, WNT3A, CDH11, DOCK10, SNAP25, SEMA4A, NGFR, TNC, BMPR1B, NRP2, LPAR3, TMEM108, SHANK1, DRAXIN, NLGN1, SLITRK6, KIFC2, TNN, NEGR1, WHRN, TNF…
16	ALL_DE_GENES__ MCP_day6 vs Control_day6.csv	GO:0097485	neuron projection guidance	0.000152964	2.62987	1.97479e-06	ENSG00000154342, ENSG00000196189, ENSG00000064300, ENSG00000138696, ENSG00000134115, ENSG00000196569, ENSG00000185070, ENSG00000118257, ENSG00000162490, ENSG00000184144, ENSG00000182168, ENSG00000167702, ENSG00000184347, ENSG00000112715, ENSG00000155980, ENSG00000135333, ENSG00000153404, ENSG00000082684, ENSG00000114251, ENSG00000114391, ENSG00000187122, ENSG00000143869, ENSG00000108231, ENSG0000…	29	11.0272	WNT3A, SEMA4A, NGFR, BMPR1B, CNTN6, LAMA2, FLRT2, NRP2, DRAXIN, CNTN2, UNC5C, KIFC2, SLIT3, VEGFA, KIF5A, EPHA7, PLEKHG4B, SEMA5B, WNT5A, RPL24, SLIT1, GDF7, LGI1, GLI3, PLXNA4, NTN3, ROBO2, RET, GATA3
16	ALL_DE_GENES__ MCP_day6 vs Control_day6.csv	GO:0007411	axon guidance	0.000140621	2.6414	1.80598e-06	ENSG00000154342, ENSG00000196189, ENSG00000064300, ENSG00000138696, ENSG00000134115, ENSG00000196569, ENSG00000185070, ENSG00000118257, ENSG00000162490, ENSG00000184144, ENSG00000182168, ENSG00000167702, ENSG00000184347, ENSG00000112715, ENSG00000155980, ENSG00000135333, ENSG00000153404, ENSG00000082684, ENSG00000114251, ENSG00000114391, ENSG00000187122, ENSG00000143869, ENSG00000108231, ENSG0000…	29	10.979	WNT3A, SEMA4A, NGFR, BMPR1B, CNTN6, LAMA2, FLRT2, NRP2, DRAXIN, CNTN2, UNC5C, KIFC2, SLIT3, VEGFA, KIF5A, EPHA7, PLEKHG4B, SEMA5B, WNT5A, RPL24, SLIT1, GDF7, LGI1, GLI3, PLXNA4, NTN3, ROBO2, RET, GATA3
16	ALL_DE_GENES__ MCP_day6 vs Control_day6.csv	GO:0009605	response to external stimulus	0.033955	1.31853	0.00125573	ENSG00000187608, ENSG00000137868, ENSG00000077238, ENSG00000137628, ENSG00000179388, ENSG00000066468, ENSG00000164171, ENSG00000114861, ENSG00000004139, ENSG00000118432, ENSG00000111199, ENSG00000213949, ENSG00000113494, ENSG00000148926, ENSG00000112041, ENSG00000082556, ENSG00000121966, ENSG00000184588, ENSG00000182168, ENSG00000130707, ENSG00000184347, ENSG00000183778, ENSG00000112715, ENSG0000…	124	94.0439	ISG15, STRA6, IL4R, DDX60, EGR3, FGFR2, ITGA2, FOXP1, SARM1, CNR1, TRPV4, ITGA1, PRLR, ADM, TULP1, OPRK1, CXCR4, PDE4B, UNC5C, ASS1, SLIT3, B3GALT5, VEGFA, EPHA7, MMP14, CORO1A, GAS6, DUSP10, CCL2, PLXNA4, CITED1, GATA3, MASP1, BCL3, LPAR1, CDK6, GLRB, SEMA4A, NGFR, TNC, TRIM22, GSN, NRP2, GNGT1, RPL39, IRF2, APOB, TRPM4, FOSB, WHRN, PLXNB3, VEGFB, CRADD, NRG1, PGF, CCN1, LGR4, KCNK2, DDIT4, KCNC…
16	ALL_DE_GENES__ MCP_day6 vs Control_day6.csv	GO:0042330	taxis	0.000182483	2.29402	2.41724e-06	ENSG00000198121, ENSG00000179388, ENSG00000196189, ENSG00000131142, ENSG00000213949, ENSG00000185070, ENSG00000118257, ENSG00000113070, ENSG00000121966, ENSG00000142627, ENSG00000130529, ENSG00000184588, ENSG00000087245, ENSG00000182168, ENSG00000184347, ENSG00000157404, ENSG00000112715, ENSG00000135333, ENSG00000198753, ENSG00000136960, ENSG00000173511, ENSG00000157168, ENSG00000119630, ENSG0000…	38	16.5648	LPAR1, EGR3, SEMA4A, CCL25, ITGA1, FLRT2, NRP2, HBEGF, CXCR4, EPHA2, TRPM4, PDE4B, MMP2, UNC5C, SLIT3, KIT, VEGFA, EPHA7, PLXNB3, ENPP2, VEGFB, NRG1, PGF, VEGFC, SEMA5B, CCN1, CXCL14, WNT5A, CORO1A, SLIT1, GAS6, VEGFD, PREX1, CCL2, PLXNA4, ROBO2, ACKR3, PLAU
16	ALL_DE_GENES__ MCP_day6 vs Control_day6.csv	GO:0006935	chemotaxis	0.000172942	2.30743	2.25597e-06	ENSG00000198121, ENSG00000179388, ENSG00000196189, ENSG00000131142, ENSG00000213949, ENSG00000185070, ENSG00000118257, ENSG00000113070, ENSG00000121966, ENSG00000142627, ENSG00000130529, ENSG00000184588, ENSG00000087245, ENSG00000182168, ENSG00000184347, ENSG00000157404, ENSG00000112715, ENSG00000135333, ENSG00000198753, ENSG00000136960, ENSG00000173511, ENSG00000157168, ENSG00000119630, ENSG0000…	38	16.4685	LPAR1, EGR3, SEMA4A, CCL25, ITGA1, FLRT2, NRP2, HBEGF, CXCR4, EPHA2, TRPM4, PDE4B, MMP2, UNC5C, SLIT3, KIT, VEGFA, EPHA7, PLXNB3, ENPP2, VEGFB, NRG1, PGF, VEGFC, SEMA5B, CCN1, CXCL14, WNT5A, CORO1A, SLIT1, GAS6, VEGFD, PREX1, CCL2, PLXNA4, ROBO2, ACKR3, PLAU
16	ALL_DE_GENES__ MCP_day6 vs Control_day6.csv	GO:0050919	negative chemotaxis	0.000372951	5.19173	5.41672e-06	ENSG00000082684, ENSG00000114251, ENSG00000187122, ENSG00000196189, ENSG00000135333, ENSG00000221866, ENSG00000157168, ENSG00000182168, ENSG00000184347, ENSG00000185070, ENSG00000118257	11	2.11876	SEMA5B, WNT5A, SLIT1, SEMA4A, EPHA7, PLXNA4, NRG1, UNC5C, SLIT3, FLRT2, NRP2
16	ALL_DE_GENES__ MCP_day6 vs Control_day6.csv	GO:0061643	chemorepulsion of axon	0.0480152	10.3835	0.00199525	ENSG00000114251, ENSG00000221866, ENSG00000182168	3	0.288921	WNT5A, PLXNA4, UNC5C
16	ALL_DE_GENES__ MCP_day6 vs Control_day6.csv	GO:0030182	neuron differentiation	2.99889e-10	2.02694	9.67905e-13	ENSG00000160888, ENSG00000125084, ENSG00000066468, ENSG00000164050, ENSG00000134198, ENSG00000134115, ENSG00000196569, ENSG00000118432, ENSG00000213949, ENSG00000148926, ENSG00000128918, ENSG00000112041, ENSG00000121966, ENSG00000182168, ENSG00000162552, ENSG00000142700, ENSG00000184347, ENSG00000112715, ENSG00000130203, ENSG00000091136, ENSG00000196277, ENSG00000135333, ENSG00000007237, ENSG0000…	110	54.269	IER2, WNT1, FGFR2, PLXNB1, TSPAN2, CNTN6, LAMA2, CNR1, ITGA1, ADM, ALDH1A2, TULP1, CXCR4, UNC5C, WNT4, DMRTA2, SLIT3, VEGFA, APOE, LAMB1, GRM7, EPHA7, GAS7, WNT2B, DMRT3, DIO3, ACTL6B, GDF7, PLXNA4, GATA3, BHLHA15, WNT3A, SEMA4A, NGFR, TNC, NRP2, GNGT1, NLGN1, SAMD11, TNN, RSPO2, NEGR1, WHRN, EYA1, NTRK2, PLEKHG4B, CDON, GPRIN1, DHFR, WASF1, LGI1, GLI3, NTN3, GLDN, DDIT4, RET, ATP8A2, EMX2, PITX3…
17	ALL_DE_GENES__ MCP_day6 vs Control_day6.csv	GO:0030097	hemopoiesis	2.68645e-05	1.94503	2.9444e-07	ENSG00000100060, ENSG00000077238, ENSG00000182718, ENSG00000125084, ENSG00000066468, ENSG00000134198, ENSG00000114861, ENSG00000115232, ENSG00000196839, ENSG00000164251, ENSG00000126458, ENSG00000142627, ENSG00000177283, ENSG00000120156, ENSG00000162552, ENSG00000163565, ENSG00000182885, ENSG00000183734, ENSG00000112715, ENSG00000075426, ENSG00000104856, ENSG00000109906, ENSG00000116678, ENSG0000…	65	33.4186	MFNG, IL4R, ANXA2, WNT1, FGFR2, TSPAN2, FOXP1, ITGA4, ADA, F2RL1, RRAS, EPHA2, FZD8, TEK, WNT4, IFI16, ADGRG3, ASCL2, VEGFA, FOSL2, RELB, ZBTB16, LEPR, WNT2B, CSF1, RBM47, WNT5A, TCF7, MAFB, RHOH, GAS6, PREX1, RPS14, GATA3, CEBPD, LGALS1, BCL3, WNT3A, FAM210B, CDK6, DOCK10, SEMA4A, ARID3C, GBA1, CEBPB, OSCAR, ZFP36, NBEAL2, KIT, IL11, STAT5A, EOMES, CALCR, MERTK, NRROS, PRTN3, PTBP3, CDH17, GPR89…
17	ALL_DE_GENES__ MCP_day6 vs Control_day6.csv	GO:0046649	lymphocyte activation	0.0481562	1.65473	0.00201082	ENSG00000069399, ENSG00000100060, ENSG00000154342, ENSG00000152661, ENSG00000026508, ENSG00000105810, ENSG00000077238, ENSG00000135905, ENSG00000125084, ENSG00000196189, ENSG00000177628, ENSG00000114861, ENSG00000172216, ENSG00000115232, ENSG00000204516, ENSG00000196839, ENSG00000164251, ENSG00000177283, ENSG00000162552, ENSG00000182885, ENSG00000183734, ENSG00000157404, ENSG00000095752, ENSG0000…	40	24.1731	BCL3, MFNG, WNT3A, GJA1, CD44, CDK6, IL4R, DOCK10, WNT1, SEMA4A, GBA1, FOXP1, CEBPB, ITGA4, MICB, ADA, F2RL1, FZD8, WNT4, ADGRG3, ASCL2, KIT, IL11, FOSL2, EOMES, RELB, MERTK, LEPR, CDH17, TCF7, MAFB, CORO1A, RHOH, GPR89A, PREX1, GLI3, KITLG, SOCS3, GATA3, LGALS1
17	ALL_DE_GENES__ MCP_day6 vs Control_day6.csv	GO:0002521	leukocyte differentiation	2.33617e-06	2.37752	1.86932e-08	ENSG00000100060, ENSG00000077238, ENSG00000182718, ENSG00000125084, ENSG00000134198, ENSG00000114861, ENSG00000115232, ENSG00000196839, ENSG00000164251, ENSG00000126458, ENSG00000142627, ENSG00000177283, ENSG00000162552, ENSG00000163565, ENSG00000182885, ENSG00000183734, ENSG00000112715, ENSG00000075426, ENSG00000104856, ENSG00000116678, ENSG00000184371, ENSG00000081059, ENSG00000204103, ENSG0000…	49	20.6097	MFNG, IL4R, ANXA2, WNT1, TSPAN2, FOXP1, ITGA4, ADA, F2RL1, RRAS, EPHA2, FZD8, WNT4, IFI16, ADGRG3, ASCL2, VEGFA, FOSL2, RELB, LEPR, CSF1, TCF7, MAFB, RHOH, GAS6, PREX1, GATA3, LGALS1, BCL3, CDK6, DOCK10, SEMA4A, ARID3C, GBA1, OSCAR, KIT, IL11, STAT5A, EOMES, CALCR, MERTK, NRROS, PRTN3, CDH17, GPR89A, SLC4A2, GLI3, KITLG, SOCS3
17	ALL_DE_GENES__ MCP_day6 vs Control_day6.csv	GO:0030098	lymphocyte differentiation	0.000449919	2.36491	6.80686e-06	ENSG00000069399, ENSG00000100060, ENSG00000105810, ENSG00000077238, ENSG00000135905, ENSG00000125084, ENSG00000196189, ENSG00000177628, ENSG00000114861, ENSG00000115232, ENSG00000196839, ENSG00000177283, ENSG00000162552, ENSG00000182885, ENSG00000183734, ENSG00000157404, ENSG00000095752, ENSG00000075426, ENSG00000163508, ENSG00000104856, ENSG00000153208, ENSG00000116678, ENSG00000079112, ENSG0000…	32	13.5311	BCL3, MFNG, CDK6, IL4R, DOCK10, WNT1, SEMA4A, GBA1, FOXP1, ITGA4, ADA, FZD8, WNT4, ADGRG3, ASCL2, KIT, IL11, FOSL2, EOMES, RELB, MERTK, LEPR, CDH17, TCF7, MAFB, RHOH, GPR89A, PREX1, GLI3, SOCS3, GATA3, LGALS1
17	ALL_DE_GENES__ MCP_day6 vs Control_day6.csv	GO:1903131	mononuclear cell differentiation	3.28813e-05	2.35205	3.67018e-07	ENSG00000069399, ENSG00000100060, ENSG00000105810, ENSG00000077238, ENSG00000135905, ENSG00000125084, ENSG00000196189, ENSG00000205143, ENSG00000177628, ENSG00000134198, ENSG00000114861, ENSG00000115232, ENSG00000196839, ENSG00000164251, ENSG00000177283, ENSG00000162552, ENSG00000163565, ENSG00000182885, ENSG00000183734, ENSG00000157404, ENSG00000095752, ENSG00000112715, ENSG00000075426, ENSG0000…	41	17.4316	BCL3, MFNG, CDK6, IL4R, DOCK10, WNT1, SEMA4A, ARID3C, GBA1, TSPAN2, FOXP1, ITGA4, ADA, F2RL1, FZD8, WNT4, IFI16, ADGRG3, ASCL2, KIT, IL11, VEGFA, FOSL2, EOMES, RELB, MERTK, NRROS, LEPR, PRTN3, CSF1, CDH17, TCF7, MAFB, RHOH, GPR89A, GAS6, PREX1, GLI3, SOCS3, GATA3, LGALS1
17	ALL_DE_GENES__ MCP_day6 vs Control_day6.csv	GO:0002313	mature B cell differentiation involved in immune response	0.039205	4.61487	0.00152107	ENSG00000069399, ENSG00000100060, ENSG00000079112, ENSG00000196839, ENSG00000135905, ENSG00000100097	6	1.30015	BCL3, MFNG, CDH17, ADA, DOCK10, LGALS1
17	ALL_DE_GENES__ MCP_day6 vs Control_day6.csv	GO:0002315	marginal zone B cell differentiation	0.018733	9.22973	0.000554231	ENSG00000069399, ENSG00000100060, ENSG00000079112, ENSG00000135905	4	0.433382	BCL3, MFNG, CDH17, DOCK10
18	ALL_DE_GENES__ MCP_day6 vs Control_day6.csv	GO:0040036	regulation of fibroblast growth factor receptor signaling pathway	0.00686318	4.88633	0.000166595	ENSG00000180730, ENSG00000137573, ENSG00000114251, ENSG00000187678, ENSG00000064300, ENSG00000171388, ENSG00000162552, ENSG00000107485	8	1.63722	SHISA2, SULF1, WNT5A, SPRY4, NGFR, APLN, WNT4, GATA3
18	ALL_DE_GENES__ MCP_day6 vs Control_day6.csv	GO:0090287	regulation of cellular response to growth factor stimulus	3.41369e-08	2.88429	1.58381e-10	ENSG00000157933, ENSG00000158747, ENSG00000180730, ENSG00000130513, ENSG00000125084, ENSG00000064300, ENSG00000171388, ENSG00000135744, ENSG00000176973, ENSG00000133104, ENSG00000137642, ENSG00000150938, ENSG00000170801, ENSG00000144868, ENSG00000141052, ENSG00000109072, ENSG00000166033, ENSG00000187678, ENSG00000090006, ENSG00000162552, ENSG00000166831, ENSG00000183779, ENSG00000112715, ENSG0000…	45	15.6017	SKI, NBL1, SHISA2, GDF15, WNT1, NGFR, APLN, AGT, FAM89B, SPART, SORL1, CRIM1, HTRA3, TMEM108, MYOCD, VTN, HTRA1, SPRY4, LTBP4, WNT4, RBPMS2, ZNF703, VEGFA, RASL11B, SCUBE3, MMRN1, VEGFB, NRROS, KCP, FOLR1, VEGFC, ADAMTSL2, CCN1, MSX1, CDH3, SULF1, WNT5A, WASF1, FGF9, PPARA, CITED1, PRDM16, GATA3, SNX25, SFRP2
18	ALL_DE_GENES__ MCP_day6 vs Control_day6.csv	GO:0090288	negative regulation of cellular response to growth factor stimulus	1.35009e-05	3.91828	1.4071e-07	ENSG00000157933, ENSG00000158747, ENSG00000180730, ENSG00000125084, ENSG00000138722, ENSG00000064300, ENSG00000171388, ENSG00000135744, ENSG00000133104, ENSG00000137642, ENSG00000150938, ENSG00000137573, ENSG00000114251, ENSG00000170801, ENSG00000166033, ENSG00000187678, ENSG00000162552, ENSG00000166831, ENSG00000107485, ENSG00000145423	20	5.10428	SKI, NBL1, SHISA2, WNT1, MMRN1, NGFR, APLN, AGT, SPART, SORL1, CRIM1, SULF1, WNT5A, HTRA3, HTRA1, SPRY4, WNT4, RBPMS2, GATA3, SFRP2
18	ALL_DE_GENES__ MCP_day6 vs Control_day6.csv	GO:0023057	negative regulation of signaling	1.43494e-11	1.94511	3.95593e-14	ENSG00000187608, ENSG00000125084, ENSG00000171388, ENSG00000137101, ENSG00000114861, ENSG00000004139, ENSG00000213949, ENSG00000111077, ENSG00000120875, ENSG00000148926, ENSG00000196839, ENSG00000082556, ENSG00000141052, ENSG00000184588, ENSG00000162552, ENSG00000100100, ENSG00000215045, ENSG00000184347, ENSG00000185559, ENSG00000130203, ENSG00000124160, ENSG00000138722, ENSG00000174307, ENSG0000…	136	69.919	ISG15, WNT1, APLN, CD72, FOXP1, SARM1, ITGA1, TNS2, DUSP4, ADM, ADA, OPRK1, MYOCD, PDE4B, WNT4, PIK3IP1, GRID2IP, SLIT3, DLK1, APOE, NCOA5, MMRN1, PHLDA3, APC2, MMP14, DUSP5, CDH3, NDRG2, RHOH, GAS6, DUSP10, CITED1, DLC1, GATA3, BCL3, LPAR1, CD44, DEPTOR, NGFR, FAM89B, NME5, PADI2, ARHGAP29, CRIM1, HDAC7, TNN, RNF125, RGS16, PTPN3, EYA1, GSC, WIF1, CCDC3, NRG1, KICS2, VSNL1, TMEM88, SLC27A4, SULF…
18	ALL_DE_GENES__ MCP_day6 vs Control_day6.csv	GO:0048585	negative regulation of response to stimulus	2.73651e-11	1.84487	7.91218e-14	ENSG00000187608, ENSG00000077238, ENSG00000182718, ENSG00000125084, ENSG00000171388, ENSG00000137101, ENSG00000114861, ENSG00000004139, ENSG00000213949, ENSG00000111077, ENSG00000120875, ENSG00000148926, ENSG00000196839, ENSG00000141052, ENSG00000136250, ENSG00000184588, ENSG00000162552, ENSG00000100100, ENSG00000184347, ENSG00000185559, ENSG00000130203, ENSG00000124160, ENSG00000138722, ENSG0000…	152	82.3907	ISG15, IL4R, ANXA2, WNT1, APLN, CD72, FOXP1, SARM1, ITGA1, TNS2, DUSP4, ADM, ADA, MYOCD, AOAH, PDE4B, WNT4, PIK3IP1, SLIT3, DLK1, APOE, NCOA5, MMRN1, TFPI, PHLDA3, APC2, MMP14, DUSP5, CDH3, NDRG2, RHOH, GAS6, DUSP10, CCL2, CITED1, DLC1, GATA3, MASP1, BCL3, LPAR1, WNT3A, CD44, DEPTOR, NGFR, FAM89B, DTX4, NME5, PADI2, ARHGAP29, CRIM1, HDAC7, TNN, RNF125, RGS16, STAT5A, PTPN3, EYA1, GSC, WIF1, CCDC3…
18	ALL_DE_GENES__ MCP_day6 vs Control_day6.csv	GO:0048523	negative regulation of cellular process	2.64437e-13	1.46316	5.33426e-16	ENSG00000064042, ENSG00000077238, ENSG00000179388, ENSG00000125084, ENSG00000066468, ENSG00000067798, ENSG00000114861, ENSG00000118432, ENSG00000213949, ENSG00000120875, ENSG00000119888, ENSG00000128918, ENSG00000196839, ENSG00000174808, ENSG00000143195, ENSG00000276043, ENSG00000123104, ENSG00000100100, ENSG00000130203, ENSG00000077009, ENSG00000109705, ENSG00000196277, ENSG00000135333, ENSG0000…	352	240.575	LIMCH1, IL4R, EGR3, WNT1, FGFR2, NAV3, FOXP1, CNR1, ITGA1, DUSP4, EPCAM, ALDH1A2, ADA, BTC, ILDR2, UHRF1, ITPR2, PIK3IP1, APOE, NMRK2, NKX3-2, GRM7, EPHA7, MMRN1, APC2, MMP14, NFIX, MSX1, DUSP5, NDRG2, TCF7, CORO1A, GAS6, DUSP10, TSHZ3, LMO1, RPS14, BCL3, LPAR1, CDK6, MCOLN1, TNC, TRIM22, GSN, PADI2, ARHGAP29, CRIM1, FXYD5, POU5F1, NR4A3, SPHK2, TRPM4, RNF125, FOSB, ZNF703, PTPN3, GSC, NTRK2, ZGL…
18	ALL_DE_GENES__ MCP_day6 vs Control_day6.csv	GO:0010648	negative regulation of cell communication	1.47081e-11	1.94511	3.95593e-14	ENSG00000187608, ENSG00000125084, ENSG00000171388, ENSG00000137101, ENSG00000114861, ENSG00000004139, ENSG00000213949, ENSG00000111077, ENSG00000120875, ENSG00000148926, ENSG00000196839, ENSG00000082556, ENSG00000141052, ENSG00000184588, ENSG00000162552, ENSG00000100100, ENSG00000215045, ENSG00000184347, ENSG00000185559, ENSG00000130203, ENSG00000124160, ENSG00000138722, ENSG00000174307, ENSG0000…	136	69.919	ISG15, WNT1, APLN, CD72, FOXP1, SARM1, ITGA1, TNS2, DUSP4, ADM, ADA, OPRK1, MYOCD, PDE4B, WNT4, PIK3IP1, GRID2IP, SLIT3, DLK1, APOE, NCOA5, MMRN1, PHLDA3, APC2, MMP14, DUSP5, CDH3, NDRG2, RHOH, GAS6, DUSP10, CITED1, DLC1, GATA3, BCL3, LPAR1, CD44, DEPTOR, NGFR, FAM89B, NME5, PADI2, ARHGAP29, CRIM1, HDAC7, TNN, RNF125, RGS16, PTPN3, EYA1, GSC, WIF1, CCDC3, NRG1, KICS2, VSNL1, TMEM88, SLC27A4, SULF…
18	ALL_DE_GENES__ MCP_day6 vs Control_day6.csv	GO:0009968	negative regulation of signal transduction	8.09499e-10	1.89904	2.88485e-12	ENSG00000187608, ENSG00000125084, ENSG00000171388, ENSG00000137101, ENSG00000114861, ENSG00000004139, ENSG00000213949, ENSG00000111077, ENSG00000120875, ENSG00000148926, ENSG00000196839, ENSG00000141052, ENSG00000184588, ENSG00000162552, ENSG00000100100, ENSG00000184347, ENSG00000185559, ENSG00000130203, ENSG00000124160, ENSG00000138722, ENSG00000174307, ENSG00000115266, ENSG00000157227, ENSG0000…	124	65.2962	ISG15, WNT1, APLN, CD72, FOXP1, SARM1, ITGA1, TNS2, DUSP4, ADM, ADA, MYOCD, PDE4B, WNT4, PIK3IP1, SLIT3, DLK1, APOE, NCOA5, MMRN1, PHLDA3, APC2, MMP14, DUSP5, CDH3, NDRG2, RHOH, GAS6, DUSP10, CITED1, DLC1, GATA3, BCL3, LPAR1, CD44, DEPTOR, NGFR, FAM89B, NME5, PADI2, ARHGAP29, CRIM1, HDAC7, TNN, RNF125, RGS16, PTPN3, EYA1, GSC, WIF1, CCDC3, NRG1, KICS2, TMEM88, SLC27A4, SULF1, TCF7L2, LGR4, NKD2, …
18	ALL_DE_GENES__ MCP_day6 vs Control_day6.csv	GO:0040037	negative regulation of fibroblast growth factor receptor signaling pathway	0.000106781	8.74396	1.32112e-06	ENSG00000180730, ENSG00000137573, ENSG00000114251, ENSG00000187678, ENSG00000064300, ENSG00000171388, ENSG00000162552, ENSG00000107485	8	0.914917	SHISA2, SULF1, WNT5A, SPRY4, NGFR, APLN, WNT4, GATA3
18	ALL_DE_GENES__ MCP_day6 vs Control_day6.csv	GO:0048519	negative regulation of biological process	2.09397e-14	1.4674	3.09759e-17	ENSG00000064042, ENSG00000077238, ENSG00000179388, ENSG00000125084, ENSG00000066468, ENSG00000067798, ENSG00000114861, ENSG00000118432, ENSG00000213949, ENSG00000120875, ENSG00000119888, ENSG00000128918, ENSG00000196839, ENSG00000174808, ENSG00000143195, ENSG00000276043, ENSG00000123104, ENSG00000100100, ENSG00000167723, ENSG00000130203, ENSG00000077009, ENSG00000109705, ENSG00000196277, ENSG0000…	368	250.784	LIMCH1, IL4R, EGR3, WNT1, FGFR2, NAV3, FOXP1, CNR1, ITGA1, DUSP4, EPCAM, ALDH1A2, ADA, BTC, ILDR2, UHRF1, ITPR2, PIK3IP1, TRPV3, APOE, NMRK2, NKX3-2, GRM7, EPHA7, MMRN1, TFPI, APC2, MMP14, NFIX, MSX1, DUSP5, NDRG2, TCF7, CORO1A, GAS6, DUSP10, TSHZ3, LMO1, RPS14, MASP1, BCL3, LPAR1, CDK6, MCOLN1, SEMA4A, TNC, TRIM22, DTX4, GSN, PADI2, ARHGAP29, CRIM1, FXYD5, POU5F1, NR4A3, SPHK2, TRPM4, RNF125, GU…
19	ALL_DE_GENES__ MCP_day6 vs Control_day6.csv	GO:0097091	synaptic vesicle clustering	0.00647584	8.65288	0.000152839	ENSG00000170558, ENSG00000186472, ENSG00000169760, ENSG00000185666, ENSG00000164061	5	0.577843	CDH2, PCLO, NLGN1, SYN3, BSN
19	ALL_DE_GENES__ MCP_day6 vs Control_day6.csv	GO:0097479	synaptic vesicle localization	0.0211907	3.66475	0.000658291	ENSG00000170558, ENSG00000159082, ENSG00000186472, ENSG00000155980, ENSG00000169760, ENSG00000185666, ENSG00000164061, ENSG00000167702, ENSG00000145335	9	2.45583	CDH2, SYNJ1, PCLO, KIF5A, NLGN1, SYN3, BSN, KIFC2, SNCA
20	ALL_DE_GENES__ MCP_day6 vs Control_day6.csv	GO:0051093	negative regulation of developmental process	1.33869e-06	1.91038	9.27146e-09	ENSG00000113739, ENSG00000130513, ENSG00000077238, ENSG00000107859, ENSG00000125084, ENSG00000114861, ENSG00000133104, ENSG00000111199, ENSG00000141052, ENSG00000184144, ENSG00000137261, ENSG00000142627, ENSG00000006071, ENSG00000100146, ENSG00000120156, ENSG00000162552, ENSG00000166831, ENSG00000169946, ENSG00000106366, ENSG00000183734, ENSG00000000005, ENSG00000112715, ENSG00000130203, ENSG0000…	85	44.4939	STC2, GDF15, IL4R, PITX3, WNT1, FOXP1, SPART, TRPV4, MYOCD, CNTN2, KIAA0319, EPHA2, ABCC8, SOX10, TEK, WNT4, RBPMS2, ZFPM2, SERPINE1, ASCL2, TNMD, VEGFA, APOE, NMRK2, AMH, MAP2, NKX3-2, ID4, EPHA7, ZBTB16, COL5A2, VEGFC, MSX1, CDH3, WNT5A, MAFB, ACTL6B, SLIT1, HYAL3, GAS6, DUSP10, FGF9, RAPGEF3, PPARA, CITED1, PRDM16, GATA3, TBX6, BHLHA15, LGALS1, CDKN1A, SKI, WNT3A, ABCA5, ENPP1, CDK6, SEMA4A, N…
20	ALL_DE_GENES__ MCP_day6 vs Control_day6.csv	GO:0051963	regulation of synapse assembly	0.037844	2.23835	0.00143518	ENSG00000172260, ENSG00000154342, ENSG00000135905, ENSG00000148053, ENSG00000132639, ENSG00000196189, ENSG00000110881, ENSG00000135333, ENSG00000185070, ENSG00000114251, ENSG00000187122, ENSG00000169760, ENSG00000184564, ENSG00000186648, ENSG00000185008, ENSG00000169306, ENSG00000145335, ENSG00000105376	18	8.04164	NEGR1, WNT3A, DOCK10, NTRK2, SNAP25, SEMA4A, ASIC1, EPHA7, FLRT2, WNT5A, SLIT1, NLGN1, SLITRK6, CARMIL3, ROBO2, IL1RAPL1, SNCA, ICAM5
20	ALL_DE_GENES__ MCP_day6 vs Control_day6.csv	GO:1905809	negative regulation of synapse organization	0.0128637	7.41675	0.000356364	ENSG00000130203, ENSG00000114251, ENSG00000187122, ENSG00000135333, ENSG00000185008	5	0.67415	APOE, WNT5A, SLIT1, EPHA7, ROBO2
20	ALL_DE_GENES__ MCP_day6 vs Control_day6.csv	GO:0051960	regulation of nervous system development	7.15509e-06	2.28669	6.78367e-08	ENSG00000182718, ENSG00000107859, ENSG00000244405, ENSG00000164050, ENSG00000132970, ENSG00000133104, ENSG00000154721, ENSG00000185070, ENSG00000137261, ENSG00000121966, ENSG00000058404, ENSG00000006071, ENSG00000100146, ENSG00000142700, ENSG00000169306, ENSG00000183734, ENSG00000112715, ENSG00000179111, ENSG00000078018, ENSG00000172201, ENSG00000135333, ENSG00000150630, ENSG00000114251, ENSG0000…	49	21.4283	ANXA2, PITX3, ETV5, PLXNB1, WASF3, SPART, JAM2, FLRT2, KIAA0319, CXCR4, CAMK2B, ABCC8, SOX10, DMRTA2, IL1RAPL1, ASCL2, VEGFA, HES7, MAP2, ID4, EPHA7, VEGFC, WNT5A, SLIT1, DUSP10, CTSC, SKI, WNT3A, SEMA4A, SORL1, LPAR3, DRAXIN, NLGN1, NKX6-1, SLITRK6, KIT, TNFRSF21, NTRK2, BTG2, PLXNB3, GJC2, S100A10, SPP1, PLXNC1, HEY1, CDON, GLI3, ROBO2, NR1D1
20	ALL_DE_GENES__ MCP_day6 vs Control_day6.csv	GO:0044087	regulation of cellular component biogenesis	0.00311834	1.58185	6.4581e-05	ENSG00000158769, ENSG00000128872, ENSG00000111837, ENSG00000064042, ENSG00000187608, ENSG00000138639, ENSG00000125084, ENSG00000067798, ENSG00000185070, ENSG00000162073, ENSG00000164251, ENSG00000142627, ENSG00000120156, ENSG00000186648, ENSG00000162552, ENSG00000163565, ENSG00000169306, ENSG00000145335, ENSG00000103044, ENSG00000050405, ENSG00000112715, ENSG00000178104, ENSG00000130203, ENSG0000…	78	49.3092	F11R, TMOD2, MAK, LIMCH1, ISG15, ARHGAP24, WNT1, NAV3, FLRT2, PAQR4, F2RL1, EPHA2, TEK, CARMIL3, WNT4, IFI16, IL1RAPL1, SNCA, HAS3, LIMA1, VEGFA, PDE4DIP, APOE, KCNK6, MAP2, EPHA7, MMP14, CCN2, WNT5A, CDC42EP3, CORO1A, SLIT1, RAPGEF3, PREX1, CDC42EP5, ESAM, COBL, DLC1, LPAR1, WNT3A, DOCK10, SNAP25, CYRIA, SEMA4A, ASIC1, GBA1, AGT, MTSS1, GSN, SORL1, SHANK1, NLGN1, BMF, SLITRK6, ELN, SPHK2, FBLIM1…
20	ALL_DE_GENES__ MCP_day6 vs Control_day6.csv	GO:0051961	negative regulation of nervous system development	0.000352373	3.04968	4.99937e-06	ENSG00000157933, ENSG00000154342, ENSG00000078018, ENSG00000107859, ENSG00000172201, ENSG00000135333, ENSG00000159388, ENSG00000133104, ENSG00000137642, ENSG00000118785, ENSG00000114251, ENSG00000162490, ENSG00000187122, ENSG00000143507, ENSG00000137261, ENSG00000163623, ENSG00000006071, ENSG00000100146, ENSG00000185008, ENSG00000126368, ENSG00000183734	21	6.88596	SKI, WNT3A, MAP2, PITX3, ID4, EPHA7, BTG2, SPART, SORL1, SPP1, WNT5A, DRAXIN, SLIT1, DUSP10, KIAA0319, NKX6-1, ABCC8, SOX10, ROBO2, NR1D1, ASCL2
20	ALL_DE_GENES__ MCP_day6 vs Control_day6.csv	GO:1901888	regulation of cell junction assembly	0.000830612	2.35988	1.40185e-05	ENSG00000158769, ENSG00000154342, ENSG00000064042, ENSG00000135905, ENSG00000132639, ENSG00000196189, ENSG00000110881, ENSG00000135744, ENSG00000185070, ENSG00000169760, ENSG00000142627, ENSG00000184564, ENSG00000124216, ENSG00000120156, ENSG00000186648, ENSG00000162552, ENSG00000169306, ENSG00000145335, ENSG00000163347, ENSG00000105376, ENSG00000172260, ENSG00000112715, ENSG00000148053, ENSG0000…	30	12.7125	F11R, WNT3A, LIMCH1, DOCK10, SNAP25, SEMA4A, ASIC1, AGT, FLRT2, NLGN1, EPHA2, SLITRK6, SNAI1, TEK, CARMIL3, WNT4, IL1RAPL1, SNCA, CLDN1, ICAM5, NEGR1, VEGFA, NTRK2, EPHA7, S100A10, MMP14, WNT5A, SLIT1, DLC1, ROBO2
20	ALL_DE_GENES__ MCP_day6 vs Control_day6.csv	GO:0051964	negative regulation of synapse assembly	0.0263241	8.30676	0.000888563	ENSG00000114251, ENSG00000187122, ENSG00000135333, ENSG00000185008	4	0.481535	WNT5A, SLIT1, EPHA7, ROBO2
20	ALL_DE_GENES__ MCP_day6 vs Control_day6.csv	GO:0051241	negative regulation of multicellular organismal process	1.60448e-07	1.88113	8.95455e-10	ENSG00000077238, ENSG00000182718, ENSG00000067798, ENSG00000114861, ENSG00000118432, ENSG00000148926, ENSG00000196839, ENSG00000082556, ENSG00000141052, ENSG00000143195, ENSG00000184588, ENSG00000162552, ENSG00000167723, ENSG00000112715, ENSG00000130203, ENSG00000109705, ENSG00000135333, ENSG00000003436, ENSG00000062038, ENSG00000165795, ENSG00000183087, ENSG00000143507, ENSG00000107485, ENSG0000…	101	53.6912	IL4R, ANXA2, NAV3, FOXP1, CNR1, ADM, ADA, OPRK1, MYOCD, ILDR2, PDE4B, WNT4, TRPV3, VEGFA, APOE, NKX3-2, EPHA7, TFPI, CDH3, NDRG2, GAS6, DUSP10, GATA3, BCL3, WNT3A, CDK6, SEMA4A, NGFR, STK39, CNMD, HDAC7, TRPM4, RNF125, GUCY1A1, RSPO2, STAT5A, ANGPT4, SPP1, SULF1, LGR4, SLC4A2, GLI3, KCNK2, STC2, GJA1, GDF15, PITX3, BMP3, SPART, JAM2, ITGA4, F2RL1, VTN, KIAA0319, EPHA2, MMP2, ABCC8, SOX10, TEK, ZF…
21	ALL_DE_GENES__ MCP_day6 vs Control_day6.csv	GO:0038060	nitric oxide-cGMP-mediated signaling	0.0262718	8.30676	0.000888563	ENSG00000130203, ENSG00000061918, ENSG00000135744, ENSG00000164116	4	0.481535	APOE, GUCY1B1, AGT, GUCY1A1
21	ALL_DE_GENES__ MCP_day6 vs Control_day6.csv	GO:0007263	nitric oxide mediated signal transduction	0.0102154	6.23007	0.000265827	ENSG00000089250, ENSG00000130203, ENSG00000061918, ENSG00000153904, ENSG00000135744, ENSG00000164116	6	0.963071	NOS1, APOE, GUCY1B1, DDAH1, AGT, GUCY1A1
21	ALL_DE_GENES__ MCP_day6 vs Control_day6.csv	GO:0141124	intracellular signaling cassette	1.74282e-06	1.95541	1.26563e-08	ENSG00000130158, ENSG00000137502, ENSG00000177606, ENSG00000171189, ENSG00000008853, ENSG00000138670, ENSG00000196839, ENSG00000153904, ENSG00000121966, ENSG00000126458, ENSG00000123104, ENSG00000184588, ENSG00000188706, ENSG00000089250, ENSG00000146094, ENSG00000130203, ENSG00000154310, ENSG00000179476, ENSG00000140945, ENSG00000104856, ENSG00000095370, ENSG00000159200, ENSG00000171435, ENSG0000…	79	40.4008	DOCK6, RAB30, JUN, GRIK1, RHOBTB2, RASGEF1B, ADA, DDAH1, CXCR4, RRAS, ITPR2, PDE4B, ZDHHC9, NOS1, DOK3, APOE, TNIK, C14orf28, CDH13, RELB, SH2D3C, RCAN1, KSR2, DUSP5, CSF1, WNT5A, MAFB, CDC42EP3, RHOH, DUSP10, RAPGEF3, CDC42EP5, CITED1, TAOK3, ACKR3, GSTO1, GATA3, CEBPD, RGL1, BHLHA15, ANKRD1, CDKN1A, GRIA1, BCL3, RASGRF2, DOCK10, C1orf54, PIK3R5, MCOLN1, NGFR, AGT, CEBPB, PDE8B, RAPGEF5, ARHGAP2…
21	ALL_DE_GENES__ MCP_day6 vs Control_day6.csv	GO:0035556	intracellular signal transduction	7.59978e-05	1.52784	9.19822e-07	ENSG00000130158, ENSG00000213145, ENSG00000125084, ENSG00000197774, ENSG00000137502, ENSG00000164050, ENSG00000008853, ENSG00000111199, ENSG00000175745, ENSG00000138670, ENSG00000128918, ENSG00000196839, ENSG00000185551, ENSG00000121966, ENSG00000126458, ENSG00000123104, ENSG00000184588, ENSG00000142149, ENSG00000188706, ENSG00000167723, ENSG00000131378, ENSG00000130203, ENSG00000196159, ENSG0000…	130	85.0873	DOCK6, CRIP1, WNT1, EME2, RAB30, PLXNB1, RHOBTB2, TRPV4, NR2F1, RASGEF1B, ALDH1A2, ADA, NR2F2, CXCR4, RRAS, ITPR2, PDE4B, HUNK, ZDHHC9, TRPV3, RFTN1, APOE, FAT4, PHLDA3, ADCY2, KSR2, DUSP5, RHOH, DUSP10, CDC42EP5, CITED1, DLC1, GATA3, CEBPD, RGL1, BHLHA15, BCL3, PLCH1, RASGRF2, DEPTOR, MCOLN1, NGFR, STK39, PADI2, RAPGEF5, ARHGAP29, SGCD, NR4A3, HRC, SPHK2, TRPM4, SPHK1, GUCY1A1, WDR72, HESX1, PTP…
22	ALL_DE_GENES__ MCP_day6 vs Control_day6.csv	GO:1990416	cellular response to brain-derived neurotrophic factor stimulus	0.0261677	8.30676	0.000888563	ENSG00000155511, ENSG00000144868, ENSG00000148053, ENSG00000112290	4	0.481535	GRIA1, TMEM108, NTRK2, WASF1
22	ALL_DE_GENES__ MCP_day6 vs Control_day6.csv	GO:0070848	response to growth factor	2.30897e-06	2.2182	1.81649e-08	ENSG00000156466, ENSG00000160888, ENSG00000130513, ENSG00000179388, ENSG00000107859, ENSG00000066468, ENSG00000177606, ENSG00000133104, ENSG00000185070, ENSG00000142627, ENSG00000090006, ENSG00000120156, ENSG00000162552, ENSG00000089250, ENSG00000112715, ENSG00000135333, ENSG00000139219, ENSG00000150630, ENSG00000118523, ENSG00000163132, ENSG00000082781, ENSG00000114251, ENSG00000102879, ENSG0000…	58	26.1474	GDF6, IER2, GDF15, EGR3, PITX3, FGFR2, JUN, SPART, FLRT2, EPHA2, LTBP4, TEK, WNT4, NOS1, VEGFA, EPHA7, COL2A1, VEGFC, CCN2, MSX1, ITGB5, WNT5A, CORO1A, GDF7, GAS6, VEGFD, FGF9, CCL2, CITED1, GATA3, ANKRD1, GRIA1, SKI, FGF22, CD44, NGFR, TNC, BMPR1B, NRP2, TMEM108, POU5F1, SPHK1, ZFP36, CLDN1, KIT, RAMP2, NTRK2, MERTK, VEGFB, NRROS, HAS2, PGF, CBLC, WASF1, DDIT4, RET, KCNC1, SFRP2
22	ALL_DE_GENES__ MCP_day6 vs Control_day6.csv	GO:0071363	cellular response to growth factor stimulus	8.77611e-06	2.18599	8.6156e-08	ENSG00000156466, ENSG00000130513, ENSG00000179388, ENSG00000107859, ENSG00000066468, ENSG00000177606, ENSG00000133104, ENSG00000185070, ENSG00000142627, ENSG00000090006, ENSG00000120156, ENSG00000162552, ENSG00000089250, ENSG00000112715, ENSG00000135333, ENSG00000139219, ENSG00000150630, ENSG00000118523, ENSG00000163132, ENSG00000082781, ENSG00000114251, ENSG00000102879, ENSG00000143869, ENSG0000…	54	24.7028	GDF6, GDF15, EGR3, PITX3, FGFR2, JUN, SPART, FLRT2, EPHA2, LTBP4, TEK, WNT4, NOS1, VEGFA, EPHA7, COL2A1, VEGFC, CCN2, MSX1, ITGB5, WNT5A, CORO1A, GDF7, GAS6, VEGFD, FGF9, CCL2, CITED1, GATA3, ANKRD1, GRIA1, SKI, FGF22, CD44, NGFR, BMPR1B, NRP2, TMEM108, POU5F1, SPHK1, ZFP36, CLDN1, KIT, RAMP2, NTRK2, MERTK, VEGFB, NRROS, HAS2, PGF, WASF1, DDIT4, RET, SFRP2
23	ALL_DE_GENES__ MCP_day6 vs Control_day6.csv	GO:0061448	connective tissue development	3.92242e-06	2.9162	3.34956e-08	ENSG00000213145, ENSG00000026508, ENSG00000132031, ENSG00000150347, ENSG00000120708, ENSG00000060718, ENSG00000138696, ENSG00000152785, ENSG00000133104, ENSG00000111199, ENSG00000136110, ENSG00000124216, ENSG00000147655, ENSG00000075426, ENSG00000172201, ENSG00000159167, ENSG00000139219, ENSG00000109906, ENSG00000134245, ENSG00000142871, ENSG00000118523, ENSG00000163132, ENSG00000184371, ENSG0000…	33	11.3161	CRIP1, CD44, MATN3, ARID5B, TGFBI, COL11A1, BMPR1B, BMP3, SPART, TRPV4, CNMD, SNAI1, RSPO2, FOSL2, ID4, STC1, COL2A1, ZBTB16, WNT2B, CCN1, CCN2, MSX1, CSF1, SULF1, WNT5A, HYAL3, COL11A2, FGF9, CBS, GLI3, CREB3L2, GATA3, SFRP2
23	ALL_DE_GENES__ MCP_day6 vs Control_day6.csv	GO:0060536	cartilage morphogenesis	0.026116	8.30676	0.000888563	ENSG00000163132, ENSG00000159167, ENSG00000124216, ENSG00000147655	4	0.481535	MSX1, STC1, SNAI1, RSPO2
23	ALL_DE_GENES__ MCP_day6 vs Control_day6.csv	GO:0051216	cartilage development	2.97684e-06	3.30383	2.442e-08	ENSG00000026508, ENSG00000132031, ENSG00000120708, ENSG00000060718, ENSG00000138696, ENSG00000152785, ENSG00000111199, ENSG00000136110, ENSG00000124216, ENSG00000147655, ENSG00000075426, ENSG00000159167, ENSG00000139219, ENSG00000109906, ENSG00000134245, ENSG00000142871, ENSG00000118523, ENSG00000163132, ENSG00000137573, ENSG00000114251, ENSG00000186792, ENSG00000204248, ENSG00000102678, ENSG0000…	28	8.47502	CD44, MATN3, TGFBI, COL11A1, BMPR1B, BMP3, TRPV4, CNMD, SNAI1, RSPO2, FOSL2, STC1, COL2A1, ZBTB16, WNT2B, CCN1, CCN2, MSX1, SULF1, WNT5A, HYAL3, COL11A2, FGF9, CBS, GLI3, CREB3L2, GATA3, SFRP2
23	ALL_DE_GENES__ MCP_day6 vs Control_day6.csv	GO:0001501	skeletal system development	7.26822e-09	2.51474	2.98118e-11	ENSG00000157637, ENSG00000152661, ENSG00000182718, ENSG00000125084, ENSG00000066468, ENSG00000120708, ENSG00000060718, ENSG00000164050, ENSG00000114861, ENSG00000152785, ENSG00000111199, ENSG00000157557, ENSG00000142627, ENSG00000087245, ENSG00000120156, ENSG00000112715, ENSG00000075426, ENSG00000179111, ENSG00000109705, ENSG00000159167, ENSG00000139219, ENSG00000109906, ENSG00000116678, ENSG0000…	62	24.6546	SLC38A10, GJA1, ANXA2, WNT1, FGFR2, TGFBI, COL11A1, PLXNB1, FOXP1, BMP3, TRPV4, ETS2, EPHA2, MMP2, TEK, VEGFA, FOSL2, HES7, NKX3-2, STC1, COL2A1, ZBTB16, LEPR, COL5A2, WNT2B, MMP14, VCAN, CCN2, MSX1, WNT5A, HYAL3, FGF9, CREB3L2, HAPLN3, GATA3, SKI, CD44, CDH11, MATN3, ARID5B, ACTN3, BMPR1B, TEAD4, DHRS3, CNMD, PAPPA2, RPL38, SNAI1, RSPO2, ADAMTS4, EYA1, GSC, COL13A1, HAS2, RYR1, CCN1, SULF1, COL1…
24	ALL_DE_GENES__ MCP_day6 vs Control_day6.csv	GO:0060560	developmental growth involved in morphogenesis	0.00639844	2.65109	0.000150582	ENSG00000153531, ENSG00000154342, ENSG00000066468, ENSG00000041982, ENSG00000133104, ENSG00000118257, ENSG00000082684, ENSG00000115232, ENSG00000171517, ENSG00000184371, ENSG00000114251, ENSG00000144868, ENSG00000187122, ENSG00000112290, ENSG00000106078, ENSG00000120332, ENSG00000184347, ENSG00000145423	18	6.78965	ADPRHL1, WNT3A, FGFR2, TNC, SPART, NRP2, SEMA5B, ITGA4, LPAR3, CSF1, WNT5A, TMEM108, SLIT1, WASF1, COBL, TNN, SLIT3, SFRP2
24	ALL_DE_GENES__ MCP_day6 vs Control_day6.csv	GO:1902284	neuron projection extension involved in neuron projection guidance	0.0358654	7.5516	0.00134326	ENSG00000114251, ENSG00000187122, ENSG00000184347, ENSG00000118257	4	0.529689	WNT5A, SLIT1, SLIT3, NRP2
24	ALL_DE_GENES__ MCP_day6 vs Control_day6.csv	GO:0040007	growth	0.000194947	2.1095	2.59545e-06	ENSG00000262179, ENSG00000135902, ENSG00000157933, ENSG00000153531, ENSG00000154342, ENSG00000152661, ENSG00000137868, ENSG00000150347, ENSG00000066468, ENSG00000041982, ENSG00000138696, ENSG00000133104, ENSG00000111077, ENSG00000118257, ENSG00000115232, ENSG00000113494, ENSG00000148926, ENSG00000171517, ENSG00000144868, ENSG00000143537, ENSG00000184564, ENSG00000100146, ENSG00000120332, ENSG0000…	45	21.332	MYMX, CHRND, SKI, ADPRHL1, WNT3A, GJA1, STRA6, ARID5B, FGFR2, TNC, BMPR1B, SPART, TNS2, NRP2, ITGA4, PRLR, ADM, LPAR3, TMEM108, ADAM15, SLITRK6, SOX10, TNN, SLIT3, NDRG4, RSPO2, HESX1, FOSL2, AMH, STC1, LEPR, SORBS2, SEMA5B, CSF1, WNT5A, APBA1, SLIT1, WASF1, FGF9, GLI3, COBL, GATA3, CDKN1A, DIPK2A, SFRP2
24	ALL_DE_GENES__ MCP_day6 vs Control_day6.csv	GO:0048589	developmental growth	0.000193967	2.1095	2.59545e-06	ENSG00000262179, ENSG00000135902, ENSG00000157933, ENSG00000153531, ENSG00000154342, ENSG00000152661, ENSG00000137868, ENSG00000150347, ENSG00000066468, ENSG00000041982, ENSG00000138696, ENSG00000133104, ENSG00000111077, ENSG00000118257, ENSG00000115232, ENSG00000113494, ENSG00000148926, ENSG00000171517, ENSG00000144868, ENSG00000143537, ENSG00000184564, ENSG00000100146, ENSG00000120332, ENSG0000…	45	21.332	MYMX, CHRND, SKI, ADPRHL1, WNT3A, GJA1, STRA6, ARID5B, FGFR2, TNC, BMPR1B, SPART, TNS2, NRP2, ITGA4, PRLR, ADM, LPAR3, TMEM108, ADAM15, SLITRK6, SOX10, TNN, SLIT3, NDRG4, RSPO2, HESX1, FOSL2, AMH, STC1, LEPR, SORBS2, SEMA5B, CSF1, WNT5A, APBA1, SLIT1, WASF1, FGF9, GLI3, COBL, GATA3, CDKN1A, DIPK2A, SFRP2
24	ALL_DE_GENES__ MCP_day6 vs Control_day6.csv	GO:0048846	axon extension involved in axon guidance	0.0358011	7.5516	0.00134326	ENSG00000114251, ENSG00000187122, ENSG00000184347, ENSG00000118257	4	0.529689	WNT5A, SLIT1, SLIT3, NRP2
25	ALL_DE_GENES__ MCP_day6 vs Control_day6.csv	GO:0071599	otic vesicle development	0.0129265	7.41675	0.000356364	ENSG00000104313, ENSG00000066468, ENSG00000139219, ENSG00000107485, ENSG00000163666	5	0.67415	EYA1, FGFR2, COL2A1, GATA3, HESX1
25	ALL_DE_GENES__ MCP_day6 vs Control_day6.csv	GO:0048839	inner ear development	0.0133552	2.2506	0.000372674	ENSG00000095397, ENSG00000132932, ENSG00000154342, ENSG00000104313, ENSG00000125084, ENSG00000152977, ENSG00000066468, ENSG00000060718, ENSG00000139219, ENSG00000163132, ENSG00000114251, ENSG00000204103, ENSG00000184254, ENSG00000166341, ENSG00000102678, ENSG00000184564, ENSG00000106571, ENSG00000139292, ENSG00000082482, ENSG00000107485, ENSG00000221869, ENSG00000163666	22	9.77517	WHRN, ATP8A2, WNT3A, EYA1, WNT1, ZIC1, FGFR2, COL11A1, COL2A1, MSX1, WNT5A, MAFB, ALDH1A3, DCHS1, FGF9, SLITRK6, GLI3, LGR5, KCNK2, GATA3, CEBPD, HESX1
25	ALL_DE_GENES__ MCP_day6 vs Control_day6.csv	GO:0043583	ear development	0.0029069	2.34756	6.00067e-05	ENSG00000132932, ENSG00000154342, ENSG00000137868, ENSG00000125084, ENSG00000066468, ENSG00000060718, ENSG00000184564, ENSG00000172809, ENSG00000163666, ENSG00000095397, ENSG00000104313, ENSG00000133937, ENSG00000109705, ENSG00000152977, ENSG00000139219, ENSG00000163132, ENSG00000114251, ENSG00000204103, ENSG00000184254, ENSG00000166341, ENSG00000102678, ENSG00000106571, ENSG00000139292, ENSG0000…	26	11.0753	ATP8A2, WNT3A, STRA6, WNT1, FGFR2, COL11A1, SLITRK6, RPL38, HESX1, WHRN, EYA1, GSC, NKX3-2, ZIC1, COL2A1, MSX1, WNT5A, MAFB, ALDH1A3, DCHS1, FGF9, GLI3, LGR5, KCNK2, GATA3, CEBPD
26	ALL_DE_GENES__ MCP_day6 vs Control_day6.csv	GO:0015849	organic acid transport	0.00103005	2.23957	1.76616e-05	ENSG00000157637, ENSG00000152661, ENSG00000152822, ENSG00000139209, ENSG00000171488, ENSG00000145217, ENSG00000118777, ENSG00000151726, ENSG00000101438, ENSG00000138074, ENSG00000006071, ENSG00000134802, ENSG00000130203, ENSG00000103064, ENSG00000174640, ENSG00000130821, ENSG00000156398, ENSG00000092068, ENSG00000148053, ENSG00000176463, ENSG00000040487, ENSG00000110195, ENSG00000076351, ENSG0000…	33	14.735	SLC38A10, GJA1, GRM1, SLC38A4, LRRC8C, SLC26A1, ABCG2, ACSL1, SLC32A1, SLC5A6, ABCC8, SLC43A3, APOE, SLC7A6, SLCO2A1, SLC6A8, SFXN2, SLC7A8, NTRK2, SLCO3A1, SLC66A1, FOLR1, SLC46A1, SLC16A13, SLC16A10, SLC27A4, APBA1, SLC16A14, SLC1A3, SLC16A3, SLC23A2, SLC16A8, KCNK2
26	ALL_DE_GENES__ MCP_day6 vs Control_day6.csv	GO:0015711	organic anion transport	0.00188316	2.00646	3.52017e-05	ENSG00000157637, ENSG00000152661, ENSG00000173262, ENSG00000152822, ENSG00000139209, ENSG00000171488, ENSG00000145217, ENSG00000118777, ENSG00000080493, ENSG00000008394, ENSG00000151726, ENSG00000101438, ENSG00000134490, ENSG00000138074, ENSG00000006071, ENSG00000134802, ENSG00000130203, ENSG00000103064, ENSG00000174640, ENSG00000130821, ENSG00000156398, ENSG00000092068, ENSG00000148053, ENSG0000…	40	19.9356	SLC38A10, GJA1, SLC2A14, GRM1, SLC38A4, LRRC8C, SLC26A1, ABCG2, SLC4A4, MGST1, ACSL1, SLC32A1, TMEM241, SLC5A6, ABCC8, SLC43A3, APOE, SLC7A6, SLCO2A1, SLC6A8, SFXN2, SLC7A8, NTRK2, SLCO3A1, SLC66A1, MTTP, FOLR1, SLC46A1, SLC16A13, SLC16A10, SLC27A4, APBA1, SLC16A14, SLC1A3, SLC4A2, SLC16A3, SLC23A2, SLC16A8, KCNK2, SLC2A3
26	ALL_DE_GENES__ MCP_day6 vs Control_day6.csv	GO:0046942	carboxylic acid transport	0.000997481	2.24691	1.6969e-05	ENSG00000157637, ENSG00000152661, ENSG00000152822, ENSG00000139209, ENSG00000171488, ENSG00000145217, ENSG00000118777, ENSG00000151726, ENSG00000101438, ENSG00000138074, ENSG00000006071, ENSG00000134802, ENSG00000130203, ENSG00000103064, ENSG00000174640, ENSG00000130821, ENSG00000156398, ENSG00000092068, ENSG00000148053, ENSG00000176463, ENSG00000040487, ENSG00000110195, ENSG00000076351, ENSG0000…	33	14.6868	SLC38A10, GJA1, GRM1, SLC38A4, LRRC8C, SLC26A1, ABCG2, ACSL1, SLC32A1, SLC5A6, ABCC8, SLC43A3, APOE, SLC7A6, SLCO2A1, SLC6A8, SFXN2, SLC7A8, NTRK2, SLCO3A1, SLC66A1, FOLR1, SLC46A1, SLC16A13, SLC16A10, SLC27A4, APBA1, SLC16A14, SLC1A3, SLC16A3, SLC23A2, SLC16A8, KCNK2
26	ALL_DE_GENES__ MCP_day6 vs Control_day6.csv	GO:0006865	amino acid transport	0.0127489	2.55824	0.000348897	ENSG00000157637, ENSG00000103064, ENSG00000152661, ENSG00000130821, ENSG00000156398, ENSG00000092068, ENSG00000148053, ENSG00000040487, ENSG00000152822, ENSG00000139209, ENSG00000171488, ENSG00000112394, ENSG00000101438, ENSG00000107282, ENSG00000079215, ENSG00000006071, ENSG00000082482	17	6.64519	SLC38A10, SLC7A6, GJA1, SLC6A8, SFXN2, SLC7A8, NTRK2, SLC66A1, GRM1, SLC38A4, LRRC8C, SLC16A10, SLC32A1, APBA1, SLC1A3, ABCC8, KCNK2
26	ALL_DE_GENES__ MCP_day6 vs Control_day6.csv	GO:0014047	glutamate secretion	0.012895	7.41675	0.000356364	ENSG00000152661, ENSG00000107282, ENSG00000148053, ENSG00000006071, ENSG00000082482	5	0.67415	GJA1, APBA1, NTRK2, ABCC8, KCNK2
26	ALL_DE_GENES__ MCP_day6 vs Control_day6.csv	GO:0006835	dicarboxylic acid transport	0.0488799	2.75224	0.00206077	ENSG00000145217, ENSG00000152661, ENSG00000107282, ENSG00000148053, ENSG00000079215, ENSG00000006071, ENSG00000152822, ENSG00000082482, ENSG00000110195, ENSG00000076351, ENSG00000171488	11	3.99674	SLC26A1, GJA1, APBA1, NTRK2, SLC1A3, ABCC8, GRM1, KCNK2, FOLR1, SLC46A1, LRRC8C
27	ALL_DE_GENES__ MCP_day6 vs Control_day6.csv	GO:0050930	induction of positive chemotaxis	0.0175533	6.9223	0.000513427	ENSG00000112715, ENSG00000165197, ENSG00000173511, ENSG00000119630, ENSG00000150630	5	0.722303	VEGFA, VEGFD, VEGFB, PGF, VEGFC
27	ALL_DE_GENES__ MCP_day6 vs Control_day6.csv	GO:0050927	positive regulation of positive chemotaxis	0.00116893	6.38982	2.02001e-05	ENSG00000112715, ENSG00000164251, ENSG00000165197, ENSG00000140945, ENSG00000173511, ENSG00000164171, ENSG00000119630, ENSG00000150630	8	1.25199	VEGFA, F2RL1, VEGFD, CDH13, VEGFB, ITGA2, PGF, VEGFC
27	ALL_DE_GENES__ MCP_day6 vs Control_day6.csv	GO:0050926	regulation of positive chemotaxis	0.00152027	6.15316	2.74981e-05	ENSG00000112715, ENSG00000164251, ENSG00000165197, ENSG00000140945, ENSG00000173511, ENSG00000164171, ENSG00000119630, ENSG00000150630	8	1.30015	VEGFA, F2RL1, VEGFD, CDH13, VEGFB, ITGA2, PGF, VEGFC
28	ALL_DE_GENES__ MCP_day6 vs Control_day6.csv	GO:0055123	digestive system development	0.000662478	2.90737	1.06909e-05	ENSG00000157404, ENSG00000137868, ENSG00000131668, ENSG00000109705, ENSG00000066468, ENSG00000128918, ENSG00000114251, ENSG00000196839, ENSG00000141052, ENSG00000205213, ENSG00000166341, ENSG00000102678, ENSG00000164889, ENSG00000106571, ENSG00000100146, ENSG00000130707, ENSG00000106078, ENSG00000166831, ENSG00000165731, ENSG00000124762, ENSG00000145423	21	7.22303	KIT, STRA6, BARX1, NKX3-2, FGFR2, ALDH1A2, WNT5A, ADA, MYOCD, LGR4, DCHS1, FGF9, SLC4A2, GLI3, SOX10, ASS1, COBL, RBPMS2, RET, CDKN1A, SFRP2
28	ALL_DE_GENES__ MCP_day6 vs Control_day6.csv	GO:0007494	midgut development	0.0473383	6.9223	0.00193848	ENSG00000128918, ENSG00000114251, ENSG00000130707, ENSG00000165731	4	0.577843	ALDH1A2, WNT5A, ASS1, RET
28	ALL_DE_GENES__ MCP_day6 vs Control_day6.csv	GO:0048565	digestive tract development	0.000521084	3.05396	8.16384e-06	ENSG00000157404, ENSG00000137868, ENSG00000109705, ENSG00000066468, ENSG00000128918, ENSG00000114251, ENSG00000196839, ENSG00000141052, ENSG00000205213, ENSG00000166341, ENSG00000102678, ENSG00000164889, ENSG00000106571, ENSG00000100146, ENSG00000130707, ENSG00000106078, ENSG00000166831, ENSG00000165731, ENSG00000124762, ENSG00000145423	20	6.54888	KIT, STRA6, NKX3-2, FGFR2, ALDH1A2, WNT5A, ADA, MYOCD, LGR4, DCHS1, FGF9, SLC4A2, GLI3, SOX10, ASS1, COBL, RBPMS2, RET, CDKN1A, SFRP2
29	ALL_DE_GENES__ MCP_day6 vs Control_day6.csv	GO:0021953	central nervous system neuron differentiation	0.000623986	2.57114	9.94383e-06	ENSG00000154342, ENSG00000140937, ENSG00000125084, ENSG00000066468, ENSG00000177628, ENSG00000138696, ENSG00000118257, ENSG00000162490, ENSG00000184144, ENSG00000137261, ENSG00000163623, ENSG00000143032, ENSG00000148053, ENSG00000163508, ENSG00000078018, ENSG00000172201, ENSG00000159388, ENSG00000152377, ENSG00000064218, ENSG00000114251, ENSG00000089116, ENSG00000143869, ENSG00000188613, ENSG0000…	26	10.1122	WNT3A, CDH11, WNT1, FGFR2, GBA1, BMPR1B, NRP2, DRAXIN, CNTN2, KIAA0319, NKX6-1, BARHL2, NTRK2, EOMES, MAP2, ID4, BTG2, SPOCK1, DMRT3, WNT5A, LHX5, GDF7, NANOS1, GLI3, PLXNA4, ROBO2
29	ALL_DE_GENES__ MCP_day6 vs Control_day6.csv	GO:0007417	central nervous system development	1.28125e-08	1.9933	5.42758e-11	ENSG00000125084, ENSG00000066468, ENSG00000134198, ENSG00000114861, ENSG00000132970, ENSG00000134115, ENSG00000128918, ENSG00000101438, ENSG00000185551, ENSG00000121966, ENSG00000182168, ENSG00000162552, ENSG00000142700, ENSG00000184226, ENSG00000053438, ENSG00000091136, ENSG00000135333, ENSG00000152977, ENSG00000196159, ENSG00000134245, ENSG00000064218, ENSG00000038427, ENSG00000163132, ENSG0000…	98	49.1648	WNT1, FGFR2, TSPAN2, FOXP1, WASF3, CNTN6, ALDH1A2, SLC32A1, NR2F2, CXCR4, UNC5C, WNT4, DMRTA2, PCDH9, NNAT, LAMB1, EPHA7, ZIC1, FAT4, WNT2B, DMRT3, VCAN, MSX1, NDRG2, GDF7, DUSP10, PLXNA4, CITED1, DLC1, HAPLN3, LPAR1, WNT3A, CDK6, NGFR, GSN, NME5, LDHA, PADI2, NRP2, SPHK2, SPHK1, HESX1, NEGR1, WHRN, GSC, NTRK2, ZIC4, NRG1, POU3F3, CDON, CBS, GLI3, DDIT4, KCNC1, ATP1B2, EMX2, PITX3, GRIK1, CNTN2, …
29	ALL_DE_GENES__ MCP_day6 vs Control_day6.csv	GO:0021527	spinal cord association neuron differentiation	0.0472607	6.9223	0.00193848	ENSG00000154342, ENSG00000089116, ENSG00000143869, ENSG00000125084	4	0.577843	WNT3A, LHX5, GDF7, WNT1
30	ALL_DE_GENES__ MCP_day6 vs Control_day6.csv	GO:0071493	cellular response to UV-B	0.0471833	6.9223	0.00193848	ENSG00000213145, ENSG00000166482, ENSG00000186792, ENSG00000124762	4	0.577843	CRIP1, MFAP4, HYAL3, CDKN1A
30	ALL_DE_GENES__ MCP_day6 vs Control_day6.csv	GO:0009628	response to abiotic stimulus	6.01698e-08	1.89459	2.95347e-10	ENSG00000213145, ENSG00000137868, ENSG00000066468, ENSG00000164171, ENSG00000111199, ENSG00000148926, ENSG00000112041, ENSG00000196839, ENSG00000145936, ENSG00000141052, ENSG00000121966, ENSG00000123104, ENSG00000162433, ENSG00000167723, ENSG00000112715, ENSG00000197406, ENSG00000157227, ENSG00000166482, ENSG00000107485, ENSG00000069399, ENSG00000198121, ENSG00000090674, ENSG00000064300, ENSG0000…	103	54.3654	CRIP1, STRA6, FGFR2, ITGA2, TRPV4, ADM, TULP1, ADA, KCNMB1, MYOCD, CXCR4, ITPR2, AK4, TRPV3, VEGFA, DIO3, MMP14, MFAP4, GATA3, BCL3, LPAR1, MCOLN1, NGFR, DDB2, TNC, STK39, GSN, GNGT1, GUCY1A1, FOSB, WHRN, EYA1, ANGPT4, VEGFB, CRADD, PGF, RYR1, TXNRD2, CBS, KCNK2, DDIT4, KCNC1, F11R, ATP8A2, STC2, GJA1, KCNJ3, COL11A1, GRM1, EGLN1, FAM162A, RGR, MICB, KIAA0319, MMP2, ABCC8, TEK, ABRAXAS1, IFI16, A…
31	ALL_DE_GENES__ MCP_day6 vs Control_day6.csv	GO:0042487	regulation of odontogenesis of dentin-containing tooth	0.0471062	6.9223	0.00193848	ENSG00000184371, ENSG00000064300, ENSG00000064218, ENSG00000147655	4	0.577843	CSF1, NGFR, DMRT3, RSPO2
31	ALL_DE_GENES__ MCP_day6 vs Control_day6.csv	GO:0042481	regulation of odontogenesis	0.0431847	5.46497	0.00169289	ENSG00000163132, ENSG00000184371, ENSG00000064300, ENSG00000064218, ENSG00000147655	5	0.914917	MSX1, CSF1, NGFR, DMRT3, RSPO2
31	ALL_DE_GENES__ MCP_day6 vs Control_day6.csv	GO:2000027	regulation of animal organ morphogenesis	3.19776e-05	4.25346	3.54781e-07	ENSG00000112715, ENSG00000154342, ENSG00000064300, ENSG00000135744, ENSG00000134245, ENSG00000064218, ENSG00000163132, ENSG00000184371, ENSG00000137573, ENSG00000114251, ENSG00000204531, ENSG00000205213, ENSG00000162552, ENSG00000185008, ENSG00000107485, ENSG00000147655, ENSG00000145423	17	3.99674	VEGFA, WNT3A, NGFR, AGT, WNT2B, DMRT3, MSX1, CSF1, SULF1, WNT5A, POU5F1, LGR4, WNT4, ROBO2, GATA3, RSPO2, SFRP2
32	ALL_DE_GENES__ MCP_day6 vs Control_day6.csv	GO:0061043	regulation of vascular wound healing	0.0470294	6.9223	0.00193848	ENSG00000118503, ENSG00000121966, ENSG00000173511, ENSG00000106366	4	0.577843	TNFAIP3, CXCR4, VEGFB, SERPINE1
32	ALL_DE_GENES__ MCP_day6 vs Control_day6.csv	GO:0061041	regulation of wound healing	0.0075267	2.69494	0.000186244	ENSG00000130203, ENSG00000182718, ENSG00000138722, ENSG00000006327, ENSG00000173511, ENSG00000261150, ENSG00000003436, ENSG00000078098, ENSG00000118503, ENSG00000113070, ENSG00000164251, ENSG00000109072, ENSG00000121966, ENSG00000162552, ENSG00000106366, ENSG00000122861, ENSG00000163347	17	6.30811	APOE, ANXA2, MMRN1, TNFRSF12A, VEGFB, EPPK1, TFPI, FAP, TNFAIP3, HBEGF, F2RL1, VTN, CXCR4, WNT4, SERPINE1, PLAU, CLDN1
32	ALL_DE_GENES__ MCP_day6 vs Control_day6.csv	GO:1903034	regulation of response to wounding	0.0238564	2.32101	0.000779601	ENSG00000130203, ENSG00000182718, ENSG00000138722, ENSG00000006327, ENSG00000173511, ENSG00000261150, ENSG00000003436, ENSG00000078098, ENSG00000118785, ENSG00000118503, ENSG00000113070, ENSG00000164251, ENSG00000109072, ENSG00000137261, ENSG00000121966, ENSG00000162552, ENSG00000106366, ENSG00000122861, ENSG00000163347	19	8.1861	APOE, ANXA2, MMRN1, TNFRSF12A, VEGFB, EPPK1, TFPI, FAP, SPP1, TNFAIP3, HBEGF, F2RL1, VTN, KIAA0319, CXCR4, WNT4, SERPINE1, PLAU, CLDN1
33	ALL_DE_GENES__ MCP_day6 vs Control_day6.csv	GO:0036342	post-anal tail morphogenesis	0.00779555	6.55797	0.000193945	ENSG00000154342, ENSG00000114251, ENSG00000179111, ENSG00000166341, ENSG00000142627, ENSG00000145423	6	0.914917	WNT3A, WNT5A, HES7, DCHS1, EPHA2, SFRP2
34	ALL_DE_GENES__ MCP_day6 vs Control_day6.csv	GO:0043116	negative regulation of vascular permeability	0.00777454	6.55797	0.000193945	ENSG00000131477, ENSG00000148926, ENSG00000112715, ENSG00000130203, ENSG00000153904, ENSG00000006071	6	0.914917	RAMP2, ADM, VEGFA, APOE, DDAH1, ABCC8
34	ALL_DE_GENES__ MCP_day6 vs Control_day6.csv	GO:0043114	regulation of vascular permeability	0.0167572	3.81433	0.000484507	ENSG00000131477, ENSG00000148926, ENSG00000112715, ENSG00000130203, ENSG00000153904, ENSG00000006071, ENSG00000120937, ENSG00000120156, ENSG00000111199	9	2.35952	RAMP2, ADM, VEGFA, APOE, DDAH1, ABCC8, NPPB, TEK, TRPV4
34	ALL_DE_GENES__ MCP_day6 vs Control_day6.csv	GO:0008015	blood circulation	0.000391169	2.08153	5.83913e-06	ENSG00000092054, ENSG00000152661, ENSG00000162989, ENSG00000118194, ENSG00000197993, ENSG00000171388, ENSG00000135744, ENSG00000198648, ENSG00000148180, ENSG00000118432, ENSG00000111199, ENSG00000213949, ENSG00000170624, ENSG00000115232, ENSG00000148926, ENSG00000166257, ENSG00000274286, ENSG00000145936, ENSG00000164251, ENSG00000185551, ENSG00000153904, ENSG00000121966, ENSG00000049540, ENSG0000…	43	20.6579	MYH7, GJA1, KCNJ3, TNNT2, KEL, APLN, AGT, STK39, GSN, CNR1, TRPV4, ITGA1, SGCD, ITGA4, ADM, SCN3B, ADRA2B, KCNMB1, F2RL1, NR2F2, DDAH1, CXCR4, ELN, TRPM4, MMP2, ABCC8, TEK, GUCY1A1, RAMP2, NOS1, VEGFA, APOE, GUCY1B1, KCNK6, TNNC1, VEGFB, NPPB, VEGFC, GAS6, CBS, UTS2R, SLC23A2, PPARA
34	ALL_DE_GENES__ MCP_day6 vs Control_day6.csv	GO:0003013	circulatory system process	5.93569e-06	2.20073	5.58766e-08	ENSG00000129244, ENSG00000152661, ENSG00000162989, ENSG00000118194, ENSG00000171388, ENSG00000118432, ENSG00000119686, ENSG00000111199, ENSG00000213949, ENSG00000115232, ENSG00000148926, ENSG00000080493, ENSG00000145936, ENSG00000164251, ENSG00000138074, ENSG00000185551, ENSG00000153904, ENSG00000121966, ENSG00000087245, ENSG00000006071, ENSG00000120156, ENSG00000112759, ENSG00000089250, ENSG0000…	55	24.9917	ATP1B2, GJA1, KCNJ3, TNNT2, APLN, CNR1, FLVCR2, TRPV4, ITGA1, ITGA4, ADM, SLC4A4, KCNMB1, F2RL1, SLC5A6, NR2F2, DDAH1, CXCR4, MMP2, ABCC8, TEK, SLC29A1, NOS1, VEGFA, APOE, SLC7A8, KCNK6, TNNC1, LEPR, VEGFC, GAS6, SLC1A3, SLC23A2, PPARA, MYH7, KEL, AGT, STK39, GSN, SGCD, ABCG2, SCN3B, ADRA2B, ELN, TRPM4, GUCY1A1, RAMP2, GUCY1B1, SLCO3A1, VEGFB, NPPB, SLC27A4, CBS, UTS2R, SLC2A3
34	ALL_DE_GENES__ MCP_day6 vs Control_day6.csv	GO:0003008	system process	0.00042996	1.43456	6.47599e-06	ENSG00000128872, ENSG00000137868, ENSG00000171388, ENSG00000080644, ENSG00000164171, ENSG00000004139, ENSG00000118432, ENSG00000111199, ENSG00000213949, ENSG00000183092, ENSG00000148926, ENSG00000112041, ENSG00000196839, ENSG00000080493, ENSG00000145936, ENSG00000082556, ENSG00000184185, ENSG00000174808, ENSG00000185551, ENSG00000121966, ENSG00000163884, ENSG00000112715, ENSG00000130203, ENSG0000…	147	102.471	TMOD2, STRA6, APLN, CHRNA3, ITGA2, SARM1, CNR1, TRPV4, ITGA1, BEGAIN, ADM, TULP1, ADA, SLC4A4, KCNMB1, OPRK1, KCNJ12, BTC, NR2F2, CXCR4, KLF15, VEGFA, APOE, SLC7A8, CRYBA4, GRM7, TNNC1, ECEL1, CACNG4, DMRT3, SYNJ1, CDH3, GAS6, TSHZ3, CCL2, SLC23A2, NYX, GATA3, TUB, MYH7, GLRB, STK39, GSN, JPH4, SGCD, EFR3B, ABCG2, SCN3B, HRC, TRPM4, RPL38, RGS16, GUCY1A1, RAMP2, WHRN, EYA1, SLC6A8, NTRK2, SLCO3A1…
34	ALL_DE_GENES__ MCP_day6 vs Control_day6.csv	GO:0003018	vascular process in circulatory system	5.1288e-05	2.53984	6.0351e-07	ENSG00000129244, ENSG00000197993, ENSG00000135744, ENSG00000119686, ENSG00000111199, ENSG00000213949, ENSG00000115232, ENSG00000148926, ENSG00000118777, ENSG00000274286, ENSG00000080493, ENSG00000145936, ENSG00000164251, ENSG00000138074, ENSG00000153904, ENSG00000130529, ENSG00000087245, ENSG00000006071, ENSG00000120156, ENSG00000164116, ENSG00000131477, ENSG00000112759, ENSG00000089250, ENSG0000…	34	13.3867	ATP1B2, KEL, AGT, FLVCR2, TRPV4, ITGA1, ITGA4, ADM, ABCG2, ADRA2B, SLC4A4, KCNMB1, F2RL1, SLC5A6, DDAH1, TRPM4, MMP2, ABCC8, TEK, GUCY1A1, RAMP2, SLC29A1, NOS1, VEGFA, APOE, SLC7A8, SLCO3A1, NPPB, LEPR, SLC27A4, SLC1A3, CBS, UTS2R, SLC2A3
35	ALL_DE_GENES__ MCP_day6 vs Control_day6.csv	GO:0030855	epithelial cell differentiation	0.0477271	1.56792	0.00197044	ENSG00000158769, ENSG00000152661, ENSG00000107859, ENSG00000125084, ENSG00000066468, ENSG00000164171, ENSG00000113494, ENSG00000164251, ENSG00000185551, ENSG00000121966, ENSG00000142627, ENSG00000162552, ENSG00000163884, ENSG00000000005, ENSG00000112715, ENSG00000075426, ENSG00000109107, ENSG00000109705, ENSG00000159167, ENSG00000114019, ENSG00000181392, ENSG00000196116, ENSG00000265972, ENSG0000…	49	31.2517	F11R, GJA1, PITX3, WNT1, FGFR2, ITGA2, PRLR, F2RL1, NR2F2, CXCR4, EPHA2, WNT4, KLF15, TNMD, VEGFA, FOSL2, ALDOC, NKX3-2, STC1, AMOTL2, SYNE4, TDRD7, TXNIP, CDH3, WNT5A, MAFB, GDF7, RAPGEF3, CITED1, GATA3, BHLHA15, CDKN1A, TAGLN, CDK6, BARX1, CEBPB, MTSS1, NKX6-1, SLITRK6, KRT23, CLDN1, WDR72, ZNF703, WHRN, NRG1, TMEM132E, AKR1C3, CDH2, HEY1
35	ALL_DE_GENES__ MCP_day6 vs Control_day6.csv	GO:0003323	type B pancreatic cell development	0.0225068	6.48966	0.000717335	ENSG00000170558, ENSG00000114251, ENSG00000105810, ENSG00000163623, ENSG00000180535	5	0.770457	CDH2, WNT5A, CDK6, NKX6-1, BHLHA15
36	ALL_DE_GENES__ MCP_day6 vs Control_day6.csv	GO:0032535	regulation of cellular component size	0.00353937	2.04744	7.54425e-05	ENSG00000128872, ENSG00000154342, ENSG00000132359, ENSG00000155792, ENSG00000197872, ENSG00000197993, ENSG00000198648, ENSG00000148180, ENSG00000133104, ENSG00000111199, ENSG00000171517, ENSG00000162490, ENSG00000184144, ENSG00000164251, ENSG00000137261, ENSG00000163623, ENSG00000049540, ENSG00000143032, ENSG00000099834, ENSG00000050405, ENSG00000112715, ENSG00000130203, ENSG00000099337, ENSG0000…	35	17.0945	TMOD2, WNT3A, RAP1GAP2, DEPTOR, CYRIA, KEL, STK39, GSN, SPART, TRPV4, LPAR3, DRAXIN, CNTN2, F2RL1, KIAA0319, NKX6-1, ELN, BARHL2, CDHR5, LIMA1, VEGFA, APOE, KCNK6, MAP2, EPHA7, SPP1, WNT5A, CDC42EP3, CORO1A, SLIT1, PREX1, PLXNA4, CDC42EP5, ESAM, RET
36	ALL_DE_GENES__ MCP_day6 vs Control_day6.csv	GO:0030516	regulation of axon extension	0.0461263	2.7858	0.00186713	ENSG00000112715, ENSG00000154342, ENSG00000130203, ENSG00000114251, ENSG00000162490, ENSG00000187122, ENSG00000078018, ENSG00000137261, ENSG00000163623, ENSG00000221866, ENSG00000143032	11	3.94859	VEGFA, WNT3A, APOE, WNT5A, DRAXIN, SLIT1, MAP2, KIAA0319, NKX6-1, PLXNA4, BARHL2
36	ALL_DE_GENES__ MCP_day6 vs Control_day6.csv	GO:0008361	regulation of cell size	0.00640425	2.43634	0.000149857	ENSG00000112715, ENSG00000154342, ENSG00000130203, ENSG00000132359, ENSG00000155792, ENSG00000078018, ENSG00000197993, ENSG00000135333, ENSG00000198648, ENSG00000133104, ENSG00000111199, ENSG00000118785, ENSG00000171517, ENSG00000114251, ENSG00000162490, ENSG00000187122, ENSG00000137261, ENSG00000163623, ENSG00000221866, ENSG00000143032, ENSG00000165731	21	8.61948	VEGFA, WNT3A, APOE, RAP1GAP2, DEPTOR, MAP2, KEL, EPHA7, STK39, SPART, TRPV4, SPP1, LPAR3, WNT5A, DRAXIN, SLIT1, KIAA0319, NKX6-1, PLXNA4, BARHL2, RET
36	ALL_DE_GENES__ MCP_day6 vs Control_day6.csv	GO:0090066	regulation of anatomical structure size	0.000483869	1.96998	7.51572e-06	ENSG00000128872, ENSG00000154342, ENSG00000132359, ENSG00000155792, ENSG00000197872, ENSG00000197993, ENSG00000135744, ENSG00000198648, ENSG00000148180, ENSG00000133104, ENSG00000111199, ENSG00000213949, ENSG00000115232, ENSG00000148926, ENSG00000171517, ENSG00000274286, ENSG00000145936, ENSG00000162490, ENSG00000184144, ENSG00000164251, ENSG00000137261, ENSG00000163623, ENSG00000049540, ENSG0000…	48	24.3657	TMOD2, WNT3A, RAP1GAP2, DEPTOR, CYRIA, KEL, AGT, STK39, GSN, SPART, TRPV4, ITGA1, ITGA4, ADM, LPAR3, ADRA2B, KCNMB1, DRAXIN, CNTN2, F2RL1, KIAA0319, NKX6-1, ELN, TRPM4, BARHL2, MMP2, GUCY1A1, CDHR5, LIMA1, NOS1, VEGFA, APOE, KCNK6, MAP2, EPHA7, NPPB, SPP1, WNT5A, CDC42EP3, CORO1A, SLIT1, PREX1, CBS, PLXNA4, UTS2R, CDC42EP5, ESAM, RET
36	ALL_DE_GENES__ MCP_day6 vs Control_day6.csv	GO:0001558	regulation of cell growth	5.29792e-06	2.38224	4.88041e-08	ENSG00000154342, ENSG00000152661, ENSG00000197594, ENSG00000041982, ENSG00000114861, ENSG00000135744, ENSG00000133104, ENSG00000171517, ENSG00000113070, ENSG00000143537, ENSG00000141052, ENSG00000162490, ENSG00000116183, ENSG00000079841, ENSG00000137261, ENSG00000121966, ENSG00000163623, ENSG00000063176, ENSG00000143032, ENSG00000090006, ENSG00000184347, ENSG00000176170, ENSG00000124772, ENSG0000…	46	19.3096	WNT3A, GJA1, ENPP1, TNC, FOXP1, AGT, SPART, LPAR3, HBEGF, ADAM15, MYOCD, DRAXIN, PAPPA2, RIMS1, KIAA0319, CXCR4, NKX6-1, SPHK2, BARHL2, LTBP4, SLIT3, SPHK1, CPNE5, VEGFA, APOE, MAP2, EPHA7, NRG1, NPPB, SPOCK1, SPP1, MMP14, MSX1, WNT5A, SYT17, SLIT1, GNG4, NANOS1, LGI1, PLXNA4, IGFBP3, CPNE9, SLC23A2, PPARA, CDKN1A, SFRP2
36	ALL_DE_GENES__ MCP_day6 vs Control_day6.csv	GO:0048841	regulation of axon extension involved in axon guidance	0.0282445	6.10791	0.000976176	ENSG00000112715, ENSG00000154342, ENSG00000114251, ENSG00000187122, ENSG00000221866	5	0.81861	VEGFA, WNT3A, WNT5A, SLIT1, PLXNA4
36	ALL_DE_GENES__ MCP_day6 vs Control_day6.csv	GO:0040008	regulation of growth	1.89787e-06	2.16395	1.41651e-08	ENSG00000132932, ENSG00000113739, ENSG00000152661, ENSG00000130513, ENSG00000066468, ENSG00000114861, ENSG00000133104, ENSG00000141052, ENSG00000137261, ENSG00000121966, ENSG00000143032, ENSG00000090006, ENSG00000184347, ENSG00000169946, ENSG00000131378, ENSG00000112715, ENSG00000130203, ENSG00000075426, ENSG00000078018, ENSG00000135333, ENSG00000152377, ENSG00000197406, ENSG00000157227, ENSG0000…	62	28.6514	ATP8A2, STC2, GJA1, GDF15, FGFR2, FOXP1, SPART, MYOCD, KIAA0319, CXCR4, BARHL2, LTBP4, SLIT3, ZFPM2, RFTN1, VEGFA, APOE, FOSL2, MAP2, EPHA7, SPOCK1, DIO3, MMP14, MSX1, CSF1, WNT5A, SYT17, SLIT1, DUSP10, FGF9, NANOS1, PLXNA4, CPNE9, SLC23A2, PPARA, CDKN1A, WNT3A, ENPP1, ACTN3, TNC, AGT, LPAR3, HBEGF, ADAM15, DRAXIN, PAPPA2, RIMS1, NKX6-1, SPHK2, SPHK1, CPNE5, STAT5A, FOXS1, EPPK1, NRG1, NPPB, SPP1…
36	ALL_DE_GENES__ MCP_day6 vs Control_day6.csv	GO:0048638	regulation of developmental growth	2.17511e-06	2.66242	1.68194e-08	ENSG00000132932, ENSG00000154342, ENSG00000113739, ENSG00000130513, ENSG00000066468, ENSG00000248746, ENSG00000114861, ENSG00000133104, ENSG00000171517, ENSG00000162490, ENSG00000079841, ENSG00000137261, ENSG00000121966, ENSG00000163623, ENSG00000143032, ENSG00000169946, ENSG00000124772, ENSG00000112715, ENSG00000130203, ENSG00000126561, ENSG00000075426, ENSG00000078018, ENSG00000179772, ENSG0000…	40	15.0239	ATP8A2, WNT3A, STC2, GDF15, FGFR2, ACTN3, FOXP1, SPART, LPAR3, DRAXIN, RIMS1, KIAA0319, CXCR4, NKX6-1, BARHL2, ZFPM2, CPNE5, VEGFA, APOE, STAT5A, FOSL2, MAP2, FOXS1, EPHA7, EPPK1, NRG1, DIO3, SPP1, CSF1, WNT5A, SYT17, SLIT1, DUSP10, FGF9, PLXNA4, CPNE9, SLC23A2, PPARA, KCNK2, CDKN1A
36	ALL_DE_GENES__ MCP_day6 vs Control_day6.csv	GO:0061387	regulation of extent of cell growth	0.00354649	3.1465	7.58327e-05	ENSG00000112715, ENSG00000154342, ENSG00000130203, ENSG00000078018, ENSG00000135333, ENSG00000133104, ENSG00000118785, ENSG00000171517, ENSG00000114251, ENSG00000162490, ENSG00000187122, ENSG00000137261, ENSG00000163623, ENSG00000221866, ENSG00000143032	15	4.7672	VEGFA, WNT3A, APOE, MAP2, EPHA7, SPART, SPP1, LPAR3, WNT5A, DRAXIN, SLIT1, KIAA0319, NKX6-1, PLXNA4, BARHL2
37	ALL_DE_GENES__ MCP_day6 vs Control_day6.csv	GO:0031290	retinal ganglion cell axon guidance	0.0128582	5.9334	0.000357077	ENSG00000112715, ENSG00000114391, ENSG00000187122, ENSG00000135333, ENSG00000138696, ENSG00000185008	6	1.01122	VEGFA, RPL24, SLIT1, EPHA7, BMPR1B, ROBO2
38	ALL_DE_GENES__ MCP_day6 vs Control_day6.csv	GO:0044331	cell-cell adhesion mediated by cadherin	0.00378952	5.3592	8.23032e-05	ENSG00000170558, ENSG00000113361, ENSG00000079112, ENSG00000062038, ENSG00000140937, ENSG00000140945, ENSG00000113100, ENSG00000180535	8	1.49276	CDH2, CDH6, CDH17, CDH3, CDH11, CDH13, CDH9, BHLHA15
38	ALL_DE_GENES__ MCP_day6 vs Control_day6.csv	GO:0098609	cell-cell adhesion	2.72607e-07	2.30324	1.61306e-09	ENSG00000158769, ENSG00000134755, ENSG00000129244, ENSG00000149573, ENSG00000182718, ENSG00000162706, ENSG00000164171, ENSG00000134115, ENSG00000154721, ENSG00000213949, ENSG00000115232, ENSG00000119888, ENSG00000184144, ENSG00000159176, ENSG00000184226, ENSG00000169306, ENSG00000112715, ENSG00000066032, ENSG00000091972, ENSG00000091136, ENSG00000140945, ENSG00000196159, ENSG00000165194, ENSG0000…	61	26.4845	F11R, DSC2, ATP1B2, MPZL2, ANXA2, CADM3, ITGA2, CNTN6, JAM2, ITGA1, ITGA4, EPCAM, CNTN2, CSRP1, PCDH9, IL1RAPL1, VEGFA, CTNNA2, CD200, LAMB1, CDH13, FAT4, PCDH19, LGALS7, CDH6, ITGB5, CDH3, ASTN1, ESAM, CLDN6, BHLHA15, LGALS1, WNT3A, CADM2, CD44, CDH11, LRRC4C, NLGN1, FBLIM1, ELFN2, CLDN1, ICAM5, CDHR5, KIT, NEGR1, AJUBA, COL13A1, PLXNB3, PLEKHG4B, CDH9, CLDN2, CDH2, CCN1, CDON, CDH17, PCDH7, PCD…
38	ALL_DE_GENES__ MCP_day6 vs Control_day6.csv	GO:0007155	cell adhesion	5.15557e-13	2.2835	1.14399e-15	ENSG00000134755, ENSG00000149573, ENSG00000182718, ENSG00000162706, ENSG00000164171, ENSG00000137101, ENSG00000134115, ENSG00000196569, ENSG00000213949, ENSG00000119888, ENSG00000196839, ENSG00000184226, ENSG00000112715, ENSG00000091136, ENSG00000138722, ENSG00000196159, ENSG00000205076, ENSG00000038427, ENSG00000113361, ENSG00000082781, ENSG00000062038, ENSG00000166482, ENSG00000102879, ENSG0000…	106	46.42	DSC2, MPZL2, ANXA2, CADM3, ITGA2, CD72, CNTN6, LAMA2, ITGA1, EPCAM, ADA, PCDH9, VEGFA, LAMB1, MMRN1, FAT4, LGALS7, VCAN, CDH6, ITGB5, CDH3, MFAP4, CORO1A, GAS6, CCL2, SLC23A2, ESAM, CLDN6, DLC1, HAPLN3, BHLHA15, WNT3A, CD44, TNC, MTSS1, NRP2, NLGN1, FBLIM1, TNN, ELFN2, ICAM5, NEGR1, PLXNB3, PLEKHG4B, SPP1, EGFL6, CCN1, CDON, MYBPC2, CDH17, PCDH17, GLDN, RET, F11R, ATP1B2, COL12A1, TGFBI, JAM2, FL…
39	ALL_DE_GENES__ MCP_day6 vs Control_day6.csv	GO:0060795	cell fate commitment involved in formation of primary germ layer	0.0108921	5.19173	0.000285633	ENSG00000154342, ENSG00000104313, ENSG00000204531, ENSG00000163508, ENSG00000149922, ENSG00000157557, ENSG00000145423	7	1.3483	WNT3A, EYA1, POU5F1, EOMES, TBX6, ETS2, SFRP2
39	ALL_DE_GENES__ MCP_day6 vs Control_day6.csv	GO:0001704	formation of primary germ layer	1.8957e-06	3.94743	1.42764e-08	ENSG00000154342, ENSG00000104313, ENSG00000111799, ENSG00000163508, ENSG00000091136, ENSG00000066468, ENSG00000060718, ENSG00000164171, ENSG00000157557, ENSG00000157227, ENSG00000120875, ENSG00000115232, ENSG00000138166, ENSG00000082781, ENSG00000168874, ENSG00000114251, ENSG00000204531, ENSG00000109072, ENSG00000142627, ENSG00000087245, ENSG00000124216, ENSG00000149922, ENSG00000145423	23	5.82658	WNT3A, EYA1, COL12A1, EOMES, LAMB1, FGFR2, COL11A1, ITGA2, ETS2, MMP14, DUSP4, ITGA4, DUSP5, ITGB5, ATOH8, WNT5A, POU5F1, VTN, EPHA2, MMP2, SNAI1, TBX6, SFRP2
39	ALL_DE_GENES__ MCP_day6 vs Control_day6.csv	GO:0048646	anatomical structure formation involved in morphogenesis	3.84452e-13	2.27007	8.01373e-16	ENSG00000128872, ENSG00000100060, ENSG00000137868, ENSG00000182718, ENSG00000179388, ENSG00000125084, ENSG00000066468, ENSG00000171388, ENSG00000164171, ENSG00000120875, ENSG00000148926, ENSG00000196839, ENSG00000162552, ENSG00000112715, ENSG00000091136, ENSG00000109705, ENSG00000157227, ENSG00000163132, ENSG00000138166, ENSG00000082781, ENSG00000163376, ENSG00000143869, ENSG00000108691, ENSG0000…	108	47.5757	TMOD2, MFNG, STRA6, ANXA2, EGR3, WNT1, FGFR2, APLN, ITGA2, DUSP4, ADM, ADA, WNT4, VEGFA, LAMB1, NKX3-2, MMP14, MSX1, DUSP5, ITGB5, KBTBD8, GDF7, CCL2, DLC1, GATA3, MYMX, ADPRHL1, BCL3, WNT3A, SEMA4A, NRP2, POU5F1, WDR72, NBEAL2, HESX1, RAMP2, WHRN, EYA1, ANGPT4, ACRBP, GSC, VEGFB, PGF, CCN1, CDON, MYBPC2, PLLP, SLC4A2, GLI3, RET, ATP8A2, COL12A1, ARHGAP24, TNNT2, TGFBI, COL11A1, EGLN1, ETS2, ITGA…
39	ALL_DE_GENES__ MCP_day6 vs Control_day6.csv	GO:0007369	gastrulation	1.80061e-05	3.15754	1.93718e-07	ENSG00000154342, ENSG00000111799, ENSG00000066468, ENSG00000060718, ENSG00000171388, ENSG00000164171, ENSG00000157557, ENSG00000120875, ENSG00000115232, ENSG00000168874, ENSG00000204531, ENSG00000109072, ENSG00000119508, ENSG00000142627, ENSG00000087245, ENSG00000124216, ENSG00000104313, ENSG00000133937, ENSG00000163508, ENSG00000091136, ENSG00000157227, ENSG00000138166, ENSG00000082781, ENSG0000…	26	8.23426	WNT3A, COL12A1, FGFR2, COL11A1, APLN, ITGA2, ETS2, DUSP4, ITGA4, ATOH8, POU5F1, VTN, NR4A3, EPHA2, MMP2, SNAI1, EYA1, GSC, EOMES, LAMB1, MMP14, DUSP5, ITGB5, WNT5A, TBX6, SFRP2
39	ALL_DE_GENES__ MCP_day6 vs Control_day6.csv	GO:0048598	embryonic morphogenesis	6.85415e-07	2.19885	4.37832e-09	ENSG00000132932, ENSG00000152661, ENSG00000111799, ENSG00000138759, ENSG00000137868, ENSG00000125084, ENSG00000066468, ENSG00000060718, ENSG00000171388, ENSG00000164171, ENSG00000157557, ENSG00000120875, ENSG00000115232, ENSG00000148926, ENSG00000128918, ENSG00000109072, ENSG00000142627, ENSG00000087245, ENSG00000162552, ENSG00000166831, ENSG00000091136, ENSG00000109705, ENSG00000152977, ENSG0000…	63	28.6514	ATP8A2, GJA1, COL12A1, FRAS1, STRA6, WNT1, FGFR2, COL11A1, APLN, ITGA2, ETS2, DUSP4, ITGA4, ADM, ALDH1A2, VTN, EPHA2, MMP2, WNT4, RBPMS2, LAMB1, NKX3-2, ZIC1, COL2A1, ZBTB16, VEGFC, MMP14, MSX1, DUSP5, ITGB5, WNT5A, MAFB, GDF7, ALDH1A3, FGF9, RSPO3, COBL, DLC1, GATA3, TBX6, SKI, WNT3A, MBNL1, ATOH8, POU5F1, NR4A3, SLITRK6, RPL38, SNAI1, NDRG4, RSPO2, HESX1, WHRN, EYA1, GSC, EOMES, FOLR1, CCN1, CD…
39	ALL_DE_GENES__ MCP_day6 vs Control_day6.csv	GO:0009790	embryo development	1.88934e-07	1.90777	1.07984e-09	ENSG00000132932, ENSG00000100060, ENSG00000152661, ENSG00000111799, ENSG00000138759, ENSG00000137868, ENSG00000125084, ENSG00000066468, ENSG00000060718, ENSG00000171388, ENSG00000164171, ENSG00000135766, ENSG00000157557, ENSG00000120875, ENSG00000115232, ENSG00000148926, ENSG00000128918, ENSG00000196839, ENSG00000109072, ENSG00000185551, ENSG00000142627, ENSG00000148488, ENSG00000087245, ENSG0000…	96	50.3205	ATP8A2, MFNG, GJA1, COL12A1, FRAS1, STRA6, WNT1, FGFR2, COL11A1, APLN, ITGA2, EGLN1, ETS2, DUSP4, ITGA4, ADM, ALDH1A2, ADA, VTN, NR2F2, EPHA2, ST8SIA6, MMP2, SOX10, WNT4, RBPMS2, ZFPM2, ASCL2, VEGFA, HES7, LAMB1, NKX3-2, ZIC1, COL2A1, ZBTB16, TDRD7, VEGFC, MMP14, FBLL1, MSX1, DUSP5, ITGB5, KBTBD8, CCNB1IP1, WNT5A, MAFB, APBA1, GDF7, ALDH1A3, FGF9, RSPO3, PLXNA4, CITED1, COBL, DLC1, GATA3, TBX6, C…
40	ALL_DE_GENES__ MCP_day6 vs Control_day6.csv	GO:0022604	regulation of cell morphogenesis	0.000810327	2.43822	1.36217e-05	ENSG00000158769, ENSG00000198121, ENSG00000026508, ENSG00000196189, ENSG00000164050, ENSG00000132970, ENSG00000008853, ENSG00000184144, ENSG00000079841, ENSG00000121966, ENSG00000162458, ENSG00000058404, ENSG00000124772, ENSG00000169306, ENSG00000157404, ENSG00000112715, ENSG00000198753, ENSG00000136960, ENSG00000136541, ENSG00000136040, ENSG00000114251, ENSG00000163171, ENSG00000103528, ENSG0000…	29	11.8939	F11R, LPAR1, CD44, SEMA4A, PLXNB1, WASF3, RHOBTB2, CNTN2, RIMS1, CXCR4, FBLIM1, CAMK2B, CPNE5, IL1RAPL1, KIT, VEGFA, PLXNB3, ENPP2, ERMN, PLXNC1, WNT5A, CDC42EP3, SYT17, CORO1A, CCL2, CPNE9, SLC23A2, CDC42EP5, PRAG1
40	ALL_DE_GENES__ MCP_day6 vs Control_day6.csv	GO:1903859	regulation of dendrite extension	0.0460537	4.45005	0.001858	ENSG00000103528, ENSG00000079841, ENSG00000121966, ENSG00000144550, ENSG00000089057, ENSG00000124772	6	1.3483	SYT17, RIMS1, CXCR4, CPNE9, SLC23A2, CPNE5
40	ALL_DE_GENES__ MCP_day6 vs Control_day6.csv	GO:0048639	positive regulation of developmental growth	0.0308577	2.32177	0.00111421	ENSG00000112715, ENSG00000132932, ENSG00000154342, ENSG00000179772, ENSG00000066468, ENSG00000248746, ENSG00000157168, ENSG00000197406, ENSG00000171517, ENSG00000184371, ENSG00000103528, ENSG00000079841, ENSG00000121966, ENSG00000102678, ENSG00000144550, ENSG00000089057, ENSG00000169946, ENSG00000124772	18	7.75272	VEGFA, ATP8A2, WNT3A, FOXS1, FGFR2, ACTN3, NRG1, DIO3, LPAR3, CSF1, SYT17, RIMS1, CXCR4, FGF9, CPNE9, SLC23A2, ZFPM2, CPNE5
40	ALL_DE_GENES__ MCP_day6 vs Control_day6.csv	GO:1903861	positive regulation of dendrite extension	0.0238477	5.19173	0.000782522	ENSG00000103528, ENSG00000079841, ENSG00000121966, ENSG00000144550, ENSG00000089057, ENSG00000124772	6	1.15569	SYT17, RIMS1, CXCR4, CPNE9, SLC23A2, CPNE5
40	ALL_DE_GENES__ MCP_day6 vs Control_day6.csv	GO:0045927	positive regulation of growth	0.0356331	2.01784	0.00133217	ENSG00000131378, ENSG00000112715, ENSG00000132932, ENSG00000154342, ENSG00000179772, ENSG00000066468, ENSG00000248746, ENSG00000157168, ENSG00000197406, ENSG00000157227, ENSG00000171517, ENSG00000184371, ENSG00000113070, ENSG00000103528, ENSG00000079841, ENSG00000121966, ENSG00000102678, ENSG00000108231, ENSG00000144550, ENSG00000089057, ENSG00000169946, ENSG00000176170, ENSG00000124772, ENSG0000…	24	11.8939	RFTN1, VEGFA, ATP8A2, WNT3A, FOXS1, FGFR2, ACTN3, NRG1, DIO3, MMP14, LPAR3, CSF1, HBEGF, SYT17, RIMS1, CXCR4, FGF9, LGI1, CPNE9, SLC23A2, ZFPM2, SPHK1, CPNE5, SFRP2
41	ALL_DE_GENES__ MCP_day6 vs Control_day6.csv	GO:0021871	forebrain regionalization	0.0237989	5.19173	0.000782522	ENSG00000170370, ENSG00000163508, ENSG00000125084, ENSG00000106571, ENSG00000142700, ENSG00000134245	6	1.15569	EMX2, EOMES, WNT1, GLI3, DMRTA2, WNT2B
41	ALL_DE_GENES__ MCP_day6 vs Control_day6.csv	GO:0030900	forebrain development	2.74465e-06	2.39043	2.23307e-08	ENSG00000155511, ENSG00000157933, ENSG00000198121, ENSG00000154342, ENSG00000129244, ENSG00000105810, ENSG00000170370, ENSG00000125084, ENSG00000066468, ENSG00000114861, ENSG00000118257, ENSG00000128918, ENSG00000144868, ENSG00000101438, ENSG00000162490, ENSG00000184144, ENSG00000185551, ENSG00000137261, ENSG00000121966, ENSG00000162552, ENSG00000142700, ENSG00000184226, ENSG00000163666, ENSG0000…	48	20.08	GRIA1, SKI, LPAR1, WNT3A, ATP1B2, CDK6, EMX2, WNT1, FGFR2, FOXP1, NRP2, ALDH1A2, TMEM108, SLC32A1, DRAXIN, CNTN2, NR2F2, KIAA0319, CXCR4, WNT4, DMRTA2, PCDH9, HESX1, GSC, NTRK2, EOMES, LAMB1, ID4, BTG2, ZIC1, FAT4, KCNA1, POU3F3, WNT2B, CDH2, MSX1, CDON, WNT5A, FILIP1, LHX5, SLIT1, GDF7, ALDH1A3, GLI3, PLXNA4, DLC1, ROBO2, KCNC1
41	ALL_DE_GENES__ MCP_day6 vs Control_day6.csv	GO:0007420	brain development	4.70471e-06	1.97383	4.27069e-08	ENSG00000129244, ENSG00000170370, ENSG00000107859, ENSG00000125084, ENSG00000066468, ENSG00000114861, ENSG00000128918, ENSG00000101438, ENSG00000184144, ENSG00000185551, ENSG00000137261, ENSG00000121966, ENSG00000182168, ENSG00000162552, ENSG00000142700, ENSG00000184226, ENSG00000053438, ENSG00000066032, ENSG00000091136, ENSG00000172201, ENSG00000135333, ENSG00000152977, ENSG00000196159, ENSG0000…	71	35.9707	ATP1B2, EMX2, PITX3, WNT1, FGFR2, FOXP1, ALDH1A2, SLC32A1, CNTN2, NR2F2, KIAA0319, CXCR4, UNC5C, WNT4, DMRTA2, PCDH9, NNAT, CTNNA2, LAMB1, ID4, EPHA7, ZIC1, FAT4, PITPNM1, KCNA1, WNT2B, MSX1, WNT5A, NDRG2, MAFB, FILIP1, SLIT1, GDF7, ALDH1A3, FGF9, NANOS1, PLXNA4, CITED1, DLC1, GRIA1, SKI, LPAR1, WNT3A, CDK6, GBA1, NME5, LDHA, PADI2, NRP2, TMEM108, DRAXIN, SPHK2, SPHK1, HESX1, NEGR1, WHRN, GSC, NT…
41	ALL_DE_GENES__ MCP_day6 vs Control_day6.csv	GO:0060322	head development	8.30149e-07	2.00634	5.4145e-09	ENSG00000129244, ENSG00000137868, ENSG00000170370, ENSG00000107859, ENSG00000125084, ENSG00000066468, ENSG00000114861, ENSG00000128918, ENSG00000101438, ENSG00000184144, ENSG00000185551, ENSG00000137261, ENSG00000121966, ENSG00000126458, ENSG00000087245, ENSG00000182168, ENSG00000162552, ENSG00000142700, ENSG00000184226, ENSG00000053438, ENSG00000066032, ENSG00000091136, ENSG00000172201, ENSG0000…	77	38.3784	ATP1B2, STRA6, EMX2, PITX3, WNT1, FGFR2, FOXP1, ALDH1A2, SLC32A1, CNTN2, NR2F2, KIAA0319, CXCR4, RRAS, MMP2, UNC5C, WNT4, DMRTA2, PCDH9, NNAT, CTNNA2, LAMB1, ID4, EPHA7, ZIC1, FAT4, COL2A1, PITPNM1, KCNA1, WNT2B, MMP14, MSX1, WNT5A, NDRG2, MAFB, FILIP1, SLIT1, GDF7, ALDH1A3, FGF9, NANOS1, PLXNA4, CITED1, DLC1, GRIA1, SKI, LPAR1, WNT3A, CDK6, ARID5B, GBA1, NME5, LDHA, PADI2, NRP2, TMEM108, DRAXIN,…
41	ALL_DE_GENES__ MCP_day6 vs Control_day6.csv	GO:0003002	regionalization	0.00646405	1.92005	0.00015343	ENSG00000157933, ENSG00000158747, ENSG00000154342, ENSG00000152661, ENSG00000170370, ENSG00000131668, ENSG00000125084, ENSG00000066468, ENSG00000138696, ENSG00000157557, ENSG00000118257, ENSG00000128918, ENSG00000185551, ENSG00000124216, ENSG00000142700, ENSG00000167646, ENSG00000103034, ENSG00000179111, ENSG00000133937, ENSG00000163508, ENSG00000109705, ENSG00000159388, ENSG00000109906, ENSG0000…	38	19.7911	SKI, NBL1, WNT3A, GJA1, EMX2, BARX1, WNT1, FGFR2, BMPR1B, ETS2, NRP2, ALDH1A2, NR2F2, SNAI1, DMRTA2, DNAAF3, NDRG4, HES7, GSC, EOMES, NKX3-2, BTG2, ZBTB16, TDRD7, FOLR1, WNT2B, DMRT3, CIMAP3, RING1, HEY1, MSX1, CDON, WNT5A, MAFB, GLI3, COBL, TBX6, SFRP2
41	ALL_DE_GENES__ MCP_day6 vs Control_day6.csv	GO:0007389	pattern specification process	0.000468571	2.03154	7.15207e-06	ENSG00000157933, ENSG00000158747, ENSG00000100060, ENSG00000154342, ENSG00000152661, ENSG00000170370, ENSG00000131668, ENSG00000125084, ENSG00000066468, ENSG00000138696, ENSG00000157557, ENSG00000118257, ENSG00000128918, ENSG00000185551, ENSG00000124216, ENSG00000142700, ENSG00000167646, ENSG00000103034, ENSG00000104313, ENSG00000179111, ENSG00000133937, ENSG00000163508, ENSG00000109705, ENSG0000…	45	22.1506	SKI, NBL1, MFNG, WNT3A, GJA1, EMX2, BARX1, WNT1, FGFR2, BMPR1B, ETS2, NRP2, ALDH1A2, NR2F2, SNAI1, DMRTA2, DNAAF3, NDRG4, EYA1, HES7, GSC, EOMES, NKX3-2, BTG2, ZIC1, STC1, ZBTB16, TDRD7, FOLR1, WNT2B, DMRT3, APC2, CIMAP3, RING1, HEY1, MSX1, CDON, WNT5A, MAFB, SIM2, DCHS1, GLI3, COBL, TBX6, SFRP2
42	ALL_DE_GENES__ MCP_day6 vs Control_day6.csv	GO:0045595	regulation of cell differentiation	2.20511e-12	1.93896	5.18953e-15	ENSG00000187608, ENSG00000077238, ENSG00000182718, ENSG00000179388, ENSG00000125084, ENSG00000066468, ENSG00000164050, ENSG00000114861, ENSG00000196569, ENSG00000111199, ENSG00000113494, ENSG00000148926, ENSG00000196839, ENSG00000141052, ENSG00000174808, ENSG00000121966, ENSG00000126458, ENSG00000162552, ENSG00000142700, ENSG00000112715, ENSG00000077009, ENSG00000104413, ENSG00000091136, ENSG0000…	145	74.7825	ISG15, IL4R, ANXA2, EGR3, WNT1, FGFR2, PLXNB1, FOXP1, LAMA2, TRPV4, PRLR, ADM, ADA, MYOCD, BTC, CXCR4, RRAS, WNT4, DMRTA2, VEGFA, NMRK2, ESRP1, LAMB1, NKX3-2, EPHA7, COL5A2, MMP14, MSX1, TCF7, ACTL6B, RHOH, GDF7, GAS6, DUSP10, CITED1, GATA3, CEBPD, BHLHA15, WNT3A, FAM210B, CDK6, CRIM1, APOB, NLGN1, HDAC7, TRPM4, TESC, TNN, ZNF703, RAMP2, STAT5A, EYA1, NTRK2, WIF1, CCDC3, PLXNB3, PRKG2, NRG1, SPP1…
42	ALL_DE_GENES__ MCP_day6 vs Control_day6.csv	GO:0045597	positive regulation of cell differentiation	3.85868e-08	2.06469	1.84216e-10	ENSG00000158769, ENSG00000156466, ENSG00000152661, ENSG00000187608, ENSG00000077238, ENSG00000179388, ENSG00000244405, ENSG00000205683, ENSG00000164050, ENSG00000196569, ENSG00000148926, ENSG00000196839, ENSG00000141052, ENSG00000174808, ENSG00000121966, ENSG00000126458, ENSG00000140600, ENSG00000058404, ENSG00000100146, ENSG00000162552, ENSG00000142700, ENSG00000106366, ENSG00000169306, ENSG0000…	86	41.6528	F11R, GDF6, GJA1, ISG15, IL4R, EGR3, ETV5, DPF3, PLXNB1, LAMA2, ADM, ADA, MYOCD, BTC, CXCR4, RRAS, SH3GL3, CAMK2B, SOX10, WNT4, DMRTA2, SERPINE1, IL1RAPL1, VEGFA, LAMB1, ID4, ETV4, ZBTB16, VEGFC, MMP14, CCN2, CSF1, ACTL6B, RHOH, GDF7, GAS6, DUSP10, GATA3, CEBPD, NBL1, WNT3A, NEDD9, FAM210B, FAXDC2, ACTN3, BMPR1B, AGT, CEBPB, GDPD2, LPAR3, ATOH8, ADRA2B, APOB, FFAR4, NKX6-1, TRPM4, SNAI1, TESC, PI…
42	ALL_DE_GENES__ MCP_day6 vs Control_day6.csv	GO:0010720	positive regulation of cell development	0.0101568	1.8407	0.000262935	ENSG00000158769, ENSG00000154342, ENSG00000111859, ENSG00000077238, ENSG00000179388, ENSG00000244405, ENSG00000248746, ENSG00000164050, ENSG00000171517, ENSG00000196839, ENSG00000121966, ENSG00000163623, ENSG00000058404, ENSG00000100146, ENSG00000088992, ENSG00000142700, ENSG00000169306, ENSG00000157404, ENSG00000112715, ENSG00000148053, ENSG00000168918, ENSG00000172201, ENSG00000198753, ENSG0000…	39	21.1876	F11R, WNT3A, NEDD9, IL4R, EGR3, ETV5, ACTN3, PLXNB1, LPAR3, ADA, CXCR4, NKX6-1, CAMK2B, SOX10, TESC, DMRTA2, IL1RAPL1, KIT, VEGFA, NTRK2, INPP5D, ID4, PLXNB3, ZBTB16, GJC2, VEGFC, MMP14, PLXNC1, CDON, CSF1, ACTL6B, RHOH, GAS6, DUSP10, GLI3, KITLG, ROBO2, RET, GATA3
42	ALL_DE_GENES__ MCP_day6 vs Control_day6.csv	GO:1902692	regulation of neuroblast proliferation	0.00827041	4.24778	0.000207428	ENSG00000064309, ENSG00000112715, ENSG00000089116, ENSG00000172201, ENSG00000159388, ENSG00000106571, ENSG00000100146, ENSG00000142700, ENSG00000150630	9	2.11876	CDON, VEGFA, LHX5, ID4, BTG2, GLI3, SOX10, DMRTA2, VEGFC
42	ALL_DE_GENES__ MCP_day6 vs Control_day6.csv	GO:2000179	positive regulation of neural precursor cell proliferation	0.00882729	3.84572	0.000221988	ENSG00000064309, ENSG00000112715, ENSG00000154342, ENSG00000107859, ENSG00000172201, ENSG00000106571, ENSG00000100146, ENSG00000142700, ENSG00000198835, ENSG00000150630	10	2.60029	CDON, VEGFA, WNT3A, PITX3, ID4, GLI3, SOX10, DMRTA2, GJC2, VEGFC
42	ALL_DE_GENES__ MCP_day6 vs Control_day6.csv	GO:0042127	regulation of cell population proliferation	4.00462e-10	1.81507	1.37329e-12	ENSG00000179388, ENSG00000125084, ENSG00000066468, ENSG00000171388, ENSG00000164050, ENSG00000164171, ENSG00000114861, ENSG00000213949, ENSG00000111077, ENSG00000122779, ENSG00000113494, ENSG00000148926, ENSG00000119888, ENSG00000128918, ENSG00000196839, ENSG00000141052, ENSG00000174808, ENSG00000185551, ENSG00000276043, ENSG00000142700, ENSG00000184347, ENSG00000112715, ENSG00000130203, ENSG0000…	145	79.8867	EGR3, WNT1, FGFR2, APLN, PLXNB1, ITGA2, FOXP1, ITGA1, TNS2, TRIM24, PRLR, ADM, EPCAM, ALDH1A2, ADA, MYOCD, BTC, NR2F2, UHRF1, DMRTA2, SLIT3, VEGFA, APOE, LAMB1, MSX1, CDH3, NDRG2, ACTL6B, CORO1A, GAS6, DUSP10, LMO1, CCL2, CITED1, DLC1, GATA3, FGF22, WNT3A, CDK6, NGFR, TNC, MTSS1, NRP2, CNMD, NR4A3, SPHK2, TRPM4, TESC, TNN, SPHK1, ZNF703, STAT5A, EYA1, NTRK2, PLXNB3, VEGFB, NRG1, PGF, POU3F3, CCN1…
42	ALL_DE_GENES__ MCP_day6 vs Control_day6.csv	GO:0008284	positive regulation of cell population proliferation	1.18394e-05	1.82322	1.21005e-07	ENSG00000152661, ENSG00000179388, ENSG00000107859, ENSG00000125084, ENSG00000244405, ENSG00000066468, ENSG00000171388, ENSG00000177606, ENSG00000164171, ENSG00000114861, ENSG00000115232, ENSG00000113494, ENSG00000148926, ENSG00000119888, ENSG00000128918, ENSG00000196839, ENSG00000141052, ENSG00000174808, ENSG00000087245, ENSG00000100146, ENSG00000120156, ENSG00000142700, ENSG00000166831, ENSG0000…	82	44.9754	GJA1, EGR3, PITX3, WNT1, ETV5, FGFR2, APLN, JUN, ITGA2, FOXP1, ITGA4, PRLR, ADM, EPCAM, ALDH1A2, ADA, MYOCD, BTC, MMP2, SOX10, TEK, DMRTA2, RBPMS2, ZFPM2, VEGFA, FOSL2, LAMB1, CDH13, ID4, LEPR, VEGFC, CSF1, CDH3, WNT5A, ACTL6B, CORO1A, GAS6, VEGFD, FGF9, CITED1, CDKN1A, FGF22, WNT3A, CDK6, NGFR, TNC, AGT, CCND2, NRP2, MATK, HBEGF, IRS1, NR4A3, SPHK2, TRPM4, SPHK1, CLDN1, KIT, ZNF703, IL11, STAT5A…
42	ALL_DE_GENES__ MCP_day6 vs Control_day6.csv	GO:0002052	positive regulation of neuroblast proliferation	0.0129678	5.0127	0.000360992	ENSG00000064309, ENSG00000112715, ENSG00000172201, ENSG00000106571, ENSG00000100146, ENSG00000142700, ENSG00000150630	7	1.39645	CDON, VEGFA, ID4, GLI3, SOX10, DMRTA2, VEGFC
42	ALL_DE_GENES__ MCP_day6 vs Control_day6.csv	GO:0060284	regulation of cell development	3.46972e-05	1.85782	3.8962e-07	ENSG00000158769, ENSG00000187608, ENSG00000077238, ENSG00000182718, ENSG00000179388, ENSG00000107859, ENSG00000244405, ENSG00000164050, ENSG00000114861, ENSG00000133104, ENSG00000196839, ENSG00000137261, ENSG00000121966, ENSG00000058404, ENSG00000006071, ENSG00000100146, ENSG00000142700, ENSG00000169306, ENSG00000183734, ENSG00000112715, ENSG00000179111, ENSG00000078018, ENSG00000172201, ENSG0000…	73	39.2933	F11R, ISG15, IL4R, ANXA2, EGR3, PITX3, ETV5, PLXNB1, FOXP1, SPART, ADA, KIAA0319, CXCR4, CAMK2B, ABCC8, SOX10, DMRTA2, IL1RAPL1, ASCL2, VEGFA, HES7, MAP2, ID4, EPHA7, ZBTB16, VEGFC, MMP14, CSF1, WNT5A, TCF7, MAFB, ACTL6B, RHOH, SLIT1, GAS6, DUSP10, PRDM16, GATA3, TBX6, LGALS1, SKI, WNT3A, NEDD9, FAM210B, FAXDC2, CDK6, ACTN3, CEBPB, SORL1, LPAR3, DRAXIN, HLA-B, NKX6-1, TESC, ZFP36, KIT, STAT5A, NT…
42	ALL_DE_GENES__ MCP_day6 vs Control_day6.csv	GO:2000177	regulation of neural precursor cell proliferation	0.00540453	3.16018	0.000124284	ENSG00000112715, ENSG00000154342, ENSG00000107859, ENSG00000172201, ENSG00000159388, ENSG00000198835, ENSG00000150630, ENSG00000170558, ENSG00000064309, ENSG00000114251, ENSG00000089116, ENSG00000106571, ENSG00000100146, ENSG00000142700	14	4.43013	VEGFA, WNT3A, PITX3, ID4, BTG2, GJC2, VEGFC, CDH2, CDON, WNT5A, LHX5, GLI3, SOX10, DMRTA2
42	ALL_DE_GENES__ MCP_day6 vs Control_day6.csv	GO:0050767	regulation of neurogenesis	3.48053e-05	2.34557	3.93175e-07	ENSG00000157933, ENSG00000154342, ENSG00000182718, ENSG00000107859, ENSG00000244405, ENSG00000164050, ENSG00000133104, ENSG00000137642, ENSG00000171517, ENSG00000162490, ENSG00000137261, ENSG00000121966, ENSG00000163623, ENSG00000058404, ENSG00000006071, ENSG00000100146, ENSG00000142700, ENSG00000169306, ENSG00000183734, ENSG00000157404, ENSG00000112715, ENSG00000179111, ENSG00000148053, ENSG0000…	41	17.4797	SKI, WNT3A, ANXA2, PITX3, ETV5, PLXNB1, SPART, SORL1, LPAR3, DRAXIN, KIAA0319, CXCR4, NKX6-1, CAMK2B, ABCC8, SOX10, DMRTA2, IL1RAPL1, ASCL2, KIT, VEGFA, HES7, NTRK2, MAP2, ID4, EPHA7, BTG2, PLXNB3, GJC2, S100A10, VEGFC, SPP1, PLXNC1, HEY1, CDON, WNT5A, SLIT1, DUSP10, GLI3, ROBO2, NR1D1
43	ALL_DE_GENES__ MCP_day6 vs Control_day6.csv	GO:0071425	hematopoietic stem cell proliferation	0.028478	4.98406	0.000988076	ENSG00000114251, ENSG00000125084, ENSG00000177628, ENSG00000085276, ENSG00000134245, ENSG00000145423	6	1.20384	WNT5A, WNT1, GBA1, MECOM, WNT2B, SFRP2
44	ALL_DE_GENES__ MCP_day6 vs Control_day6.csv	GO:0010954	positive regulation of protein processing	0.0284229	4.98406	0.000988076	ENSG00000145506, ENSG00000184144, ENSG00000182718, ENSG00000148180, ENSG00000197747, ENSG00000157227	6	1.20384	NKD2, CNTN2, ANXA2, GSN, S100A10, MMP14
44	ALL_DE_GENES__ MCP_day6 vs Control_day6.csv	GO:1903319	positive regulation of protein maturation	0.0336382	4.79236	0.00123271	ENSG00000145506, ENSG00000184144, ENSG00000182718, ENSG00000148180, ENSG00000197747, ENSG00000157227	6	1.25199	NKD2, CNTN2, ANXA2, GSN, S100A10, MMP14
44	ALL_DE_GENES__ MCP_day6 vs Control_day6.csv	GO:0010557	positive regulation of macromolecule biosynthetic process	0.0261152	1.28413	0.000890292	ENSG00000180530, ENSG00000187608, ENSG00000160888, ENSG00000077238, ENSG00000182718, ENSG00000179388, ENSG00000125084, ENSG00000066468, ENSG00000171388, ENSG00000164171, ENSG00000114861, ENSG00000111199, ENSG00000073150, ENSG00000175745, ENSG00000141574, ENSG00000122779, ENSG00000119888, ENSG00000128918, ENSG00000141052, ENSG00000158286, ENSG00000185551, ENSG00000276043, ENSG00000184588, ENSG0000…	157	122.262	NRIP1, ISG15, IER2, IL4R, ANXA2, EGR3, WNT1, FGFR2, APLN, ITGA2, FOXP1, TRPV4, PANX2, NR2F1, SECTM1, TRIM24, EPCAM, ALDH1A2, MYOCD, RNF207, NR2F2, UHRF1, PDE4B, WNT4, KLF15, HAS3, RFTN1, VEGFA, APOE, GLIS3, AMH, ZIC1, ELK4, MMP14, NFIX, MSX1, BTN3A2, CDH3, ACTL6B, GDF7, GAS6, LMO1, CCL2, CITED1, CREB3L2, GATA3, CEBPD, BHLHA15, BCL3, WNT3A, CDK6, CTCFL, NGFR, TNC, TRIM22, GSN, PADI2, IRF2, POU5F1,…
44	ALL_DE_GENES__ MCP_day6 vs Control_day6.csv	GO:0009891	positive regulation of biosynthetic process	0.0118479	1.2994	0.00031707	ENSG00000180530, ENSG00000187608, ENSG00000160888, ENSG00000077238, ENSG00000182718, ENSG00000179388, ENSG00000125084, ENSG00000066468, ENSG00000171388, ENSG00000164171, ENSG00000114861, ENSG00000111199, ENSG00000073150, ENSG00000175745, ENSG00000141574, ENSG00000122779, ENSG00000148926, ENSG00000119888, ENSG00000128918, ENSG00000141052, ENSG00000158286, ENSG00000185551, ENSG00000276043, ENSG0000…	166	127.751	NRIP1, ISG15, IER2, IL4R, ANXA2, EGR3, WNT1, FGFR2, APLN, ITGA2, FOXP1, TRPV4, PANX2, NR2F1, SECTM1, TRIM24, ADM, EPCAM, ALDH1A2, MYOCD, RNF207, NR2F2, UHRF1, PDE4B, ASS1, WNT4, KLF15, HAS3, RFTN1, VEGFA, APOE, GLIS3, AMH, ZIC1, ELK4, MMP14, NFIX, MSX1, BTN3A2, CDH3, ACTL6B, GDF7, GAS6, LMO1, PMEL, CCL2, CITED1, CREB3L2, GATA3, CEBPD, BHLHA15, BCL3, WNT3A, CDK6, CTCFL, NGFR, TNC, TRIM22, GSN, PAD…
45	ALL_DE_GENES__ MCP_day6 vs Control_day6.csv	GO:0034331	cell junction maintenance	0.000295139	4.88633	4.04844e-06	ENSG00000186472, ENSG00000095397, ENSG00000161681, ENSG00000164251, ENSG00000079841, ENSG00000221866, ENSG00000164061, ENSG00000170873, ENSG00000108797, ENSG00000196415, ENSG00000162105, ENSG00000163347	12	2.45583	PCLO, WHRN, SHANK1, F2RL1, RIMS1, PLXNA4, BSN, MTSS1, CNTNAP1, PRTN3, SHANK2, CLDN1
45	ALL_DE_GENES__ MCP_day6 vs Control_day6.csv	GO:0043954	cellular component maintenance	0.00107123	3.97014	1.84398e-05	ENSG00000095397, ENSG00000164061, ENSG00000170873, ENSG00000196415, ENSG00000186472, ENSG00000161681, ENSG00000141052, ENSG00000164251, ENSG00000079841, ENSG00000221866, ENSG00000108797, ENSG00000162105, ENSG00000163347	13	3.27444	WHRN, BSN, MTSS1, PRTN3, PCLO, SHANK1, MYOCD, F2RL1, RIMS1, PLXNA4, CNTNAP1, SHANK2, CLDN1
46	ALL_DE_GENES__ MCP_day6 vs Control_day6.csv	GO:0097106	postsynaptic density organization	0.0337	4.79236	0.00123271	ENSG00000144868, ENSG00000161681, ENSG00000169760, ENSG00000165985, ENSG00000108797, ENSG00000162105	6	1.25199	TMEM108, SHANK1, NLGN1, C1QL3, CNTNAP1, SHANK2
47	ALL_DE_GENES__ MCP_day6 vs Control_day6.csv	GO:0006940	regulation of smooth muscle contraction	0.0162928	3.51981	0.00046889	ENSG00000157404, ENSG00000196839, ENSG00000274286, ENSG00000141052, ENSG00000109255, ENSG00000080644, ENSG00000164171, ENSG00000130176, ENSG00000176170, ENSG00000164116	10	2.84106	KIT, ADA, ADRA2B, MYOCD, NMU, CHRNA3, ITGA2, CNN1, SPHK1, GUCY1A1
47	ALL_DE_GENES__ MCP_day6 vs Control_day6.csv	GO:0006937	regulation of muscle contraction	3.48889e-05	3.12755	3.98811e-07	ENSG00000092054, ENSG00000134755, ENSG00000118194, ENSG00000248746, ENSG00000080644, ENSG00000164171, ENSG00000130176, ENSG00000111199, ENSG00000196839, ENSG00000274286, ENSG00000141052, ENSG00000158286, ENSG00000130528, ENSG00000130529, ENSG00000109255, ENSG00000184588, ENSG00000176170, ENSG00000164116, ENSG00000157404, ENSG00000105048, ENSG00000089250, ENSG00000114854, ENSG00000159167, ENSG0000…	25	7.99349	MYH7, DSC2, TNNT2, ACTN3, CHRNA3, ITGA2, CNN1, TRPV4, ADA, ADRA2B, MYOCD, RNF207, HRC, TRPM4, NMU, PDE4B, SPHK1, GUCY1A1, KIT, TNNT1, NOS1, TNNC1, STC1, KCNA1, GSTO1
47	ALL_DE_GENES__ MCP_day6 vs Control_day6.csv	GO:0045933	positive regulation of muscle contraction	0.00427238	4.23814	9.48012e-05	ENSG00000157404, ENSG00000196839, ENSG00000274286, ENSG00000141052, ENSG00000248746, ENSG00000109255, ENSG00000164171, ENSG00000148834, ENSG00000111199, ENSG00000176170	10	2.35952	KIT, ADA, ADRA2B, MYOCD, ACTN3, NMU, ITGA2, GSTO1, TRPV4, SPHK1
47	ALL_DE_GENES__ MCP_day6 vs Control_day6.csv	GO:0045987	positive regulation of smooth muscle contraction	0.0188131	4.6893	0.000559132	ENSG00000157404, ENSG00000196839, ENSG00000274286, ENSG00000141052, ENSG00000109255, ENSG00000164171, ENSG00000176170	7	1.49276	KIT, ADA, ADRA2B, MYOCD, NMU, ITGA2, SPHK1
48	ALL_DE_GENES__ MCP_day6 vs Control_day6.csv	GO:0085029	extracellular matrix assembly	0.0187707	4.6893	0.000559132	ENSG00000103044, ENSG00000131477, ENSG00000166482, ENSG00000183087, ENSG00000049540, ENSG00000090006, ENSG00000170961	7	1.49276	HAS3, RAMP2, MFAP4, GAS6, ELN, LTBP4, HAS2
48	ALL_DE_GENES__ MCP_day6 vs Control_day6.csv	GO:0030198	extracellular matrix organization	1.29874e-06	2.80834	8.90746e-09	ENSG00000069399, ENSG00000154342, ENSG00000111799, ENSG00000182718, ENSG00000132031, ENSG00000120708, ENSG00000060718, ENSG00000164171, ENSG00000185070, ENSG00000143537, ENSG00000109072, ENSG00000049540, ENSG00000090006, ENSG00000087245, ENSG00000178031, ENSG00000166415, ENSG00000103044, ENSG00000131477, ENSG00000158859, ENSG00000077942, ENSG00000197565, ENSG00000197467, ENSG00000139219, ENSG0000…	38	13.5311	BCL3, WNT3A, COL12A1, ANXA2, MATN3, TGFBI, COL11A1, ITGA2, FLRT2, ADAM15, VTN, ELN, LTBP4, MMP2, ADAMTSL1, WDR72, HAS3, RAMP2, ADAMTS4, FBLN1, COL4A6, COL13A1, COL2A1, HAS2, COL5A2, MMP14, EGFL6, ADAMTSL2, CCN1, SULF1, ADAMTS17, MFAP4, COL11A2, GAS6, ADAMTS2, COL9A3, P4HA1, SFRP2
48	ALL_DE_GENES__ MCP_day6 vs Control_day6.csv	GO:0045229	external encapsulating structure organization	1.52083e-06	2.78849	1.08397e-08	ENSG00000069399, ENSG00000154342, ENSG00000111799, ENSG00000182718, ENSG00000132031, ENSG00000120708, ENSG00000060718, ENSG00000164171, ENSG00000185070, ENSG00000143537, ENSG00000109072, ENSG00000049540, ENSG00000090006, ENSG00000087245, ENSG00000178031, ENSG00000166415, ENSG00000103044, ENSG00000131477, ENSG00000158859, ENSG00000077942, ENSG00000197565, ENSG00000197467, ENSG00000139219, ENSG0000…	38	13.6275	BCL3, WNT3A, COL12A1, ANXA2, MATN3, TGFBI, COL11A1, ITGA2, FLRT2, ADAM15, VTN, ELN, LTBP4, MMP2, ADAMTSL1, WDR72, HAS3, RAMP2, ADAMTS4, FBLN1, COL4A6, COL13A1, COL2A1, HAS2, COL5A2, MMP14, EGFL6, ADAMTSL2, CCN1, SULF1, ADAMTS17, MFAP4, COL11A2, GAS6, ADAMTS2, COL9A3, P4HA1, SFRP2
48	ALL_DE_GENES__ MCP_day6 vs Control_day6.csv	GO:0043062	extracellular structure organization	1.39215e-06	2.79838	9.8289e-09	ENSG00000069399, ENSG00000154342, ENSG00000111799, ENSG00000182718, ENSG00000132031, ENSG00000120708, ENSG00000060718, ENSG00000164171, ENSG00000185070, ENSG00000143537, ENSG00000109072, ENSG00000049540, ENSG00000090006, ENSG00000087245, ENSG00000178031, ENSG00000166415, ENSG00000103044, ENSG00000131477, ENSG00000158859, ENSG00000077942, ENSG00000197565, ENSG00000197467, ENSG00000139219, ENSG0000…	38	13.5793	BCL3, WNT3A, COL12A1, ANXA2, MATN3, TGFBI, COL11A1, ITGA2, FLRT2, ADAM15, VTN, ELN, LTBP4, MMP2, ADAMTSL1, WDR72, HAS3, RAMP2, ADAMTS4, FBLN1, COL4A6, COL13A1, COL2A1, HAS2, COL5A2, MMP14, EGFL6, ADAMTSL2, CCN1, SULF1, ADAMTS17, MFAP4, COL11A2, GAS6, ADAMTS2, COL9A3, P4HA1, SFRP2
49	ALL_DE_GENES__ MCP_day6 vs Control_day6.csv	GO:0110110	positive regulation of animal organ morphogenesis	0.00995027	4.61487	0.000254912	ENSG00000163132, ENSG00000184371, ENSG00000204531, ENSG00000064300, ENSG00000162552, ENSG00000185008, ENSG00000107485, ENSG00000134245	8	1.73353	MSX1, CSF1, POU5F1, NGFR, WNT4, ROBO2, GATA3, WNT2B
50	ALL_DE_GENES__ MCP_day6 vs Control_day6.csv	GO:0071542	dopaminergic neuron differentiation	0.00992422	4.61487	0.000254912	ENSG00000112715, ENSG00000154342, ENSG00000114251, ENSG00000107859, ENSG00000165197, ENSG00000125084, ENSG00000142700, ENSG00000147655	8	1.73353	VEGFA, WNT3A, WNT5A, PITX3, VEGFD, WNT1, DMRTA2, RSPO2
51	ALL_DE_GENES__ MCP_day6 vs Control_day6.csv	GO:0007498	mesoderm development	0.00754721	2.69494	0.000186244	ENSG00000112715, ENSG00000154342, ENSG00000104313, ENSG00000179111, ENSG00000163508, ENSG00000104899, ENSG00000066468, ENSG00000164171, ENSG00000157557, ENSG00000141574, ENSG00000114251, ENSG00000142627, ENSG00000172809, ENSG00000124216, ENSG00000149922, ENSG00000169946, ENSG00000145423	17	6.30811	VEGFA, WNT3A, EYA1, HES7, EOMES, AMH, FGFR2, ITGA2, ETS2, SECTM1, WNT5A, EPHA2, RPL38, SNAI1, TBX6, ZFPM2, SFRP2
51	ALL_DE_GENES__ MCP_day6 vs Control_day6.csv	GO:0048333	mesodermal cell differentiation	0.0391372	4.61487	0.00152107	ENSG00000154342, ENSG00000104313, ENSG00000066468, ENSG00000164171, ENSG00000149922, ENSG00000145423	6	1.30015	WNT3A, EYA1, FGFR2, ITGA2, TBX6, SFRP2
51	ALL_DE_GENES__ MCP_day6 vs Control_day6.csv	GO:0001707	mesoderm formation	0.0456404	2.9667	0.00183826	ENSG00000154342, ENSG00000114251, ENSG00000104313, ENSG00000163508, ENSG00000142627, ENSG00000066468, ENSG00000164171, ENSG00000124216, ENSG00000149922, ENSG00000145423	10	3.37075	WNT3A, WNT5A, EYA1, EOMES, EPHA2, FGFR2, ITGA2, SNAI1, TBX6, SFRP2
52	ALL_DE_GENES__ MCP_day6 vs Control_day6.csv	GO:0021846	cell proliferation in forebrain	0.0390696	4.61487	0.00152107	ENSG00000154342, ENSG00000170370, ENSG00000089116, ENSG00000066468, ENSG00000106571, ENSG00000198914	6	1.30015	WNT3A, EMX2, LHX5, FGFR2, GLI3, POU3F3
52	ALL_DE_GENES__ MCP_day6 vs Control_day6.csv	GO:0061351	neural precursor cell proliferation	0.0216361	2.69201	0.000676491	ENSG00000112715, ENSG00000154342, ENSG00000170370, ENSG00000125084, ENSG00000172201, ENSG00000159388, ENSG00000066468, ENSG00000111262, ENSG00000198914, ENSG00000064309, ENSG00000089116, ENSG00000106571, ENSG00000100146, ENSG00000142700	14	5.20058	VEGFA, WNT3A, EMX2, WNT1, ID4, BTG2, FGFR2, KCNA1, POU3F3, CDON, LHX5, GLI3, SOX10, DMRTA2
53	ALL_DE_GENES__ MCP_day6 vs Control_day6.csv	GO:0038084	vascular endothelial growth factor signaling pathway	0.000130756	4.54276	1.65292e-06	ENSG00000157404, ENSG00000112715, ENSG00000148053, ENSG00000135333, ENSG00000066468, ENSG00000153208, ENSG00000173511, ENSG00000119630, ENSG00000150630, ENSG00000118257, ENSG00000165197, ENSG00000142627, ENSG00000120156, ENSG00000165731	14	3.08183	KIT, VEGFA, NTRK2, EPHA7, FGFR2, MERTK, VEGFB, PGF, VEGFC, NRP2, VEGFD, EPHA2, TEK, RET
53	ALL_DE_GENES__ MCP_day6 vs Control_day6.csv	GO:0035924	cellular response to vascular endothelial growth factor stimulus	6.03561e-05	4.0579	7.18332e-07	ENSG00000157404, ENSG00000131477, ENSG00000112715, ENSG00000148053, ENSG00000179388, ENSG00000135333, ENSG00000066468, ENSG00000153208, ENSG00000173511, ENSG00000119630, ENSG00000150630, ENSG00000118257, ENSG00000165197, ENSG00000142627, ENSG00000120156, ENSG00000165731, ENSG00000176170	17	4.18936	KIT, RAMP2, VEGFA, NTRK2, EGR3, EPHA7, FGFR2, MERTK, VEGFB, PGF, VEGFC, NRP2, VEGFD, EPHA2, TEK, RET, SPHK1
54	ALL_DE_GENES__ MCP_day6 vs Control_day6.csv	GO:0034311	diol metabolic process	0.021761	4.54276	0.00068625	ENSG00000172296, ENSG00000228716, ENSG00000141934, ENSG00000063176, ENSG00000138669, ENSG00000177628, ENSG00000176170	7	1.54091	SPTLC3, DHFR, PLPP2, SPHK2, PRKG2, GBA1, SPHK1
55	ALL_DE_GENES__ MCP_day6 vs Control_day6.csv	GO:0061036	positive regulation of cartilage development	0.0217147	4.54276	0.00068625	ENSG00000142871, ENSG00000156466, ENSG00000114251, ENSG00000106571, ENSG00000138669, ENSG00000109906, ENSG00000138696	7	1.54091	CCN1, GDF6, WNT5A, GLI3, PRKG2, ZBTB16, BMPR1B
56	ALL_DE_GENES__ MCP_day6 vs Control_day6.csv	GO:0035987	endodermal cell differentiation	0.00264001	4.51454	5.36097e-05	ENSG00000115232, ENSG00000082781, ENSG00000111799, ENSG00000204531, ENSG00000163508, ENSG00000109072, ENSG00000091136, ENSG00000060718, ENSG00000087245, ENSG00000157227	10	2.21506	ITGA4, ITGB5, COL12A1, POU5F1, EOMES, VTN, LAMB1, COL11A1, MMP2, MMP14
56	ALL_DE_GENES__ MCP_day6 vs Control_day6.csv	GO:0001706	endoderm formation	0.000695005	4.45005	1.14027e-05	ENSG00000120875, ENSG00000115232, ENSG00000138166, ENSG00000082781, ENSG00000111799, ENSG00000204531, ENSG00000163508, ENSG00000109072, ENSG00000091136, ENSG00000060718, ENSG00000087245, ENSG00000157227	12	2.6966	DUSP4, ITGA4, DUSP5, ITGB5, COL12A1, POU5F1, EOMES, VTN, LAMB1, COL11A1, MMP2, MMP14
56	ALL_DE_GENES__ MCP_day6 vs Control_day6.csv	GO:0007492	endoderm development	0.01982	3.00244	0.000599719	ENSG00000120875, ENSG00000115232, ENSG00000138166, ENSG00000082781, ENSG00000111799, ENSG00000204531, ENSG00000163508, ENSG00000109072, ENSG00000091136, ENSG00000060718, ENSG00000087245, ENSG00000157227	12	3.99674	DUSP4, ITGA4, DUSP5, ITGB5, COL12A1, POU5F1, EOMES, VTN, LAMB1, COL11A1, MMP2, MMP14
57	ALL_DE_GENES__ MCP_day6 vs Control_day6.csv	GO:0016339	calcium-dependent cell-cell adhesion via plasma membrane cell adhesion molecules	0.0026313	4.51454	5.36097e-05	ENSG00000170558, ENSG00000113361, ENSG00000129474, ENSG00000079112, ENSG00000062038, ENSG00000140937, ENSG00000166341, ENSG00000169760, ENSG00000140945, ENSG00000113100	10	2.21506	CDH2, CDH6, AJUBA, CDH17, CDH3, CDH11, DCHS1, NLGN1, CDH13, CDH9
57	ALL_DE_GENES__ MCP_day6 vs Control_day6.csv	GO:0098742	cell-cell adhesion via plasma-membrane adhesion molecules	3.88194e-05	2.61568	4.4896e-07	ENSG00000134755, ENSG00000175161, ENSG00000140937, ENSG00000149573, ENSG00000162706, ENSG00000134115, ENSG00000148948, ENSG00000184144, ENSG00000169760, ENSG00000184226, ENSG00000166897, ENSG00000169306, ENSG00000163347, ENSG00000099834, ENSG00000129474, ENSG00000140945, ENSG00000198753, ENSG00000196159, ENSG00000165194, ENSG00000113100, ENSG00000205076, ENSG00000165376, ENSG00000170558, ENSG0000…	33	12.6162	DSC2, CADM2, CDH11, MPZL2, CADM3, CNTN6, LRRC4C, CNTN2, NLGN1, PCDH9, ELFN2, IL1RAPL1, CLDN1, CDHR5, AJUBA, CDH13, PLXNB3, FAT4, PCDH19, CDH9, LGALS7, CLDN2, CDH2, CDH6, CDH17, CDH3, PCDH7, PCDH17, DCHS1, ESAM, CLDN6, ROBO2, RET
58	ALL_DE_GENES__ MCP_day6 vs Control_day6.csv	GO:0042592	homeostatic process	0.0239305	1.39385	0.000788457	ENSG00000196569, ENSG00000118432, ENSG00000111199, ENSG00000111077, ENSG00000122779, ENSG00000112041, ENSG00000196839, ENSG00000080493, ENSG00000082556, ENSG00000143195, ENSG00000184588, ENSG00000141337, ENSG00000163884, ENSG00000215045, ENSG00000112715, ENSG00000130203, ENSG00000132749, ENSG00000124160, ENSG00000062038, ENSG00000102879, ENSG00000183087, ENSG00000108691, ENSG00000149564, ENSG0000…	99	71.0265	LAMA2, CNR1, TRPV4, TNS2, TRIM24, TULP1, ADA, SLC4A4, OPRK1, ILDR2, PDE4B, ARSG, KLF15, GRID2IP, VEGFA, APOE, TESMIN, NCOA5, CDH3, CORO1A, GAS6, CCL2, ESAM, RPS14, GATA3, TUB, BHLHA15, FAM210B, NGFR, STK39, SGCD, APOB, CMKLR2, NR4A3, HRC, WDR72, NEGR1, WHRN, SLC66A1, MTTP, POU3F3, RYR1, TXNRD2, TCF7L2, LGR4, CLTRN, SLC4A2, HTR2C, F11R, ATP1B2, STC2, MAK, GJA1, GDF15, GRM1, EGLN1, JAM2, CNTN2, ABC…
58	ALL_DE_GENES__ MCP_day6 vs Control_day6.csv	GO:0002021	response to dietary excess	0.0117038	4.49014	0.000311639	ENSG00000128564, ENSG00000130203, ENSG00000130513, ENSG00000102109, ENSG00000184144, ENSG00000198648, ENSG00000111199, ENSG00000137642	8	1.78168	VGF, APOE, GDF15, PCSK1N, CNTN2, STK39, TRPV4, SORL1
58	ALL_DE_GENES__ MCP_day6 vs Control_day6.csv	GO:0048871	multicellular organismal-level homeostasis	0.0124476	1.67423	0.000338977	ENSG00000158769, ENSG00000129244, ENSG00000111837, ENSG00000152661, ENSG00000130513, ENSG00000196569, ENSG00000111199, ENSG00000154721, ENSG00000111077, ENSG00000112041, ENSG00000196839, ENSG00000184144, ENSG00000143195, ENSG00000184588, ENSG00000006071, ENSG00000141337, ENSG00000112715, ENSG00000128564, ENSG00000130203, ENSG00000075426, ENSG00000139219, ENSG00000116678, ENSG00000118523, ENSG0000…	52	31.059	F11R, ATP1B2, MAK, GJA1, GDF15, LAMA2, TRPV4, JAM2, TNS2, TULP1, ADA, CNTN2, ILDR2, PDE4B, ABCC8, ARSG, VEGFA, VGF, APOE, FOSL2, COL2A1, LEPR, CCN2, CSF1, CDH3, CORO1A, NANOS1, ESAM, RPS14, GATA3, TUB, FAM210B, DOCK10, GBA1, STK39, SORL1, PCSK1N, NR4A3, NMU, MYO5B, CLDN1, KIT, WHRN, MERTK, ALDH1A1, HAS2, PTBP3, CDH2, TNFAIP3, LGR4, KITLG, NR1D1
58	ALL_DE_GENES__ MCP_day6 vs Control_day6.csv	GO:0031667	response to nutrient levels	0.0388221	1.67278	0.00149577	ENSG00000155511, ENSG00000134755, ENSG00000113739, ENSG00000130513, ENSG00000110721, ENSG00000177628, ENSG00000041982, ENSG00000164171, ENSG00000198648, ENSG00000118432, ENSG00000111199, ENSG00000137642, ENSG00000114200, ENSG00000148926, ENSG00000128918, ENSG00000151726, ENSG00000102109, ENSG00000184144, ENSG00000006071, ENSG00000130707, ENSG00000162552, ENSG00000163565, ENSG00000128016, ENSG0000…	41	24.5102	GRIA1, DSC2, STC2, GDF15, CHKA, GBA1, TNC, ITGA2, STK39, CNR1, TRPV4, SORL1, BCHE, ADM, ALDH1A2, ACSL1, PCSK1N, CNTN2, ABCC8, ASS1, WNT4, IFI16, ZFP36, VGF, APOE, DRAM1, STC1, AKR1C3, FOLR1, KICS2, WNT2B, SPP1, SLC27A4, GAS6, HTR2C, CBS, PPARA, BHLHA15, CDKN1A, SHANK2, SFRP2
59	ALL_DE_GENES__ MCP_day6 vs Control_day6.csv	GO:0023056	positive regulation of signaling	3.68468e-10	1.78136	1.2388e-12	ENSG00000128872, ENSG00000134755, ENSG00000100060, ENSG00000137628, ENSG00000182718, ENSG00000125084, ENSG00000066468, ENSG00000164050, ENSG00000114861, ENSG00000134115, ENSG00000196569, ENSG00000111199, ENSG00000213949, ENSG00000141574, ENSG00000113494, ENSG00000196839, ENSG00000082556, ENSG00000141052, ENSG00000121966, ENSG00000162552, ENSG00000188706, ENSG00000053438, ENSG00000102471, ENSG0000…	152	85.3281	TMOD2, DSC2, MFNG, DDX60, ANXA2, WNT1, FGFR2, PLXNB1, FOXP1, CNTN6, LAMA2, TRPV4, ITGA1, SECTM1, PRLR, ADA, OPRK1, MYOCD, CXCR4, WNT4, ZDHHC9, NNAT, NDFIP2, VEGFA, APOE, AMH, LAMB1, CACNG4, FRMD1, KSR2, MSX1, CDH3, GDF7, GAS6, TSHZ3, CCL2, CITED1, GATA3, LANCL2, FGF22, LPAR1, WNT3A, CD44, RASGRF2, NGFR, C2CD2L, PPM1N, TRIM22, STK39, POU5F1, NLGN1, TRPM4, SPHK1, GUCY1A1, RSPO2, NEGR1, NTRK2, SLCO3…
59	ALL_DE_GENES__ MCP_day6 vs Control_day6.csv	GO:0009967	positive regulation of signal transduction	1.29117e-07	1.71746	7.03233e-10	ENSG00000128872, ENSG00000134755, ENSG00000100060, ENSG00000137628, ENSG00000125084, ENSG00000066468, ENSG00000164050, ENSG00000114861, ENSG00000134115, ENSG00000196569, ENSG00000111199, ENSG00000213949, ENSG00000141574, ENSG00000113494, ENSG00000196839, ENSG00000082556, ENSG00000141052, ENSG00000121966, ENSG00000162552, ENSG00000188706, ENSG00000102471, ENSG00000112715, ENSG00000130203, ENSG0000…	131	76.2752	TMOD2, DSC2, MFNG, DDX60, WNT1, FGFR2, PLXNB1, FOXP1, CNTN6, LAMA2, TRPV4, ITGA1, SECTM1, PRLR, ADA, OPRK1, MYOCD, CXCR4, WNT4, ZDHHC9, NDFIP2, VEGFA, APOE, AMH, LAMB1, FRMD1, KSR2, MSX1, CDH3, GDF7, GAS6, CITED1, GATA3, LANCL2, FGF22, LPAR1, WNT3A, CD44, NGFR, PPM1N, TRIM22, STK39, POU5F1, NLGN1, TRPM4, SPHK1, GUCY1A1, RSPO2, NEGR1, NTRK2, SLCO3A1, VEGFB, CRADD, NRG1, CCN1, CDON, SULF1, TCF7L2, …
59	ALL_DE_GENES__ MCP_day6 vs Control_day6.csv	GO:0010647	positive regulation of cell communication	1.65074e-10	1.79511	5.21683e-13	ENSG00000128872, ENSG00000134755, ENSG00000100060, ENSG00000137628, ENSG00000125084, ENSG00000066468, ENSG00000164050, ENSG00000164171, ENSG00000114861, ENSG00000134115, ENSG00000196569, ENSG00000111199, ENSG00000213949, ENSG00000141574, ENSG00000113494, ENSG00000196839, ENSG00000082556, ENSG00000141052, ENSG00000121966, ENSG00000162552, ENSG00000188706, ENSG00000053438, ENSG00000102471, ENSG0000…	153	85.2318	TMOD2, DSC2, MFNG, DDX60, WNT1, FGFR2, PLXNB1, ITGA2, FOXP1, CNTN6, LAMA2, TRPV4, ITGA1, SECTM1, PRLR, ADA, OPRK1, MYOCD, CXCR4, WNT4, ZDHHC9, NNAT, NDFIP2, VEGFA, APOE, AMH, LAMB1, CACNG4, FRMD1, KSR2, MSX1, CDH3, GDF7, GAS6, TSHZ3, CCL2, CITED1, GATA3, LANCL2, FGF22, LPAR1, WNT3A, CD44, RASGRF2, NGFR, C2CD2L, PPM1N, TRIM22, STK39, POU5F1, NLGN1, TRPM4, SPHK1, GUCY1A1, RSPO2, NEGR1, NTRK2, SLCO3…
59	ALL_DE_GENES__ MCP_day6 vs Control_day6.csv	GO:1902531	regulation of intracellular signal transduction	1.86582e-06	1.57723	1.38004e-08	ENSG00000130158, ENSG00000134755, ENSG00000137628, ENSG00000125084, ENSG00000066468, ENSG00000164050, ENSG00000114861, ENSG00000111199, ENSG00000213949, ENSG00000141574, ENSG00000122779, ENSG00000120875, ENSG00000196839, ENSG00000082556, ENSG00000126458, ENSG00000162552, ENSG00000100100, ENSG00000188706, ENSG00000102471, ENSG00000112715, ENSG00000130203, ENSG00000104899, ENSG00000135333, ENSG0000…	150	95.1033	DOCK6, DSC2, DDX60, WNT1, FGFR2, PLXNB1, FOXP1, TRPV4, ITGA1, SECTM1, TRIM24, DUSP4, ADA, OPRK1, RRAS, WNT4, PIK3IP1, ZDHHC9, NDFIP2, VEGFA, APOE, AMH, EPHA7, FRMD1, PHLDA3, KSR2, MSX1, DUSP5, NDRG2, RHOH, GDF7, GAS6, DUSP10, DLC1, GATA3, DIPK2A, FGF22, BCL3, LPAR1, CD44, RASGRF2, DEPTOR, PPM1N, TRIM22, FAM89B, STK39, NME5, ARHGAP29, NLGN1, HDAC7, SPHK2, RNF125, SPHK1, SAMD5, GUCY1A1, NEGR1, NTRK…
59	ALL_DE_GENES__ MCP_day6 vs Control_day6.csv	GO:0035025	positive regulation of Rho protein signal transduction	0.045977	4.45005	0.001858	ENSG00000158769, ENSG00000198121, ENSG00000164251, ENSG00000164050, ENSG00000120156, ENSG00000275342	6	1.3483	F11R, LPAR1, F2RL1, PLXNB1, TEK, PRAG1
59	ALL_DE_GENES__ MCP_day6 vs Control_day6.csv	GO:1902533	positive regulation of intracellular signal transduction	0.000672472	1.6074	1.09426e-05	ENSG00000158769, ENSG00000134755, ENSG00000156466, ENSG00000152661, ENSG00000130513, ENSG00000137628, ENSG00000066468, ENSG00000164050, ENSG00000152822, ENSG00000111199, ENSG00000213949, ENSG00000178538, ENSG00000141574, ENSG00000116560, ENSG00000196839, ENSG00000082556, ENSG00000164251, ENSG00000137261, ENSG00000087245, ENSG00000120156, ENSG00000162552, ENSG00000188706, ENSG00000102471, ENSG0000…	87	54.1246	F11R, DSC2, GDF6, GJA1, GDF15, DDX60, FGFR2, PLXNB1, GRM1, TRPV4, ITGA1, CA8, SECTM1, SFPQ, ADA, OPRK1, F2RL1, KIAA0319, MMP2, TEK, WNT4, ZDHHC9, NDFIP2, VEGFA, APOE, TNIK, AMH, KCNK6, CDH13, FRMD1, KSR2, CCN2, MSX1, CSF1, WNT5A, GDF7, GAS6, FGF9, TAOK3, ACKR3, GATA3, ANKRD1, LGALS1, NECAB2, FGF22, LPAR1, CD44, SLC30A10, PIK3R5, TRIM22, AGT, STK39, PDE8B, LPAR3, ATOH8, ADRA2B, HBEGF, IRS1, NLGN1,…
60	ALL_DE_GENES__ MCP_day6 vs Control_day6.csv	GO:0048566	embryonic digestive tract development	0.0249423	4.4051	0.000835212	ENSG00000128918, ENSG00000196839, ENSG00000137868, ENSG00000102678, ENSG00000066468, ENSG00000106571, ENSG00000166831	7	1.58907	ALDH1A2, ADA, STRA6, FGF9, FGFR2, GLI3, RBPMS2
60	ALL_DE_GENES__ MCP_day6 vs Control_day6.csv	GO:0048568	embryonic organ development	5.2828e-06	2.2871	4.90201e-08	ENSG00000132932, ENSG00000152661, ENSG00000137868, ENSG00000125084, ENSG00000066468, ENSG00000060718, ENSG00000135766, ENSG00000148926, ENSG00000128918, ENSG00000196839, ENSG00000185551, ENSG00000142627, ENSG00000166831, ENSG00000169946, ENSG00000183734, ENSG00000112715, ENSG00000109705, ENSG00000152977, ENSG00000139219, ENSG00000157227, ENSG00000163132, ENSG00000114251, ENSG00000204103, ENSG0000…	50	21.8617	ATP8A2, GJA1, STRA6, WNT1, FGFR2, COL11A1, EGLN1, ADM, ALDH1A2, ADA, NR2F2, EPHA2, RBPMS2, ZFPM2, ASCL2, VEGFA, NKX3-2, ZIC1, COL2A1, MMP14, MSX1, WNT5A, MAFB, ALDH1A3, FGF9, RSPO3, PLXNA4, CITED1, COBL, GATA3, WNT3A, CEBPB, TEAD4, SLITRK6, RPL38, SNAI1, NDRG4, HESX1, KIT, WHRN, EYA1, GSC, EOMES, FOLR1, CIMAP3, CCN1, HEY1, GLI3, KITLG, SOCS3
61	ALL_DE_GENES__ MCP_day6 vs Control_day6.csv	GO:0090132	epithelium migration	0.0376841	4.03801	0.00143925	ENSG00000157404, ENSG00000156466, ENSG00000114251, ENSG00000102879, ENSG00000188613, ENSG00000049130, ENSG00000124216	7	1.73353	KIT, GDF6, WNT5A, CORO1A, NANOS1, KITLG, SNAI1
61	ALL_DE_GENES__ MCP_day6 vs Control_day6.csv	GO:0016477	cell migration	1.04732e-09	2.11227	3.87322e-12	ENSG00000158769, ENSG00000156466, ENSG00000129244, ENSG00000152661, ENSG00000170370, ENSG00000138639, ENSG00000179388, ENSG00000164050, ENSG00000164171, ENSG00000187094, ENSG00000154721, ENSG00000213949, ENSG00000115232, ENSG00000196839, ENSG00000184144, ENSG00000164251, ENSG00000109072, ENSG00000185551, ENSG00000137261, ENSG00000121966, ENSG00000126458, ENSG00000142627, ENSG00000184588, ENSG0000…	95	44.9754	F11R, GDF6, ATP1B2, GJA1, EMX2, ARHGAP24, EGR3, PLXNB1, ITGA2, CCK, JAM2, ITGA1, ITGA4, ADA, CNTN2, F2RL1, VTN, NR2F2, KIAA0319, CXCR4, RRAS, EPHA2, PDE4B, BARHL2, MMP2, SOX10, CARMIL3, LIMA1, VEGFA, CTNNA2, LAMB1, CDH13, AMOTL2, NAV1, SPOCK1, FAP, APC2, VEGFC, MMP14, VCAN, CDH6, CCN2, ITGB5, CSF1, CDH3, WNT5A, CORO1A, FILIP1, GAS6, NANOS1, PREX1, CCL2, ASTN1, ACKR3, GATA3, PLAU, LPAR1, NEDD9, CD…
61	ALL_DE_GENES__ MCP_day6 vs Control_day6.csv	GO:0048870	cell motility	3.99549e-08	1.89277	1.93434e-10	ENSG00000064042, ENSG00000160888, ENSG00000179388, ENSG00000164050, ENSG00000164171, ENSG00000213949, ENSG00000196839, ENSG00000185551, ENSG00000121966, ENSG00000126458, ENSG00000184588, ENSG00000186648, ENSG00000112715, ENSG00000091136, ENSG00000134369, ENSG00000115266, ENSG00000157227, ENSG00000038427, ENSG00000113361, ENSG00000082781, ENSG00000062038, ENSG00000102879, ENSG00000183087, ENSG0000…	106	56.0026	LIMCH1, IER2, EGR3, PLXNB1, ITGA2, ITGA1, ADA, NR2F2, CXCR4, RRAS, PDE4B, CARMIL3, VEGFA, LAMB1, NAV1, APC2, MMP14, VCAN, CDH6, ITGB5, CDH3, CORO1A, GAS6, CCL2, GATA3, LPAR1, CD44, SEMA4A, FAM114A1, NRP2, APOB, TRPM4, NTRK2, PLXNB3, POU3F3, CDH17, GLI3, PRAG1, DDIT4, RET, F11R, GDF6, ATP1B2, GJA1, EMX2, ARHGAP24, RSPH4A, DNAH3, CFAP44, CCK, JAM2, ITGA4, CNTN2, F2RL1, VTN, KIAA0319, EPHA2, BARHL2,…
61	ALL_DE_GENES__ MCP_day6 vs Control_day6.csv	GO:0010631	epithelial cell migration	0.0248923	4.4051	0.000835212	ENSG00000157404, ENSG00000156466, ENSG00000114251, ENSG00000102879, ENSG00000188613, ENSG00000049130, ENSG00000124216	7	1.58907	KIT, GDF6, WNT5A, CORO1A, NANOS1, KITLG, SNAI1
61	ALL_DE_GENES__ MCP_day6 vs Control_day6.csv	GO:0001667	ameboidal-type cell migration	0.00203646	2.83864	3.88887e-05	ENSG00000157404, ENSG00000156466, ENSG00000196189, ENSG00000150347, ENSG00000114019, ENSG00000197712, ENSG00000110195, ENSG00000118257, ENSG00000170558, ENSG00000082684, ENSG00000115232, ENSG00000114251, ENSG00000102879, ENSG00000188613, ENSG00000049130, ENSG00000087245, ENSG00000100146, ENSG00000124216, ENSG00000165731	19	6.69334	KIT, GDF6, SEMA4A, ARID5B, AMOTL2, FAM114A1, FOLR1, NRP2, CDH2, SEMA5B, ITGA4, WNT5A, CORO1A, NANOS1, KITLG, MMP2, SOX10, SNAI1, RET
62	ALL_DE_GENES__ MCP_day6 vs Control_day6.csv	GO:0014014	negative regulation of gliogenesis	0.00703903	4.34656	0.000172284	ENSG00000157933, ENSG00000107859, ENSG00000143507, ENSG00000172201, ENSG00000163623, ENSG00000006071, ENSG00000100146, ENSG00000126368, ENSG00000183734	9	2.0706	SKI, PITX3, DUSP10, ID4, NKX6-1, ABCC8, SOX10, NR1D1, ASCL2
62	ALL_DE_GENES__ MCP_day6 vs Control_day6.csv	GO:0014013	regulation of gliogenesis	0.0408308	2.57114	0.00159238	ENSG00000157933, ENSG00000107859, ENSG00000244405, ENSG00000172201, ENSG00000198835, ENSG00000150630, ENSG00000143507, ENSG00000121966, ENSG00000163623, ENSG00000006071, ENSG00000100146, ENSG00000126368, ENSG00000183734	13	5.05612	SKI, PITX3, ETV5, ID4, GJC2, VEGFC, DUSP10, CXCR4, NKX6-1, ABCC8, SOX10, NR1D1, ASCL2
62	ALL_DE_GENES__ MCP_day6 vs Control_day6.csv	GO:0050768	negative regulation of neurogenesis	0.000475355	3.07658	7.28759e-06	ENSG00000157933, ENSG00000154342, ENSG00000078018, ENSG00000107859, ENSG00000172201, ENSG00000135333, ENSG00000159388, ENSG00000133104, ENSG00000137642, ENSG00000118785, ENSG00000114251, ENSG00000162490, ENSG00000187122, ENSG00000143507, ENSG00000137261, ENSG00000163623, ENSG00000006071, ENSG00000100146, ENSG00000126368, ENSG00000183734	20	6.50073	SKI, WNT3A, MAP2, PITX3, ID4, EPHA7, BTG2, SPART, SORL1, SPP1, WNT5A, DRAXIN, SLIT1, DUSP10, KIAA0319, NKX6-1, ABCC8, SOX10, NR1D1, ASCL2
62	ALL_DE_GENES__ MCP_day6 vs Control_day6.csv	GO:0010721	negative regulation of cell development	0.000628162	2.35815	1.00526e-05	ENSG00000157933, ENSG00000154342, ENSG00000105810, ENSG00000077238, ENSG00000107859, ENSG00000133104, ENSG00000137642, ENSG00000162490, ENSG00000137261, ENSG00000163623, ENSG00000006071, ENSG00000100146, ENSG00000183734, ENSG00000112715, ENSG00000126561, ENSG00000168918, ENSG00000078018, ENSG00000172201, ENSG00000135333, ENSG00000159388, ENSG00000118785, ENSG00000114251, ENSG00000204103, ENSG0000…	31	13.1459	SKI, WNT3A, CDK6, IL4R, PITX3, SPART, SORL1, DRAXIN, KIAA0319, NKX6-1, ABCC8, SOX10, ASCL2, VEGFA, STAT5A, INPP5D, MAP2, ID4, EPHA7, BTG2, SPP1, WNT5A, MAFB, SLIT1, DUSP10, SLC4A2, GLI3, PRDM16, TBX6, NR1D1, LGALS1
62	ALL_DE_GENES__ MCP_day6 vs Control_day6.csv	GO:0045596	negative regulation of cell differentiation	0.000152995	1.89638	1.98548e-06	ENSG00000077238, ENSG00000107859, ENSG00000125084, ENSG00000114861, ENSG00000133104, ENSG00000111199, ENSG00000141052, ENSG00000184144, ENSG00000137261, ENSG00000006071, ENSG00000100146, ENSG00000162552, ENSG00000166831, ENSG00000169946, ENSG00000183734, ENSG00000112715, ENSG00000077009, ENSG00000078018, ENSG00000109705, ENSG00000172201, ENSG00000135333, ENSG00000109906, ENSG00000204262, ENSG0000…	61	32.1666	IL4R, PITX3, WNT1, FOXP1, SPART, TRPV4, MYOCD, CNTN2, KIAA0319, ABCC8, SOX10, WNT4, RBPMS2, ZFPM2, ASCL2, VEGFA, NMRK2, MAP2, NKX3-2, ID4, EPHA7, ZBTB16, COL5A2, VEGFC, MSX1, WNT5A, MAFB, ACTL6B, SLIT1, DUSP10, FGF9, PPARA, CITED1, PRDM16, GATA3, TBX6, BHLHA15, LGALS1, SKI, WNT3A, ABCA5, ENPP1, CDK6, SORL1, CRIM1, DRAXIN, HDAC7, NKX6-1, TRPM4, SNAI1, TNN, ZFP36, STAT5A, INPP5D, BTG2, SPP1, HEY1, …
63	ALL_DE_GENES__ MCP_day6 vs Control_day6.csv	GO:0048145	regulation of fibroblast proliferation	0.0110085	3.06784	0.000290164	ENSG00000178685, ENSG00000157933, ENSG00000075426, ENSG00000105810, ENSG00000077942, ENSG00000125084, ENSG00000064300, ENSG00000135744, ENSG00000114251, ENSG00000174808, ENSG00000183087, ENSG00000176170, ENSG00000124762	13	4.23751	PARP10, SKI, FOSL2, CDK6, FBLN1, WNT1, NGFR, AGT, WNT5A, BTC, GAS6, SPHK1, CDKN1A
63	ALL_DE_GENES__ MCP_day6 vs Control_day6.csv	GO:0048146	positive regulation of fibroblast proliferation	0.00192222	4.31011	3.61903e-05	ENSG00000114251, ENSG00000075426, ENSG00000105810, ENSG00000077942, ENSG00000174808, ENSG00000183087, ENSG00000125084, ENSG00000064300, ENSG00000135744, ENSG00000176170, ENSG00000124762	11	2.55214	WNT5A, FOSL2, CDK6, FBLN1, BTC, GAS6, WNT1, NGFR, AGT, SPHK1, CDKN1A
64	ALL_DE_GENES__ MCP_day6 vs Control_day6.csv	GO:0001894	tissue homeostasis	0.0302721	2.04119	0.00108493	ENSG00000158769, ENSG00000112715, ENSG00000095397, ENSG00000129244, ENSG00000111837, ENSG00000152661, ENSG00000075426, ENSG00000165092, ENSG00000139219, ENSG00000198648, ENSG00000196569, ENSG00000154721, ENSG00000118523, ENSG00000184371, ENSG00000062038, ENSG00000112041, ENSG00000102879, ENSG00000188613, ENSG00000143195, ENSG00000006071, ENSG00000149564, ENSG00000166402, ENSG00000163347	23	11.2679	F11R, VEGFA, WHRN, ATP1B2, MAK, GJA1, FOSL2, ALDH1A1, COL2A1, STK39, LAMA2, JAM2, CCN2, CSF1, CDH3, TULP1, CORO1A, NANOS1, ILDR2, ABCC8, ESAM, TUB, CLDN1
64	ALL_DE_GENES__ MCP_day6 vs Control_day6.csv	GO:0060249	anatomical structure homeostasis	0.030329	2.04119	0.00108493	ENSG00000158769, ENSG00000112715, ENSG00000095397, ENSG00000129244, ENSG00000111837, ENSG00000152661, ENSG00000075426, ENSG00000165092, ENSG00000139219, ENSG00000198648, ENSG00000196569, ENSG00000154721, ENSG00000118523, ENSG00000184371, ENSG00000062038, ENSG00000112041, ENSG00000102879, ENSG00000188613, ENSG00000143195, ENSG00000006071, ENSG00000149564, ENSG00000166402, ENSG00000163347	23	11.2679	F11R, VEGFA, WHRN, ATP1B2, MAK, GJA1, FOSL2, ALDH1A1, COL2A1, STK39, LAMA2, JAM2, CCN2, CSF1, CDH3, TULP1, CORO1A, NANOS1, ILDR2, ABCC8, ESAM, TUB, CLDN1
64	ALL_DE_GENES__ MCP_day6 vs Control_day6.csv	GO:0035633	maintenance of blood-brain barrier	0.0158822	4.25988	0.000456004	ENSG00000158769, ENSG00000112715, ENSG00000152661, ENSG00000006071, ENSG00000149564, ENSG00000196569, ENSG00000154721, ENSG00000163347	8	1.87799	F11R, VEGFA, GJA1, ABCC8, ESAM, LAMA2, JAM2, CLDN1
65	ALL_DE_GENES__ MCP_day6 vs Control_day6.csv	GO:0048662	negative regulation of smooth muscle cell proliferation	0.00428536	4.23814	9.48012e-05	ENSG00000106018, ENSG00000130203, ENSG00000118503, ENSG00000165795, ENSG00000141052, ENSG00000171388, ENSG00000146674, ENSG00000130176, ENSG00000124762, ENSG00000103034	10	2.35952	VIPR2, APOE, TNFAIP3, NDRG2, MYOCD, APLN, IGFBP3, CNN1, CDKN1A, NDRG4
65	ALL_DE_GENES__ MCP_day6 vs Control_day6.csv	GO:0048660	regulation of smooth muscle cell proliferation	1.68544e-05	3.46115	1.80195e-07	ENSG00000106018, ENSG00000130203, ENSG00000152661, ENSG00000140945, ENSG00000066468, ENSG00000171388, ENSG00000177606, ENSG00000164171, ENSG00000114861, ENSG00000130176, ENSG00000118503, ENSG00000148737, ENSG00000165795, ENSG00000113070, ENSG00000141052, ENSG00000119508, ENSG00000102678, ENSG00000049540, ENSG00000146674, ENSG00000087245, ENSG00000166831, ENSG00000124762, ENSG00000103034	23	6.64519	VIPR2, APOE, GJA1, CDH13, FGFR2, APLN, JUN, ITGA2, FOXP1, CNN1, TNFAIP3, TCF7L2, NDRG2, HBEGF, MYOCD, NR4A3, FGF9, ELN, IGFBP3, MMP2, RBPMS2, CDKN1A, NDRG4
65	ALL_DE_GENES__ MCP_day6 vs Control_day6.csv	GO:0008285	negative regulation of cell population proliferation	0.000178973	1.8584	2.35871e-06	ENSG00000132932, ENSG00000180573, ENSG00000066468, ENSG00000171388, ENSG00000164050, ENSG00000158246, ENSG00000213949, ENSG00000111077, ENSG00000122779, ENSG00000148926, ENSG00000128918, ENSG00000141052, ENSG00000185551, ENSG00000153904, ENSG00000006071, ENSG00000100146, ENSG00000184347, ENSG00000183734, ENSG00000175274, ENSG00000000005, ENSG00000130203, ENSG00000091972, ENSG00000140945, ENSG0000…	63	33.9001	ATP8A2, H2AC6, FGFR2, APLN, PLXNB1, TENT5B, ITGA1, TNS2, TRIM24, ADM, ALDH1A2, MYOCD, NR2F2, DDAH1, ABCC8, SOX10, SLIT3, ASCL2, TP53I11, TNMD, APOE, CD200, CDH13, ZBTB16, FAP, PODN, MSX1, WNT5A, NDRG2, DUSP10, CCL2, DLC1, ACKR3, GATA3, CDKN1A, SKI, CDK6, NGFR, BMPR1B, CEBPB, MTSS1, CNN1, BCHE, ATOH8, CNMD, TESC, TNN, NDRG4, PARP10, VIPR2, TNFRSF21, FBLN1, INPP5D, BTG2, EPPK1, SULF1, TNFAIP3, SLC4…
66	ALL_DE_GENES__ MCP_day6 vs Control_day6.csv	GO:0090183	regulation of kidney development	0.0377506	4.03801	0.00143925	ENSG00000112715, ENSG00000205213, ENSG00000135744, ENSG00000162552, ENSG00000165731, ENSG00000107485, ENSG00000134245	7	1.73353	VEGFA, LGR4, AGT, WNT4, RET, GATA3, WNT2B
67	ALL_DE_GENES__ MCP_day6 vs Control_day6.csv	GO:0051150	regulation of smooth muscle cell differentiation	0.0376179	4.03801	0.00143925	ENSG00000157404, ENSG00000164683, ENSG00000141052, ENSG00000102678, ENSG00000066468, ENSG00000166831, ENSG00000033800	7	1.73353	KIT, HEY1, MYOCD, FGF9, FGFR2, RBPMS2, PIAS1
67	ALL_DE_GENES__ MCP_day6 vs Control_day6.csv	GO:0051147	regulation of muscle cell differentiation	0.0156976	2.50381	0.000449649	ENSG00000157404, ENSG00000154342, ENSG00000091136, ENSG00000066468, ENSG00000248746, ENSG00000157168, ENSG00000114861, ENSG00000196569, ENSG00000157227, ENSG00000164683, ENSG00000163132, ENSG00000141052, ENSG00000102678, ENSG00000186951, ENSG00000166831, ENSG00000180535, ENSG00000033800	17	6.78965	KIT, WNT3A, LAMB1, FGFR2, ACTN3, NRG1, FOXP1, LAMA2, MMP14, HEY1, MSX1, MYOCD, FGF9, PPARA, RBPMS2, BHLHA15, PIAS1
68	ALL_DE_GENES__ MCP_day6 vs Control_day6.csv	GO:0007405	neuroblast proliferation	0.00346824	4.00765	7.346e-05	ENSG00000064309, ENSG00000112715, ENSG00000154342, ENSG00000089116, ENSG00000172201, ENSG00000159388, ENSG00000066468, ENSG00000106571, ENSG00000100146, ENSG00000142700, ENSG00000111262	11	2.74475	CDON, VEGFA, WNT3A, LHX5, ID4, BTG2, FGFR2, GLI3, SOX10, DMRTA2, KCNA1
69	ALL_DE_GENES__ MCP_day6 vs Control_day6.csv	GO:0050680	negative regulation of epithelial cell proliferation	0.0110934	2.59586	0.000293147	ENSG00000000005, ENSG00000130203, ENSG00000105810, ENSG00000066468, ENSG00000064300, ENSG00000261150, ENSG00000170873, ENSG00000122779, ENSG00000168874, ENSG00000137573, ENSG00000114251, ENSG00000136110, ENSG00000143507, ENSG00000185551, ENSG00000108691, ENSG00000107485, ENSG00000145423	17	6.54888	TNMD, APOE, CDK6, FGFR2, NGFR, EPPK1, MTSS1, TRIM24, ATOH8, SULF1, WNT5A, CNMD, DUSP10, NR2F2, CCL2, GATA3, SFRP2
69	ALL_DE_GENES__ MCP_day6 vs Control_day6.csv	GO:0001936	regulation of endothelial cell proliferation	0.000359163	3.1465	5.14401e-06	ENSG00000000005, ENSG00000112715, ENSG00000130203, ENSG00000126561, ENSG00000179388, ENSG00000140945, ENSG00000064300, ENSG00000198753, ENSG00000173511, ENSG00000171388, ENSG00000118257, ENSG00000115232, ENSG00000128918, ENSG00000168874, ENSG00000137573, ENSG00000114251, ENSG00000136110, ENSG00000185551, ENSG00000108691, ENSG00000120156	20	6.35627	TNMD, VEGFA, APOE, STAT5A, EGR3, CDH13, NGFR, PLXNB3, VEGFB, APLN, NRP2, ITGA4, ALDH1A2, ATOH8, SULF1, WNT5A, CNMD, NR2F2, CCL2, TEK
69	ALL_DE_GENES__ MCP_day6 vs Control_day6.csv	GO:0001937	negative regulation of endothelial cell proliferation	0.0236572	3.9556	0.000769909	ENSG00000000005, ENSG00000130203, ENSG00000168874, ENSG00000137573, ENSG00000136110, ENSG00000185551, ENSG00000064300, ENSG00000108691	8	2.02245	TNMD, APOE, ATOH8, SULF1, CNMD, NR2F2, NGFR, CCL2
69	ALL_DE_GENES__ MCP_day6 vs Control_day6.csv	GO:0050678	regulation of epithelial cell proliferation	5.80872e-06	2.4874	5.42907e-08	ENSG00000154342, ENSG00000105810, ENSG00000179388, ENSG00000066468, ENSG00000064300, ENSG00000171388, ENSG00000170873, ENSG00000118257, ENSG00000122779, ENSG00000115232, ENSG00000128918, ENSG00000168874, ENSG00000136110, ENSG00000185551, ENSG00000119508, ENSG00000276043, ENSG00000120156, ENSG00000128016, ENSG00000163347, ENSG00000183779, ENSG00000000005, ENSG00000112715, ENSG00000130203, ENSG0000…	43	17.2871	WNT3A, CDK6, EGR3, FGFR2, NGFR, APLN, MTSS1, NRP2, TRIM24, ITGA4, ALDH1A2, ATOH8, CNMD, NR2F2, NR4A3, UHRF1, TEK, ZFP36, CLDN1, ZNF703, TNMD, VEGFA, APOE, STAT5A, EYA1, LAMB1, CDH13, PLXNB3, VEGFB, EPPK1, HAS2, VEGFC, CDH3, SULF1, TNFAIP3, WNT5A, TCF7L2, DUSP10, FGF9, CCL2, GATA3, NR1D1, SFRP2
70	ALL_DE_GENES__ MCP_day6 vs Control_day6.csv	GO:1905332	positive regulation of morphogenesis of an epithelium	0.0432041	3.92887	0.00170237	ENSG00000112715, ENSG00000152661, ENSG00000205213, ENSG00000135744, ENSG00000162552, ENSG00000107485, ENSG00000134245	7	1.78168	VEGFA, GJA1, LGR4, AGT, WNT4, GATA3, WNT2B
70	ALL_DE_GENES__ MCP_day6 vs Control_day6.csv	GO:1905330	regulation of morphogenesis of an epithelium	0.010956	3.46115	0.000288045	ENSG00000112715, ENSG00000152661, ENSG00000137573, ENSG00000114251, ENSG00000205213, ENSG00000158286, ENSG00000114861, ENSG00000135744, ENSG00000162552, ENSG00000107485, ENSG00000134245	11	3.17813	VEGFA, GJA1, SULF1, WNT5A, LGR4, RNF207, FOXP1, AGT, WNT4, GATA3, WNT2B
71	ALL_DE_GENES__ MCP_day6 vs Control_day6.csv	GO:0048010	vascular endothelial growth factor receptor signaling pathway	0.000374175	3.89379	5.48482e-06	ENSG00000157404, ENSG00000112715, ENSG00000148053, ENSG00000135333, ENSG00000066468, ENSG00000153208, ENSG00000173511, ENSG00000119630, ENSG00000150630, ENSG00000137573, ENSG00000165197, ENSG00000102678, ENSG00000142627, ENSG00000120156, ENSG00000165731	15	3.85228	KIT, VEGFA, NTRK2, EPHA7, FGFR2, MERTK, VEGFB, PGF, VEGFC, SULF1, VEGFD, FGF9, EPHA2, TEK, RET
72	ALL_DE_GENES__ MCP_day6 vs Control_day6.csv	GO:0045669	positive regulation of osteoblast differentiation	0.00144877	3.85671	2.5523e-05	ENSG00000112715, ENSG00000146197, ENSG00000112773, ENSG00000138696, ENSG00000172216, ENSG00000130055, ENSG00000142871, ENSG00000186188, ENSG00000106571, ENSG00000185885, ENSG00000162552, ENSG00000221869, ENSG00000145423	13	3.37075	VEGFA, SCUBE3, TENT5A, BMPR1B, CEBPB, GDPD2, CCN1, FFAR4, GLI3, IFITM1, WNT4, CEBPD, SFRP2
72	ALL_DE_GENES__ MCP_day6 vs Control_day6.csv	GO:0045667	regulation of osteoblast differentiation	2.65617e-05	3.48757	2.89335e-07	ENSG00000157933, ENSG00000112715, ENSG00000105810, ENSG00000146197, ENSG00000066468, ENSG00000112773, ENSG00000138696, ENSG00000172216, ENSG00000130055, ENSG00000150630, ENSG00000150938, ENSG00000142871, ENSG00000186188, ENSG00000061273, ENSG00000130529, ENSG00000106571, ENSG00000185885, ENSG00000125931, ENSG00000120332, ENSG00000162552, ENSG00000221869, ENSG00000145423	22	6.30811	SKI, VEGFA, CDK6, SCUBE3, FGFR2, TENT5A, BMPR1B, CEBPB, GDPD2, VEGFC, CRIM1, CCN1, FFAR4, HDAC7, TRPM4, GLI3, IFITM1, CITED1, TNN, WNT4, CEBPD, SFRP2
73	ALL_DE_GENES__ MCP_day6 vs Control_day6.csv	GO:0045216	cell-cell junction organization	0.00369133	2.483	7.94262e-05	ENSG00000183779, ENSG00000131477, ENSG00000095397, ENSG00000152661, ENSG00000140937, ENSG00000140945, ENSG00000113100, ENSG00000170873, ENSG00000196415, ENSG00000111199, ENSG00000165376, ENSG00000170558, ENSG00000113361, ENSG00000079112, ENSG00000062038, ENSG00000164251, ENSG00000061273, ENSG00000149564, ENSG00000184697, ENSG00000108797, ENSG00000180535, ENSG00000163347	22	8.86025	ZNF703, RAMP2, WHRN, GJA1, CDH11, CDH13, CDH9, MTSS1, PRTN3, TRPV4, CLDN2, CDH2, CDH6, CDH17, CDH3, F2RL1, HDAC7, ESAM, CLDN6, CNTNAP1, BHLHA15, CLDN1
73	ALL_DE_GENES__ MCP_day6 vs Control_day6.csv	GO:0034332	adherens junction organization	0.00880375	3.84572	0.000221988	ENSG00000170558, ENSG00000183779, ENSG00000113361, ENSG00000131477, ENSG00000079112, ENSG00000062038, ENSG00000140937, ENSG00000140945, ENSG00000113100, ENSG00000170873	10	2.60029	CDH2, ZNF703, CDH6, RAMP2, CDH17, CDH3, CDH11, CDH13, CDH9, MTSS1
74	ALL_DE_GENES__ MCP_day6 vs Control_day6.csv	GO:0048854	brain morphogenesis	0.0480068	3.82548	0.00200136	ENSG00000170558, ENSG00000066032, ENSG00000114251, ENSG00000187122, ENSG00000143869, ENSG00000177628, ENSG00000163666	7	1.82983	CDH2, CTNNA2, WNT5A, SLIT1, GDF7, GBA1, HESX1
75	ALL_DE_GENES__ MCP_day6 vs Control_day6.csv	GO:1904705	regulation of vascular associated smooth muscle cell proliferation	0.00526171	3.80727	0.000119584	ENSG00000152661, ENSG00000165795, ENSG00000141052, ENSG00000119508, ENSG00000102678, ENSG00000066468, ENSG00000171388, ENSG00000177606, ENSG00000087245, ENSG00000130176, ENSG00000124762	11	2.88921	GJA1, NDRG2, MYOCD, NR4A3, FGF9, FGFR2, APLN, JUN, MMP2, CNN1, CDKN1A
76	ALL_DE_GENES__ MCP_day6 vs Control_day6.csv	GO:0030514	negative regulation of BMP signaling pathway	0.00524619	3.80727	0.000119584	ENSG00000150938, ENSG00000157933, ENSG00000158747, ENSG00000114251, ENSG00000170801, ENSG00000125084, ENSG00000166033, ENSG00000166831, ENSG00000133104, ENSG00000137642, ENSG00000145423	11	2.88921	CRIM1, SKI, NBL1, WNT5A, HTRA3, WNT1, HTRA1, RBPMS2, SPART, SORL1, SFRP2
76	ALL_DE_GENES__ MCP_day6 vs Control_day6.csv	GO:0030510	regulation of BMP signaling pathway	0.00284929	3.07658	5.84342e-05	ENSG00000157933, ENSG00000158747, ENSG00000146197, ENSG00000125084, ENSG00000135253, ENSG00000133104, ENSG00000137642, ENSG00000150938, ENSG00000142871, ENSG00000163132, ENSG00000137573, ENSG00000114251, ENSG00000170801, ENSG00000166033, ENSG00000166831, ENSG00000145423	16	5.20058	SKI, NBL1, SCUBE3, WNT1, KCP, SPART, SORL1, CRIM1, CCN1, MSX1, SULF1, WNT5A, HTRA3, HTRA1, RBPMS2, SFRP2
76	ALL_DE_GENES__ MCP_day6 vs Control_day6.csv	GO:0090092	regulation of transmembrane receptor protein serine/threonine kinase signaling pathway	5.06693e-06	2.7285	4.63356e-08	ENSG00000157933, ENSG00000158747, ENSG00000156466, ENSG00000130513, ENSG00000125084, ENSG00000176973, ENSG00000133104, ENSG00000137642, ENSG00000150938, ENSG00000168874, ENSG00000170801, ENSG00000141052, ENSG00000166033, ENSG00000137261, ENSG00000090006, ENSG00000166831, ENSG00000183779, ENSG00000128045, ENSG00000146197, ENSG00000104899, ENSG00000174004, ENSG00000135253, ENSG00000110195, ENSG0000…	36	13.1941	SKI, NBL1, GDF6, GDF15, WNT1, FAM89B, SPART, SORL1, CRIM1, ATOH8, HTRA3, MYOCD, HTRA1, KIAA0319, LTBP4, RBPMS2, ZNF703, RASL11B, SCUBE3, AMH, NRROS, KCP, FOLR1, ADAMTSL2, CCN1, MSX1, CDH3, SULF1, WNT5A, GDF7, FGF9, PPARA, CITED1, PRDM16, SNX25, SFRP2
76	ALL_DE_GENES__ MCP_day6 vs Control_day6.csv	GO:0090101	negative regulation of transmembrane receptor protein serine/threonine kinase signaling pathway	0.00258415	2.697	5.17804e-05	ENSG00000157933, ENSG00000158747, ENSG00000128045, ENSG00000130513, ENSG00000125084, ENSG00000174004, ENSG00000176973, ENSG00000133104, ENSG00000137642, ENSG00000150938, ENSG00000197859, ENSG00000062038, ENSG00000114251, ENSG00000170801, ENSG00000166033, ENSG00000186951, ENSG00000166831, ENSG00000142611, ENSG00000109762, ENSG00000145423	20	7.41565	SKI, NBL1, RASL11B, GDF15, WNT1, NRROS, FAM89B, SPART, SORL1, CRIM1, ADAMTSL2, CDH3, WNT5A, HTRA3, HTRA1, PPARA, RBPMS2, PRDM16, SNX25, SFRP2
77	ALL_DE_GENES__ MCP_day6 vs Control_day6.csv	GO:2000351	regulation of endothelial cell apoptotic process	0.0100602	3.7758	0.000259758	ENSG00000115232, ENSG00000131477, ENSG00000118503, ENSG00000183087, ENSG00000064300, ENSG00000108691, ENSG00000120156, ENSG00000196139, ENSG00000107485, ENSG00000106366	10	2.64845	ITGA4, RAMP2, TNFAIP3, GAS6, NGFR, CCL2, TEK, AKR1C3, GATA3, SERPINE1
77	ALL_DE_GENES__ MCP_day6 vs Control_day6.csv	GO:0042981	regulation of apoptotic process	0.000198982	1.55857	2.68931e-06	ENSG00000179388, ENSG00000125084, ENSG00000066468, ENSG00000114861, ENSG00000004139, ENSG00000118432, ENSG00000213949, ENSG00000122779, ENSG00000113494, ENSG00000148926, ENSG00000128918, ENSG00000196839, ENSG00000141052, ENSG00000174808, ENSG00000182168, ENSG00000162552, ENSG00000112715, ENSG00000130203, ENSG00000109705, ENSG00000135333, ENSG00000174307, ENSG00000163132, ENSG00000102879, ENSG0000…	111	71.2191	EGR3, WNT1, FGFR2, FOXP1, SARM1, CNR1, ITGA1, TRIM24, PRLR, ADM, ALDH1A2, ADA, MYOCD, BTC, UNC5C, WNT4, VEGFA, APOE, NKX3-2, EPHA7, PHLDA3, MSX1, CORO1A, GAS6, CCL2, CITED1, DLC1, GATA3, DIPK2A, BCL3, LPAR1, CD44, DEPTOR, TNFRSF25, NGFR, GSN, NME5, SPHK2, SPHK1, RAMP2, EYA1, ANGPT4, NTRK2, VEGFB, CRADD, NRG1, POU3F3, CCN1, SLC27A4, TCF7L2, CBS, GLI3, IGFBP3, PHLDA2, RET, TMBIM1, PITX3, JUN, TENT5…
77	ALL_DE_GENES__ MCP_day6 vs Control_day6.csv	GO:0043067	regulation of programmed cell death	8.39625e-05	1.57325	1.02187e-06	ENSG00000179388, ENSG00000125084, ENSG00000066468, ENSG00000114861, ENSG00000004139, ENSG00000118432, ENSG00000213949, ENSG00000122779, ENSG00000113494, ENSG00000148926, ENSG00000128918, ENSG00000196839, ENSG00000141052, ENSG00000174808, ENSG00000121966, ENSG00000182168, ENSG00000162552, ENSG00000112715, ENSG00000130203, ENSG00000109705, ENSG00000135333, ENSG00000174307, ENSG00000163132, ENSG0000…	115	73.0971	EGR3, WNT1, FGFR2, FOXP1, SARM1, CNR1, ITGA1, TRIM24, PRLR, ADM, ALDH1A2, ADA, MYOCD, BTC, CXCR4, UNC5C, WNT4, VEGFA, APOE, NKX3-2, EPHA7, PHLDA3, MSX1, CORO1A, GAS6, CCL2, CITED1, DLC1, GATA3, DIPK2A, BCL3, LPAR1, CD44, DEPTOR, TNFRSF25, NGFR, GSN, NME5, SPHK2, SPHK1, RAMP2, EYA1, ANGPT4, NTRK2, VEGFB, CRADD, NRG1, POU3F3, CCN1, SLC27A4, TCF7L2, CBS, GLI3, IGFBP3, PHLDA2, RET, TMBIM1, PITX3, JUN…
78	ALL_DE_GENES__ MCP_day6 vs Control_day6.csv	GO:0046632	alpha-beta T cell differentiation	0.0197323	3.00244	0.000599719	ENSG00000069399, ENSG00000196839, ENSG00000075426, ENSG00000077238, ENSG00000163508, ENSG00000196189, ENSG00000104856, ENSG00000106571, ENSG00000114861, ENSG00000184557, ENSG00000107485, ENSG00000183734	12	3.99674	BCL3, ADA, FOSL2, IL4R, EOMES, SEMA4A, RELB, GLI3, FOXP1, SOCS3, GATA3, ASCL2
78	ALL_DE_GENES__ MCP_day6 vs Control_day6.csv	GO:0042110	T cell activation	0.0226181	1.89904	0.000722405	ENSG00000069399, ENSG00000152661, ENSG00000026508, ENSG00000105810, ENSG00000077238, ENSG00000125084, ENSG00000196189, ENSG00000177628, ENSG00000114861, ENSG00000172216, ENSG00000204516, ENSG00000196839, ENSG00000164251, ENSG00000177283, ENSG00000162552, ENSG00000183734, ENSG00000157404, ENSG00000075426, ENSG00000163508, ENSG00000104856, ENSG00000116678, ENSG00000081059, ENSG00000204103, ENSG0000…	31	16.3241	BCL3, GJA1, CD44, CDK6, IL4R, WNT1, SEMA4A, GBA1, FOXP1, CEBPB, MICB, ADA, F2RL1, FZD8, WNT4, ASCL2, KIT, FOSL2, EOMES, RELB, LEPR, TCF7, MAFB, CORO1A, RHOH, GPR89A, PREX1, GLI3, KITLG, SOCS3, GATA3
78	ALL_DE_GENES__ MCP_day6 vs Control_day6.csv	GO:0002287	alpha-beta T cell activation involved in immune response	0.0188721	3.73804	0.000565961	ENSG00000069399, ENSG00000077238, ENSG00000163508, ENSG00000196189, ENSG00000104856, ENSG00000114861, ENSG00000184557, ENSG00000107485, ENSG00000183734	9	2.40768	BCL3, IL4R, EOMES, SEMA4A, RELB, FOXP1, SOCS3, GATA3, ASCL2
78	ALL_DE_GENES__ MCP_day6 vs Control_day6.csv	GO:0002292	T cell differentiation involved in immune response	0.0288174	3.46115	0.00101148	ENSG00000069399, ENSG00000077238, ENSG00000163508, ENSG00000196189, ENSG00000104856, ENSG00000114861, ENSG00000184557, ENSG00000107485, ENSG00000183734	9	2.60029	BCL3, IL4R, EOMES, SEMA4A, RELB, FOXP1, SOCS3, GATA3, ASCL2
78	ALL_DE_GENES__ MCP_day6 vs Control_day6.csv	GO:0002293	alpha-beta T cell differentiation involved in immune response	0.0189145	3.73804	0.000565961	ENSG00000069399, ENSG00000077238, ENSG00000163508, ENSG00000196189, ENSG00000104856, ENSG00000114861, ENSG00000184557, ENSG00000107485, ENSG00000183734	9	2.40768	BCL3, IL4R, EOMES, SEMA4A, RELB, FOXP1, SOCS3, GATA3, ASCL2
78	ALL_DE_GENES__ MCP_day6 vs Control_day6.csv	GO:0030217	T cell differentiation	0.000771933	2.65109	1.28725e-05	ENSG00000157404, ENSG00000069399, ENSG00000075426, ENSG00000105810, ENSG00000077238, ENSG00000163508, ENSG00000125084, ENSG00000196189, ENSG00000104856, ENSG00000177628, ENSG00000116678, ENSG00000114861, ENSG00000196839, ENSG00000081059, ENSG00000204103, ENSG00000168421, ENSG00000117262, ENSG00000124126, ENSG00000106571, ENSG00000177283, ENSG00000184557, ENSG00000162552, ENSG00000107485, ENSG0000…	24	9.05287	KIT, BCL3, FOSL2, CDK6, IL4R, EOMES, WNT1, SEMA4A, RELB, GBA1, LEPR, FOXP1, ADA, TCF7, MAFB, RHOH, GPR89A, PREX1, GLI3, FZD8, SOCS3, WNT4, GATA3, ASCL2
79	ALL_DE_GENES__ MCP_day6 vs Control_day6.csv	GO:0038145	macrophage colony-stimulating factor signaling pathway	0.0212367	3.66475	0.000658291	ENSG00000157404, ENSG00000184371, ENSG00000148053, ENSG00000135333, ENSG00000142627, ENSG00000066468, ENSG00000153208, ENSG00000120156, ENSG00000165731	9	2.45583	KIT, CSF1, NTRK2, EPHA7, EPHA2, FGFR2, MERTK, TEK, RET
79	ALL_DE_GENES__ MCP_day6 vs Control_day6.csv	GO:0036006	cellular response to macrophage colony-stimulating factor stimulus	0.0317896	3.39822	0.00115855	ENSG00000157404, ENSG00000184371, ENSG00000148053, ENSG00000135333, ENSG00000142627, ENSG00000066468, ENSG00000153208, ENSG00000120156, ENSG00000165731	9	2.64845	KIT, CSF1, NTRK2, EPHA7, EPHA2, FGFR2, MERTK, TEK, RET
79	ALL_DE_GENES__ MCP_day6 vs Control_day6.csv	GO:0036005	response to macrophage colony-stimulating factor	0.0162549	3.51981	0.00046889	ENSG00000157404, ENSG00000184371, ENSG00000148053, ENSG00000135333, ENSG00000142627, ENSG00000066468, ENSG00000153208, ENSG00000120156, ENSG00000165731, ENSG00000118785	10	2.84106	KIT, CSF1, NTRK2, EPHA7, EPHA2, FGFR2, MERTK, TEK, RET, SPP1
79	ALL_DE_GENES__ MCP_day6 vs Control_day6.csv	GO:0034097	response to cytokine	0.0249821	1.5312	0.000834865	ENSG00000187608, ENSG00000077238, ENSG00000066468, ENSG00000114861, ENSG00000115232, ENSG00000113494, ENSG00000128918, ENSG00000151726, ENSG00000121966, ENSG00000142627, ENSG00000087245, ENSG00000130707, ENSG00000120156, ENSG00000100385, ENSG00000163565, ENSG00000145335, ENSG00000075426, ENSG00000104856, ENSG00000135333, ENSG00000116678, ENSG00000150630, ENSG00000184371, ENSG00000114251, ENSG0000…	64	41.7973	ISG15, IL4R, FGFR2, FOXP1, ITGA4, PRLR, ALDH1A2, ACSL1, CXCR4, EPHA2, MMP2, ASS1, TEK, IL2RB, IFI16, SNCA, FOSL2, RELB, EPHA7, LEPR, VEGFC, CSF1, WNT5A, TCF7, CORO1A, HYAL3, GAS6, CCL2, CITED1, ACKR3, GATA3, ANKRD1, CD44, TNFRSF25, ARID5B, CCL25, GBA1, STK39, GSN, PADI2, NRP2, IRS1, ENTREP1, SPRY4, NKX6-1, RNF125, SPHK1, ITIH4, ZFP36, CLDN1, KIT, IL11, TNFRSF21, STAT5A, NTRK2, MERTK, HAS2, SPP1, …
79	ALL_DE_GENES__ MCP_day6 vs Control_day6.csv	GO:1901652	response to peptide	0.022048	1.52698	0.000698265	ENSG00000187608, ENSG00000077238, ENSG00000066468, ENSG00000114861, ENSG00000115232, ENSG00000113494, ENSG00000128918, ENSG00000151726, ENSG00000121966, ENSG00000142627, ENSG00000087245, ENSG00000130707, ENSG00000120156, ENSG00000100385, ENSG00000163884, ENSG00000163565, ENSG00000145335, ENSG00000075426, ENSG00000104856, ENSG00000135333, ENSG00000116678, ENSG00000150630, ENSG00000184371, ENSG0000…	65	42.5677	ISG15, IL4R, FGFR2, FOXP1, ITGA4, PRLR, ALDH1A2, ACSL1, CXCR4, EPHA2, MMP2, ASS1, TEK, IL2RB, KLF15, IFI16, SNCA, FOSL2, RELB, EPHA7, LEPR, VEGFC, CSF1, WNT5A, TCF7, CORO1A, HYAL3, GAS6, CCL2, CITED1, ACKR3, GATA3, ANKRD1, CD44, TNFRSF25, ARID5B, CCL25, GBA1, STK39, GSN, PADI2, NRP2, IRS1, ENTREP1, SPRY4, NKX6-1, RNF125, SPHK1, ITIH4, ZFP36, CLDN1, KIT, IL11, TNFRSF21, STAT5A, NTRK2, MERTK, HAS2,…
80	ALL_DE_GENES__ MCP_day6 vs Control_day6.csv	GO:0014910	regulation of smooth muscle cell migration	0.00398609	3.66475	8.73766e-05	ENSG00000198121, ENSG00000141052, ENSG00000109072, ENSG00000119508, ENSG00000102678, ENSG00000146674, ENSG00000164171, ENSG00000170961, ENSG00000106366, ENSG00000122861, ENSG00000137642, ENSG00000103034	12	3.27444	LPAR1, MYOCD, VTN, NR4A3, FGF9, IGFBP3, ITGA2, HAS2, SERPINE1, PLAU, SORL1, NDRG4
81	ALL_DE_GENES__ MCP_day6 vs Control_day6.csv	GO:0045137	development of primary sexual characteristics	0.000688441	2.45347	1.12487e-05	ENSG00000152661, ENSG00000180530, ENSG00000150347, ENSG00000138696, ENSG00000172216, ENSG00000143537, ENSG00000185551, ENSG00000087245, ENSG00000162552, ENSG00000184347, ENSG00000169946, ENSG00000163666, ENSG00000102230, ENSG00000157404, ENSG00000179059, ENSG00000112715, ENSG00000128564, ENSG00000104899, ENSG00000196139, ENSG00000134245, ENSG00000157227, ENSG00000114251, ENSG00000186792, ENSG0000…	28	11.4124	GJA1, NRIP1, ARID5B, BMPR1B, CEBPB, ADAM15, NR2F2, MMP2, WNT4, SLIT3, ZFPM2, HESX1, PCYT1B, KIT, ZFP42, VEGFA, VGF, AMH, AKR1C3, WNT2B, MMP14, WNT5A, HYAL3, FGF9, KITLG, ROBO2, GATA3, SFRP2
81	ALL_DE_GENES__ MCP_day6 vs Control_day6.csv	GO:0061458	reproductive system development	1.15163e-05	2.55386	1.15379e-07	ENSG00000213145, ENSG00000152661, ENSG00000180530, ENSG00000137868, ENSG00000150347, ENSG00000066468, ENSG00000041982, ENSG00000138696, ENSG00000172216, ENSG00000113494, ENSG00000143537, ENSG00000141052, ENSG00000185551, ENSG00000087245, ENSG00000162552, ENSG00000184347, ENSG00000169946, ENSG00000163666, ENSG00000102230, ENSG00000157404, ENSG00000179059, ENSG00000112715, ENSG00000128564, ENSG0000…	38	14.8794	CRIP1, GJA1, NRIP1, STRA6, ARID5B, FGFR2, TNC, BMPR1B, CEBPB, PRLR, ADAM15, MYOCD, NR2F2, MMP2, WNT4, SLIT3, ZFPM2, HESX1, PCYT1B, KIT, ZFP42, VEGFA, VGF, AMH, ID4, MERTK, AKR1C3, WNT2B, MMP14, WNT5A, LGR4, HYAL3, GDF7, FGF9, KITLG, ROBO2, GATA3, SFRP2
81	ALL_DE_GENES__ MCP_day6 vs Control_day6.csv	GO:0048608	reproductive structure development	8.40197e-06	2.58735	8.19181e-08	ENSG00000213145, ENSG00000152661, ENSG00000180530, ENSG00000137868, ENSG00000150347, ENSG00000066468, ENSG00000041982, ENSG00000138696, ENSG00000172216, ENSG00000113494, ENSG00000143537, ENSG00000141052, ENSG00000185551, ENSG00000087245, ENSG00000162552, ENSG00000184347, ENSG00000169946, ENSG00000163666, ENSG00000102230, ENSG00000157404, ENSG00000179059, ENSG00000112715, ENSG00000128564, ENSG0000…	38	14.6868	CRIP1, GJA1, NRIP1, STRA6, ARID5B, FGFR2, TNC, BMPR1B, CEBPB, PRLR, ADAM15, MYOCD, NR2F2, MMP2, WNT4, SLIT3, ZFPM2, HESX1, PCYT1B, KIT, ZFP42, VEGFA, VGF, AMH, ID4, MERTK, AKR1C3, WNT2B, MMP14, WNT5A, LGR4, HYAL3, GDF7, FGF9, KITLG, ROBO2, GATA3, SFRP2
81	ALL_DE_GENES__ MCP_day6 vs Control_day6.csv	GO:0008406	gonad development	0.000485331	2.50635	7.50579e-06	ENSG00000152661, ENSG00000180530, ENSG00000150347, ENSG00000138696, ENSG00000172216, ENSG00000143537, ENSG00000185551, ENSG00000087245, ENSG00000162552, ENSG00000184347, ENSG00000169946, ENSG00000163666, ENSG00000102230, ENSG00000157404, ENSG00000179059, ENSG00000112715, ENSG00000128564, ENSG00000104899, ENSG00000196139, ENSG00000134245, ENSG00000157227, ENSG00000114251, ENSG00000186792, ENSG0000…	28	11.1716	GJA1, NRIP1, ARID5B, BMPR1B, CEBPB, ADAM15, NR2F2, MMP2, WNT4, SLIT3, ZFPM2, HESX1, PCYT1B, KIT, ZFP42, VEGFA, VGF, AMH, AKR1C3, WNT2B, MMP14, WNT5A, HYAL3, FGF9, KITLG, ROBO2, GATA3, SFRP2
81	ALL_DE_GENES__ MCP_day6 vs Control_day6.csv	GO:0003006	developmental process involved in reproduction	0.00194017	1.59435	3.66586e-05	ENSG00000213145, ENSG00000113739, ENSG00000111837, ENSG00000152661, ENSG00000180530, ENSG00000039560, ENSG00000137868, ENSG00000244405, ENSG00000066468, ENSG00000206530, ENSG00000118432, ENSG00000154721, ENSG00000061656, ENSG00000113494, ENSG00000141052, ENSG00000159374, ENSG00000185551, ENSG00000087245, ENSG00000182168, ENSG00000162552, ENSG00000142700, ENSG00000184347, ENSG00000169946, ENSG0000…	79	49.55	CRIP1, STC2, MAK, GJA1, NRIP1, RAI14, STRA6, ETV5, FGFR2, CFAP44, CNR1, JAM2, SPAG4, PRLR, MYOCD, M1AP, NR2F2, MMP2, UNC5C, WNT4, DMRTA2, SLIT3, ZFPM2, WIPF3, PCYT1B, VEGFA, VGF, SPAG17, AMH, TESMIN, ID4, B4GALNT1, STC1, ADGRG2, ZBTB16, TDRD7, WNT2B, DMRT3, MMP14, CSF1, CCNB1IP1, WNT5A, HYAL3, GDF7, ADAMTS2, FGF9, NANOS1, LGR5, GATA3, PTGDR, CTCFL, SLC2A14, ARID5B, TNC, BMPR1B, CEBPB, NME5, TSNAX…
81	ALL_DE_GENES__ MCP_day6 vs Control_day6.csv	GO:0001541	ovarian follicle development	0.0128143	3.64332	0.000351548	ENSG00000102230, ENSG00000157404, ENSG00000112715, ENSG00000128564, ENSG00000104899, ENSG00000049130, ENSG00000087245, ENSG00000138696, ENSG00000172216, ENSG00000157227	10	2.74475	PCYT1B, KIT, VEGFA, VGF, AMH, KITLG, MMP2, BMPR1B, CEBPB, MMP14
81	ALL_DE_GENES__ MCP_day6 vs Control_day6.csv	GO:0046660	female sex differentiation	1.58319e-05	3.72739	1.68198e-07	ENSG00000102230, ENSG00000157404, ENSG00000179059, ENSG00000112715, ENSG00000128564, ENSG00000180530, ENSG00000137868, ENSG00000104899, ENSG00000150347, ENSG00000153208, ENSG00000138696, ENSG00000172216, ENSG00000157227, ENSG00000114251, ENSG00000186792, ENSG00000185551, ENSG00000049130, ENSG00000087245, ENSG00000162552, ENSG00000185008, ENSG00000184347	21	5.63397	PCYT1B, KIT, ZFP42, VEGFA, VGF, NRIP1, STRA6, AMH, ARID5B, MERTK, BMPR1B, CEBPB, MMP14, WNT5A, HYAL3, NR2F2, KITLG, MMP2, WNT4, ROBO2, SLIT3
81	ALL_DE_GENES__ MCP_day6 vs Control_day6.csv	GO:0046545	development of primary female sexual characteristics	0.000129977	3.66475	1.63433e-06	ENSG00000102230, ENSG00000157404, ENSG00000179059, ENSG00000112715, ENSG00000128564, ENSG00000180530, ENSG00000104899, ENSG00000150347, ENSG00000138696, ENSG00000172216, ENSG00000157227, ENSG00000186792, ENSG00000185551, ENSG00000049130, ENSG00000087245, ENSG00000162552, ENSG00000185008, ENSG00000184347	18	4.91166	PCYT1B, KIT, ZFP42, VEGFA, VGF, NRIP1, AMH, ARID5B, BMPR1B, CEBPB, MMP14, HYAL3, NR2F2, KITLG, MMP2, WNT4, ROBO2, SLIT3
81	ALL_DE_GENES__ MCP_day6 vs Control_day6.csv	GO:0008585	female gonad development	7.39416e-05	3.81433	8.89965e-07	ENSG00000102230, ENSG00000157404, ENSG00000179059, ENSG00000112715, ENSG00000128564, ENSG00000180530, ENSG00000104899, ENSG00000150347, ENSG00000138696, ENSG00000172216, ENSG00000157227, ENSG00000186792, ENSG00000185551, ENSG00000049130, ENSG00000087245, ENSG00000162552, ENSG00000185008, ENSG00000184347	18	4.71905	PCYT1B, KIT, ZFP42, VEGFA, VGF, NRIP1, AMH, ARID5B, BMPR1B, CEBPB, MMP14, HYAL3, NR2F2, KITLG, MMP2, WNT4, ROBO2, SLIT3
81	ALL_DE_GENES__ MCP_day6 vs Control_day6.csv	GO:0007548	sex differentiation	0.000312258	2.37954	4.34625e-06	ENSG00000152661, ENSG00000180530, ENSG00000137868, ENSG00000150347, ENSG00000138696, ENSG00000172216, ENSG00000143537, ENSG00000185551, ENSG00000087245, ENSG00000162552, ENSG00000142700, ENSG00000184347, ENSG00000169946, ENSG00000163666, ENSG00000102230, ENSG00000157404, ENSG00000179059, ENSG00000112715, ENSG00000128564, ENSG00000104899, ENSG00000153208, ENSG00000196139, ENSG00000134245, ENSG0000…	33	13.8682	GJA1, NRIP1, STRA6, ARID5B, BMPR1B, CEBPB, ADAM15, NR2F2, MMP2, WNT4, DMRTA2, SLIT3, ZFPM2, HESX1, PCYT1B, KIT, ZFP42, VEGFA, VGF, AMH, MERTK, AKR1C3, WNT2B, DMRT3, MMP14, WNT5A, LGR4, HYAL3, FGF9, KITLG, ROBO2, GATA3, SFRP2
82	ALL_DE_GENES__ MCP_day6 vs Control_day6.csv	GO:0003179	heart valve morphogenesis	0.00759157	3.62597	0.00018836	ENSG00000142871, ENSG00000164683, ENSG00000137868, ENSG00000140937, ENSG00000166341, ENSG00000049540, ENSG00000124216, ENSG00000197712, ENSG00000185008, ENSG00000107485, ENSG00000184347	11	3.03367	CCN1, HEY1, STRA6, CDH11, DCHS1, ELN, SNAI1, FAM114A1, ROBO2, GATA3, SLIT3
82	ALL_DE_GENES__ MCP_day6 vs Control_day6.csv	GO:0003170	heart valve development	0.0284216	3.00574	0.000991852	ENSG00000142871, ENSG00000164683, ENSG00000137868, ENSG00000140937, ENSG00000166341, ENSG00000049540, ENSG00000124216, ENSG00000197712, ENSG00000185008, ENSG00000107485, ENSG00000184347	11	3.65967	CCN1, HEY1, STRA6, CDH11, DCHS1, ELN, SNAI1, FAM114A1, ROBO2, GATA3, SLIT3
82	ALL_DE_GENES__ MCP_day6 vs Control_day6.csv	GO:0007507	heart development	1.06621e-08	2.41306	4.44492e-11	ENSG00000213145, ENSG00000152661, ENSG00000137868, ENSG00000118194, ENSG00000066468, ENSG00000060718, ENSG00000171388, ENSG00000135766, ENSG00000185070, ENSG00000148926, ENSG00000128918, ENSG00000141052, ENSG00000120913, ENSG00000087245, ENSG00000120156, ENSG00000184347, ENSG00000169946, ENSG00000167646, ENSG00000112715, ENSG00000132429, ENSG00000114854, ENSG00000139219, ENSG00000154556, ENSG0000…	66	27.3512	CRIP1, GJA1, STRA6, TNNT2, FGFR2, COL11A1, APLN, EGLN1, FLRT2, ADM, ALDH1A2, MYOCD, PDLIM2, MMP2, TEK, SLIT3, ZFPM2, DNAAF3, VEGFA, POPDC3, TNNC1, COL2A1, SORBS2, MSX1, WNT5A, ALPK3, FGF9, PLXNA4, PPARA, DLC1, GATA3, ANKRD1, CDKN1A, DIPK2A, MYH7, SKI, ADPRHL1, WNT3A, CDH11, FAM114A1, NRP2, SGCD, DHRS3, ADAM15, POU5F1, ELN, SNAI1, NDRG4, RAMP2, EYA1, EOMES, NEBL, VEGFB, NRG1, NPPB, HAS2, FOLR1, RY…
82	ALL_DE_GENES__ MCP_day6 vs Control_day6.csv	GO:0072359	circulatory system development	1.14302e-13	2.3418	2.15201e-16	ENSG00000213145, ENSG00000137868, ENSG00000182718, ENSG00000179388, ENSG00000066468, ENSG00000171388, ENSG00000148926, ENSG00000128918, ENSG00000141052, ENSG00000120913, ENSG00000185551, ENSG00000184347, ENSG00000112715, ENSG00000130203, ENSG00000114854, ENSG00000157227, ENSG00000163132, ENSG00000136383, ENSG00000108691, ENSG00000221866, ENSG00000125931, ENSG00000164741, ENSG00000107485, ENSG0000…	106	45.2643	CRIP1, STRA6, ANXA2, EGR3, FGFR2, APLN, ADM, ALDH1A2, MYOCD, PDLIM2, NR2F2, SLIT3, VEGFA, APOE, TNNC1, MMP14, MSX1, ALPK3, CCL2, PLXNA4, CITED1, DLC1, GATA3, DIPK2A, MYH7, ADPRHL1, WNT3A, SEMA4A, NGFR, FAM114A1, NRP2, SGCD, POU5F1, APOB, HDAC7, SPHK2, SPHK1, RAMP2, EYA1, ANGPT4, NTRK2, VEGFB, NRG1, PGF, RYR1, CCN1, TCF7L2, GLI3, KCNK2, GJA1, ARHGAP24, TNNT2, TGFBI, COL11A1, EGLN1, FLRT2, EPHA2, M…
83	ALL_DE_GENES__ MCP_day6 vs Control_day6.csv	GO:0009792	embryo development ending in birth or egg hatching	0.00138228	1.76869	2.41658e-05	ENSG00000100060, ENSG00000152661, ENSG00000125084, ENSG00000066468, ENSG00000060718, ENSG00000135766, ENSG00000148926, ENSG00000128918, ENSG00000196839, ENSG00000185551, ENSG00000142627, ENSG00000148488, ENSG00000100146, ENSG00000169946, ENSG00000183734, ENSG00000112715, ENSG00000179111, ENSG00000109705, ENSG00000139219, ENSG00000157227, ENSG00000188573, ENSG00000163132, ENSG00000163376, ENSG0000…	58	32.7926	MFNG, GJA1, WNT1, FGFR2, COL11A1, EGLN1, ADM, ALDH1A2, ADA, NR2F2, EPHA2, ST8SIA6, SOX10, ZFPM2, ASCL2, VEGFA, HES7, NKX3-2, COL2A1, MMP14, FBLL1, MSX1, KBTBD8, CCNB1IP1, WNT5A, APBA1, GDF7, FGF9, RSPO3, CITED1, COBL, DLC1, GATA3, TBX6, CDKN1A, SKI, WNT3A, MBNL1, CEBPB, TEAD4, POU5F1, HSD17B2, APOB, SNAI1, PLPP4, EYA1, GSC, EOMES, LPAR6, FOLR1, CCN1, HEY1, SULF1, DCHS1, GLI3, SOCS3, MARCKS, SFRP2
83	ALL_DE_GENES__ MCP_day6 vs Control_day6.csv	GO:0060711	labyrinthine layer development	0.0377342	3.61164	0.00143609	ENSG00000142871, ENSG00000164683, ENSG00000148926, ENSG00000066468, ENSG00000146374, ENSG00000125931, ENSG00000184557, ENSG00000135766	8	2.21506	CCN1, HEY1, ADM, FGFR2, RSPO3, CITED1, SOCS3, EGLN1
83	ALL_DE_GENES__ MCP_day6 vs Control_day6.csv	GO:0001892	embryonic placenta development	0.00909096	3.13918	0.000229841	ENSG00000163508, ENSG00000066468, ENSG00000172216, ENSG00000135766, ENSG00000142871, ENSG00000164683, ENSG00000148926, ENSG00000185551, ENSG00000146374, ENSG00000125931, ENSG00000124216, ENSG00000184557, ENSG00000183734	13	4.14121	EOMES, FGFR2, CEBPB, EGLN1, CCN1, HEY1, ADM, NR2F2, RSPO3, CITED1, SNAI1, SOCS3, ASCL2
83	ALL_DE_GENES__ MCP_day6 vs Control_day6.csv	GO:0001701	in utero embryonic development	0.0243051	1.82166	0.000804068	ENSG00000100060, ENSG00000154342, ENSG00000152661, ENSG00000066468, ENSG00000152601, ENSG00000172216, ENSG00000135766, ENSG00000148926, ENSG00000197905, ENSG00000196839, ENSG00000204531, ENSG00000086696, ENSG00000084674, ENSG00000185551, ENSG00000148488, ENSG00000100146, ENSG00000124216, ENSG00000169946, ENSG00000183734, ENSG00000203805, ENSG00000112715, ENSG00000163508, ENSG00000139679, ENSG0000…	35	19.2133	MFNG, WNT3A, GJA1, FGFR2, MBNL1, CEBPB, EGLN1, ADM, TEAD4, ADA, POU5F1, HSD17B2, APOB, NR2F2, ST8SIA6, SOX10, SNAI1, ZFPM2, ASCL2, PLPP4, VEGFA, EOMES, LPAR6, CCN1, HEY1, FBLL1, MSX1, CCNB1IP1, APBA1, RSPO3, GLI3, CITED1, SOCS3, GATA3, CDKN1A
83	ALL_DE_GENES__ MCP_day6 vs Control_day6.csv	GO:0043009	chordate embryonic development	0.000673768	1.82497	1.09184e-05	ENSG00000100060, ENSG00000152661, ENSG00000125084, ENSG00000066468, ENSG00000060718, ENSG00000135766, ENSG00000148926, ENSG00000128918, ENSG00000196839, ENSG00000185551, ENSG00000142627, ENSG00000148488, ENSG00000100146, ENSG00000169946, ENSG00000183734, ENSG00000112715, ENSG00000179111, ENSG00000109705, ENSG00000139219, ENSG00000157227, ENSG00000188573, ENSG00000163132, ENSG00000163376, ENSG0000…	58	31.7813	MFNG, GJA1, WNT1, FGFR2, COL11A1, EGLN1, ADM, ALDH1A2, ADA, NR2F2, EPHA2, ST8SIA6, SOX10, ZFPM2, ASCL2, VEGFA, HES7, NKX3-2, COL2A1, MMP14, FBLL1, MSX1, KBTBD8, CCNB1IP1, WNT5A, APBA1, GDF7, FGF9, RSPO3, CITED1, COBL, DLC1, GATA3, TBX6, CDKN1A, SKI, WNT3A, MBNL1, CEBPB, TEAD4, POU5F1, HSD17B2, APOB, SNAI1, PLPP4, EYA1, GSC, EOMES, LPAR6, FOLR1, CCN1, HEY1, SULF1, DCHS1, GLI3, SOCS3, MARCKS, SFRP2
83	ALL_DE_GENES__ MCP_day6 vs Control_day6.csv	GO:0001890	placenta development	0.00203391	2.75058	3.89768e-05	ENSG00000113739, ENSG00000163508, ENSG00000066468, ENSG00000159167, ENSG00000172216, ENSG00000135766, ENSG00000118785, ENSG00000142871, ENSG00000164683, ENSG00000148926, ENSG00000196839, ENSG00000086696, ENSG00000185551, ENSG00000166033, ENSG00000146374, ENSG00000181649, ENSG00000125931, ENSG00000124216, ENSG00000184557, ENSG00000183734	20	7.27119	STC2, EOMES, FGFR2, STC1, CEBPB, EGLN1, SPP1, CCN1, HEY1, ADM, ADA, HSD17B2, NR2F2, HTRA1, RSPO3, PHLDA2, CITED1, SNAI1, SOCS3, ASCL2
84	ALL_DE_GENES__ MCP_day6 vs Control_day6.csv	GO:0050918	positive chemotaxis	0.0234799	3.59427	0.000762561	ENSG00000112715, ENSG00000114251, ENSG00000102879, ENSG00000165197, ENSG00000198753, ENSG00000173511, ENSG00000108691, ENSG00000119630, ENSG00000150630	9	2.50398	VEGFA, WNT5A, CORO1A, VEGFD, PLXNB3, VEGFB, CCL2, PGF, VEGFC
85	ALL_DE_GENES__ MCP_day6 vs Control_day6.csv	GO:2000648	positive regulation of stem cell proliferation	0.0423883	3.53479	0.00165882	ENSG00000119888, ENSG00000152661, ENSG00000114251, ENSG00000125084, ENSG00000102678, ENSG00000049130, ENSG00000125931, ENSG00000150630	8	2.26322	EPCAM, GJA1, WNT5A, WNT1, FGF9, KITLG, CITED1, VEGFC
86	ALL_DE_GENES__ MCP_day6 vs Control_day6.csv	GO:0060349	bone morphogenesis	0.000370623	3.53037	5.35798e-06	ENSG00000157933, ENSG00000075426, ENSG00000066468, ENSG00000197467, ENSG00000248746, ENSG00000159167, ENSG00000139219, ENSG00000138696, ENSG00000170961, ENSG00000111199, ENSG00000157227, ENSG00000163132, ENSG00000162496, ENSG00000116183, ENSG00000160200, ENSG00000106571, ENSG00000120156	17	4.81535	SKI, FOSL2, FGFR2, COL13A1, ACTN3, STC1, COL2A1, BMPR1B, HAS2, TRPV4, MMP14, MSX1, DHRS3, PAPPA2, CBS, GLI3, TEK
86	ALL_DE_GENES__ MCP_day6 vs Control_day6.csv	GO:0048705	skeletal system morphogenesis	0.00600302	2.25727	0.000138854	ENSG00000157933, ENSG00000150347, ENSG00000066468, ENSG00000248746, ENSG00000060718, ENSG00000138696, ENSG00000111199, ENSG00000162496, ENSG00000116183, ENSG00000087245, ENSG00000120156, ENSG00000112715, ENSG00000075426, ENSG00000104313, ENSG00000133937, ENSG00000109705, ENSG00000197467, ENSG00000159167, ENSG00000139219, ENSG00000170961, ENSG00000157227, ENSG00000118523, ENSG00000163132, ENSG0000…	25	11.0753	SKI, ARID5B, FGFR2, ACTN3, COL11A1, BMPR1B, TRPV4, DHRS3, PAPPA2, MMP2, TEK, VEGFA, FOSL2, EYA1, GSC, NKX3-2, COL13A1, STC1, COL2A1, HAS2, MMP14, CCN2, MSX1, CBS, GLI3
86	ALL_DE_GENES__ MCP_day6 vs Control_day6.csv	GO:0060348	bone development	3.14878e-05	2.92198	3.4723e-07	ENSG00000157933, ENSG00000157637, ENSG00000152661, ENSG00000182718, ENSG00000125084, ENSG00000066468, ENSG00000248746, ENSG00000164050, ENSG00000138696, ENSG00000114861, ENSG00000111199, ENSG00000162496, ENSG00000116183, ENSG00000120156, ENSG00000075426, ENSG00000197467, ENSG00000159167, ENSG00000139219, ENSG00000109906, ENSG00000116678, ENSG00000170961, ENSG00000196218, ENSG00000157227, ENSG0000…	28	9.58256	SKI, SLC38A10, GJA1, ANXA2, WNT1, FGFR2, ACTN3, PLXNB1, BMPR1B, FOXP1, TRPV4, DHRS3, PAPPA2, TEK, FOSL2, COL13A1, STC1, COL2A1, ZBTB16, LEPR, HAS2, RYR1, MMP14, MSX1, SULF1, DCHS1, CBS, GLI3
87	ALL_DE_GENES__ MCP_day6 vs Control_day6.csv	GO:0060324	face development	0.0261193	3.52646	0.000879894	ENSG00000157933, ENSG00000163132, ENSG00000128918, ENSG00000114251, ENSG00000137868, ENSG00000184254, ENSG00000126458, ENSG00000150347, ENSG00000087245	9	2.55214	SKI, MSX1, ALDH1A2, WNT5A, STRA6, ALDH1A3, RRAS, ARID5B, MMP2
88	ALL_DE_GENES__ MCP_day6 vs Control_day6.csv	GO:0021545	cranial nerve development	0.00981525	3.5144	0.000250793	ENSG00000198121, ENSG00000204103, ENSG00000114391, ENSG00000079215, ENSG00000184564, ENSG00000106571, ENSG00000221866, ENSG00000144476, ENSG00000111262, ENSG00000129159, ENSG00000118257	11	3.12998	LPAR1, MAFB, RPL24, SLC1A3, SLITRK6, GLI3, PLXNA4, ACKR3, KCNA1, KCNC1, NRP2
88	ALL_DE_GENES__ MCP_day6 vs Control_day6.csv	GO:0021675	nerve development	0.00127173	3.3227	2.21475e-05	ENSG00000198121, ENSG00000135454, ENSG00000064300, ENSG00000111262, ENSG00000118257, ENSG00000115232, ENSG00000137573, ENSG00000204103, ENSG00000114391, ENSG00000079215, ENSG00000184564, ENSG00000106571, ENSG00000221866, ENSG00000144476, ENSG00000165731, ENSG00000129159	16	4.81535	LPAR1, B4GALNT1, NGFR, KCNA1, NRP2, ITGA4, SULF1, MAFB, RPL24, SLC1A3, SLITRK6, GLI3, PLXNA4, ACKR3, RET, KCNC1
89	ALL_DE_GENES__ MCP_day6 vs Control_day6.csv	GO:0007264	small GTPase-mediated signal transduction	0.0206537	2.06084	0.000636055	ENSG00000130158, ENSG00000113319, ENSG00000135905, ENSG00000064300, ENSG00000137502, ENSG00000008853, ENSG00000136237, ENSG00000137962, ENSG00000138670, ENSG00000126458, ENSG00000146094, ENSG00000137936, ENSG00000140945, ENSG00000095370, ENSG00000171435, ENSG00000184371, ENSG00000163171, ENSG00000168421, ENSG00000112290, ENSG00000079337, ENSG00000108352, ENSG00000049130, ENSG00000167617, ENSG0000…	26	12.6162	DOCK6, RASGRF2, DOCK10, NGFR, RAB30, RHOBTB2, RAPGEF5, ARHGAP29, RASGEF1B, RRAS, DOK3, BCAR3, CDH13, SH2D3C, KSR2, CSF1, CDC42EP3, RHOH, WASF1, RAPGEF3, RAPGEFL1, KITLG, CDC42EP5, RGL1, CDKN1A, GRAP2
89	ALL_DE_GENES__ MCP_day6 vs Control_day6.csv	GO:0007265	Ras protein signal transduction	0.00381217	3.46115	8.30515e-05	ENSG00000146094, ENSG00000113319, ENSG00000136237, ENSG00000171435, ENSG00000138670, ENSG00000184371, ENSG00000079337, ENSG00000126458, ENSG00000108352, ENSG00000049130, ENSG00000143344, ENSG00000124762, ENSG00000100351	13	3.75598	DOK3, RASGRF2, RAPGEF5, KSR2, RASGEF1B, CSF1, RAPGEF3, RRAS, RAPGEFL1, KITLG, RGL1, CDKN1A, GRAP2
90	ALL_DE_GENES__ MCP_day6 vs Control_day6.csv	GO:0048640	negative regulation of developmental growth	0.000779476	3.46115	1.30507e-05	ENSG00000154342, ENSG00000113739, ENSG00000130513, ENSG00000078018, ENSG00000135333, ENSG00000114861, ENSG00000133104, ENSG00000118785, ENSG00000114251, ENSG00000162490, ENSG00000187122, ENSG00000143507, ENSG00000137261, ENSG00000186951, ENSG00000082482, ENSG00000124762	16	4.62274	WNT3A, STC2, GDF15, MAP2, EPHA7, FOXP1, SPART, SPP1, WNT5A, DRAXIN, SLIT1, DUSP10, KIAA0319, PPARA, KCNK2, CDKN1A
90	ALL_DE_GENES__ MCP_day6 vs Control_day6.csv	GO:0045926	negative regulation of growth	0.00423458	2.32813	9.33931e-05	ENSG00000154342, ENSG00000113739, ENSG00000152661, ENSG00000197594, ENSG00000130513, ENSG00000114861, ENSG00000133104, ENSG00000143537, ENSG00000162490, ENSG00000137261, ENSG00000063176, ENSG00000184347, ENSG00000078018, ENSG00000135333, ENSG00000120937, ENSG00000118785, ENSG00000163132, ENSG00000114251, ENSG00000187122, ENSG00000143507, ENSG00000168243, ENSG00000186951, ENSG00000082482, ENSG0000…	25	10.7382	WNT3A, STC2, GJA1, ENPP1, GDF15, FOXP1, SPART, ADAM15, DRAXIN, KIAA0319, SPHK2, SLIT3, MAP2, EPHA7, NPPB, SPP1, MSX1, WNT5A, SLIT1, DUSP10, GNG4, PPARA, KCNK2, CDKN1A, SFRP2
91	ALL_DE_GENES__ MCP_day6 vs Control_day6.csv	GO:0050771	negative regulation of axonogenesis	0.0287623	3.46115	0.00101148	ENSG00000154342, ENSG00000114251, ENSG00000162490, ENSG00000187122, ENSG00000078018, ENSG00000137261, ENSG00000135333, ENSG00000133104, ENSG00000118785	9	2.60029	WNT3A, WNT5A, DRAXIN, SLIT1, MAP2, KIAA0319, EPHA7, SPART, SPP1
91	ALL_DE_GENES__ MCP_day6 vs Control_day6.csv	GO:0050770	regulation of axonogenesis	0.00035071	3.04968	4.99937e-06	ENSG00000112715, ENSG00000154342, ENSG00000148053, ENSG00000078018, ENSG00000197993, ENSG00000135333, ENSG00000198753, ENSG00000111962, ENSG00000164050, ENSG00000133104, ENSG00000118785, ENSG00000136040, ENSG00000148948, ENSG00000171517, ENSG00000114251, ENSG00000162490, ENSG00000184144, ENSG00000187122, ENSG00000137261, ENSG00000185008, ENSG00000165731	21	6.88596	VEGFA, WNT3A, NTRK2, MAP2, KEL, EPHA7, PLXNB3, UST, PLXNB1, SPART, SPP1, PLXNC1, LRRC4C, LPAR3, WNT5A, DRAXIN, CNTN2, SLIT1, KIAA0319, ROBO2, RET
91	ALL_DE_GENES__ MCP_day6 vs Control_day6.csv	GO:0010975	regulation of neuron projection development	1.18127e-05	2.26548	1.19938e-07	ENSG00000198121, ENSG00000132932, ENSG00000154342, ENSG00000129244, ENSG00000132639, ENSG00000197993, ENSG00000170396, ENSG00000080644, ENSG00000164050, ENSG00000004139, ENSG00000133104, ENSG00000118432, ENSG00000111199, ENSG00000175745, ENSG00000148948, ENSG00000171517, ENSG00000162490, ENSG00000184144, ENSG00000169760, ENSG00000137261, ENSG00000058404, ENSG00000058866, ENSG00000120332, ENSG0000…	48	21.1876	LPAR1, ATP8A2, WNT3A, ATP1B2, SNAP25, KEL, ZNF804A, CHRNA3, PLXNB1, SARM1, SPART, CNR1, TRPV4, NR2F1, LRRC4C, LPAR3, DRAXIN, CNTN2, NLGN1, KIAA0319, CAMK2B, DGKG, TNN, IL1RAPL1, NDRG4, NEGR1, VEGFA, CTNNA2, APOE, TNIK, NTRK2, MAP2, EPHA7, PLXNB3, UST, SPOCK1, SPP1, PLXNC1, WNT5A, SLIT1, PREX1, COBL, PRAG1, ROBO2, RET, GATA3, TBX6, SFRP2
91	ALL_DE_GENES__ MCP_day6 vs Control_day6.csv	GO:0010977	negative regulation of neuron projection development	0.00647589	2.73672	0.000154146	ENSG00000198121, ENSG00000154342, ENSG00000130203, ENSG00000078018, ENSG00000135333, ENSG00000133104, ENSG00000152377, ENSG00000111199, ENSG00000118785, ENSG00000175745, ENSG00000114251, ENSG00000162490, ENSG00000187122, ENSG00000169760, ENSG00000137261, ENSG00000275342, ENSG00000149922	17	6.21181	LPAR1, WNT3A, APOE, MAP2, EPHA7, SPART, SPOCK1, TRPV4, SPP1, NR2F1, WNT5A, DRAXIN, SLIT1, NLGN1, KIAA0319, PRAG1, TBX6
91	ALL_DE_GENES__ MCP_day6 vs Control_day6.csv	GO:0031345	negative regulation of cell projection organization	0.00323288	2.51028	6.73879e-05	ENSG00000050405, ENSG00000198121, ENSG00000154342, ENSG00000130203, ENSG00000111837, ENSG00000138639, ENSG00000078018, ENSG00000135333, ENSG00000198753, ENSG00000133104, ENSG00000152377, ENSG00000111199, ENSG00000118785, ENSG00000175745, ENSG00000114251, ENSG00000162490, ENSG00000187122, ENSG00000169760, ENSG00000137261, ENSG00000127328, ENSG00000275342, ENSG00000149922	22	8.76395	LIMA1, LPAR1, WNT3A, APOE, MAK, ARHGAP24, MAP2, EPHA7, PLXNB3, SPART, SPOCK1, TRPV4, SPP1, NR2F1, WNT5A, DRAXIN, SLIT1, NLGN1, KIAA0319, RAB3IP, PRAG1, TBX6
92	ALL_DE_GENES__ MCP_day6 vs Control_day6.csv	GO:0001944	vasculature development	1.4293e-08	2.41908	6.15084e-11	ENSG00000152661, ENSG00000137868, ENSG00000138639, ENSG00000182718, ENSG00000179388, ENSG00000066468, ENSG00000120708, ENSG00000171388, ENSG00000148926, ENSG00000128918, ENSG00000141052, ENSG00000185551, ENSG00000142627, ENSG00000087245, ENSG00000177283, ENSG00000120156, ENSG00000169946, ENSG00000106366, ENSG00000112715, ENSG00000130203, ENSG00000140945, ENSG00000114019, ENSG00000116678, ENSG0000…	65	26.8697	GJA1, STRA6, ARHGAP24, ANXA2, EGR3, FGFR2, TGFBI, APLN, ADM, ALDH1A2, MYOCD, NR2F2, EPHA2, MMP2, FZD8, TEK, ZFPM2, SERPINE1, VEGFA, APOE, CDH13, AMOTL2, LEPR, FAP, VEGFC, MMP14, CCN2, VEGFD, FGF9, RAPGEF3, RSPO3, CCL2, CITED1, ACKR3, AHR, SEMA4A, NGFR, NRP2, SGCD, ADRA2B, ADAM15, APOB, HDAC7, SPHK2, SPHK1, ANTXR1, RAMP2, EYA1, ANGPT4, NTRK2, FOXS1, TNFRSF12A, VEGFB, HAS2, FOLR1, PGF, SAT1, CDH2, …
92	ALL_DE_GENES__ MCP_day6 vs Control_day6.csv	GO:0048514	blood vessel morphogenesis	1.17843e-07	2.5257	6.18057e-10	ENSG00000152661, ENSG00000137868, ENSG00000138639, ENSG00000182718, ENSG00000179388, ENSG00000066468, ENSG00000120708, ENSG00000171388, ENSG00000148926, ENSG00000141052, ENSG00000185551, ENSG00000142627, ENSG00000087245, ENSG00000177283, ENSG00000120156, ENSG00000169946, ENSG00000106366, ENSG00000112715, ENSG00000130203, ENSG00000140945, ENSG00000114019, ENSG00000116678, ENSG00000078098, ENSG0000…	54	21.3802	GJA1, STRA6, ARHGAP24, ANXA2, EGR3, FGFR2, TGFBI, APLN, ADM, MYOCD, NR2F2, EPHA2, MMP2, FZD8, TEK, ZFPM2, SERPINE1, VEGFA, APOE, CDH13, AMOTL2, LEPR, FAP, VEGFC, MMP14, CCN2, VEGFD, FGF9, RAPGEF3, RSPO3, CCL2, CITED1, ACKR3, SEMA4A, NRP2, SGCD, ADRA2B, ADAM15, APOB, HDAC7, RAMP2, EYA1, ANGPT4, NTRK2, TNFRSF12A, VEGFB, HAS2, FOLR1, PGF, SAT1, CDH2, CCN1, HEY1, SFRP2
92	ALL_DE_GENES__ MCP_day6 vs Control_day6.csv	GO:0001568	blood vessel development	2.38394e-09	2.51837	8.97663e-12	ENSG00000152661, ENSG00000137868, ENSG00000138639, ENSG00000182718, ENSG00000179388, ENSG00000066468, ENSG00000120708, ENSG00000171388, ENSG00000148926, ENSG00000128918, ENSG00000141052, ENSG00000185551, ENSG00000142627, ENSG00000087245, ENSG00000177283, ENSG00000120156, ENSG00000169946, ENSG00000106366, ENSG00000112715, ENSG00000130203, ENSG00000140945, ENSG00000114019, ENSG00000116678, ENSG0000…	65	25.8103	GJA1, STRA6, ARHGAP24, ANXA2, EGR3, FGFR2, TGFBI, APLN, ADM, ALDH1A2, MYOCD, NR2F2, EPHA2, MMP2, FZD8, TEK, ZFPM2, SERPINE1, VEGFA, APOE, CDH13, AMOTL2, LEPR, FAP, VEGFC, MMP14, CCN2, VEGFD, FGF9, RAPGEF3, RSPO3, CCL2, CITED1, ACKR3, AHR, SEMA4A, NGFR, NRP2, SGCD, ADRA2B, ADAM15, APOB, HDAC7, SPHK2, SPHK1, ANTXR1, RAMP2, EYA1, ANGPT4, NTRK2, FOXS1, TNFRSF12A, VEGFB, HAS2, FOLR1, PGF, SAT1, CDH2, …
92	ALL_DE_GENES__ MCP_day6 vs Control_day6.csv	GO:0002040	sprouting angiogenesis	0.0134651	3.35935	0.000376645	ENSG00000131477, ENSG00000112715, ENSG00000179388, ENSG00000165197, ENSG00000140945, ENSG00000142627, ENSG00000173511, ENSG00000146374, ENSG00000120156, ENSG00000119630, ENSG00000150630	11	3.27444	RAMP2, VEGFA, EGR3, VEGFD, CDH13, EPHA2, VEGFB, RSPO3, TEK, PGF, VEGFC
92	ALL_DE_GENES__ MCP_day6 vs Control_day6.csv	GO:0001525	angiogenesis	0.000269024	2.23553	3.67212e-06	ENSG00000138639, ENSG00000182718, ENSG00000179388, ENSG00000196189, ENSG00000066468, ENSG00000120708, ENSG00000171388, ENSG00000118257, ENSG00000274286, ENSG00000143537, ENSG00000142627, ENSG00000087245, ENSG00000177283, ENSG00000120156, ENSG00000106366, ENSG00000131477, ENSG00000112715, ENSG00000101280, ENSG00000140945, ENSG00000006327, ENSG00000114019, ENSG00000173511, ENSG00000116678, ENSG0000…	38	16.9982	ARHGAP24, ANXA2, EGR3, SEMA4A, FGFR2, TGFBI, APLN, NRP2, ADRA2B, ADAM15, EPHA2, MMP2, FZD8, TEK, SERPINE1, RAMP2, VEGFA, ANGPT4, CDH13, TNFRSF12A, AMOTL2, VEGFB, LEPR, PGF, SAT1, FAP, VEGFC, MMP14, CCN1, CCN2, HEY1, VEGFD, FGF9, RAPGEF3, RSPO3, CCL2, ACKR3, SFRP2
93	ALL_DE_GENES__ MCP_day6 vs Control_day6.csv	GO:0001954	positive regulation of cell-matrix adhesion	0.0432249	3.22245	0.00170609	ENSG00000112715, ENSG00000184371, ENSG00000105810, ENSG00000140945, ENSG00000126458, ENSG00000131142, ENSG00000120156, ENSG00000162552, ENSG00000197747	9	2.79291	VEGFA, CSF1, CDK6, CDH13, RRAS, CCL25, TEK, WNT4, S100A10
93	ALL_DE_GENES__ MCP_day6 vs Control_day6.csv	GO:0010811	positive regulation of cell-substrate adhesion	0.00217352	2.92035	4.20908e-05	ENSG00000112715, ENSG00000111859, ENSG00000105810, ENSG00000077942, ENSG00000140945, ENSG00000131142, ENSG00000170961, ENSG00000197747, ENSG00000198759, ENSG00000142871, ENSG00000184371, ENSG00000109072, ENSG00000126458, ENSG00000124126, ENSG00000120156, ENSG00000163520, ENSG00000165996, ENSG00000162552	18	6.16365	VEGFA, NEDD9, CDK6, FBLN1, CDH13, CCL25, HAS2, S100A10, EGFL6, CCN1, CSF1, VTN, RRAS, PREX1, TEK, FBLN2, HACD1, WNT4
93	ALL_DE_GENES__ MCP_day6 vs Control_day6.csv	GO:0010810	regulation of cell-substrate adhesion	0.000198839	2.64306	2.67401e-06	ENSG00000111859, ENSG00000064042, ENSG00000105810, ENSG00000125084, ENSG00000131142, ENSG00000143537, ENSG00000109072, ENSG00000126458, ENSG00000187678, ENSG00000120156, ENSG00000163520, ENSG00000162552, ENSG00000106366, ENSG00000112715, ENSG00000077942, ENSG00000140945, ENSG00000170961, ENSG00000152377, ENSG00000197747, ENSG00000157227, ENSG00000198759, ENSG00000142871, ENSG00000184371, ENSG0000…	28	10.5938	NEDD9, LIMCH1, CDK6, WNT1, CCL25, ADAM15, VTN, RRAS, SPRY4, TEK, FBLN2, WNT4, SERPINE1, VEGFA, FBLN1, CDH13, HAS2, SPOCK1, S100A10, MMP14, EGFL6, CCN1, CSF1, NEXMIF, PREX1, HACD1, DLC1, PLAU
93	ALL_DE_GENES__ MCP_day6 vs Control_day6.csv	GO:0001952	regulation of cell-matrix adhesion	0.0105945	2.70139	0.000277117	ENSG00000112715, ENSG00000064042, ENSG00000105810, ENSG00000140945, ENSG00000131142, ENSG00000197747, ENSG00000157227, ENSG00000184371, ENSG00000143537, ENSG00000050030, ENSG00000126458, ENSG00000120156, ENSG00000164741, ENSG00000162552, ENSG00000106366, ENSG00000122861	16	5.92289	VEGFA, LIMCH1, CDK6, CDH13, CCL25, S100A10, MMP14, CSF1, ADAM15, NEXMIF, RRAS, TEK, DLC1, WNT4, SERPINE1, PLAU
94	ALL_DE_GENES__ MCP_day6 vs Control_day6.csv	GO:0038063	collagen-activated tyrosine kinase receptor signaling pathway	0.0431514	3.22245	0.00170609	ENSG00000157404, ENSG00000148053, ENSG00000135333, ENSG00000142627, ENSG00000197565, ENSG00000066468, ENSG00000153208, ENSG00000120156, ENSG00000165731	9	2.79291	KIT, NTRK2, EPHA7, EPHA2, COL4A6, FGFR2, MERTK, TEK, RET
94	ALL_DE_GENES__ MCP_day6 vs Control_day6.csv	GO:0038065	collagen-activated signaling pathway	0.00672956	3.68445	0.000162447	ENSG00000157404, ENSG00000148053, ENSG00000135333, ENSG00000142627, ENSG00000197565, ENSG00000066468, ENSG00000153208, ENSG00000170909, ENSG00000164171, ENSG00000120156, ENSG00000165731	11	2.98552	KIT, NTRK2, EPHA7, EPHA2, COL4A6, FGFR2, MERTK, OSCAR, ITGA2, TEK, RET
95	ALL_DE_GENES__ MCP_day6 vs Control_day6.csv	GO:0001570	vasculogenesis	0.0203289	3.17272	0.000623317	ENSG00000131477, ENSG00000148926, ENSG00000112715, ENSG00000141052, ENSG00000148053, ENSG00000061273, ENSG00000142627, ENSG00000125931, ENSG00000170961, ENSG00000144476, ENSG00000169946	11	3.46706	RAMP2, ADM, VEGFA, MYOCD, NTRK2, HDAC7, EPHA2, CITED1, HAS2, ACKR3, ZFPM2
96	ALL_DE_GENES__ MCP_day6 vs Control_day6.csv	GO:0048738	cardiac muscle tissue development	0.000134363	2.82691	1.70754e-06	ENSG00000092054, ENSG00000157933, ENSG00000153531, ENSG00000154342, ENSG00000152661, ENSG00000118194, ENSG00000066468, ENSG00000060718, ENSG00000135766, ENSG00000170624, ENSG00000128918, ENSG00000141052, ENSG00000169946, ENSG00000103034, ENSG00000112715, ENSG00000114854, ENSG00000078114, ENSG00000157168, ENSG00000120937, ENSG00000154556, ENSG00000164683, ENSG00000163132, ENSG00000136383, ENSG0000…	26	9.19733	MYH7, SKI, ADPRHL1, WNT3A, GJA1, TNNT2, FGFR2, COL11A1, EGLN1, SGCD, ALDH1A2, MYOCD, ZFPM2, NDRG4, VEGFA, TNNC1, NEBL, NRG1, NPPB, SORBS2, HEY1, MSX1, ALPK3, FGF9, ANKRD1, DIPK2A
96	ALL_DE_GENES__ MCP_day6 vs Control_day6.csv	GO:0003007	heart morphogenesis	4.95405e-07	2.9667	3.09795e-09	ENSG00000092054, ENSG00000153531, ENSG00000154342, ENSG00000152661, ENSG00000118194, ENSG00000066468, ENSG00000060718, ENSG00000135766, ENSG00000185070, ENSG00000118257, ENSG00000128918, ENSG00000162496, ENSG00000143537, ENSG00000049540, ENSG00000124216, ENSG00000120156, ENSG00000184347, ENSG00000169946, ENSG00000103034, ENSG00000112715, ENSG00000104313, ENSG00000114854, ENSG00000139219, ENSG0000…	37	12.4718	MYH7, ADPRHL1, WNT3A, GJA1, TNNT2, FGFR2, COL11A1, EGLN1, FLRT2, NRP2, ALDH1A2, DHRS3, ADAM15, ELN, SNAI1, TEK, SLIT3, ZFPM2, NDRG4, VEGFA, EYA1, TNNC1, COL2A1, NRG1, HAS2, FOLR1, RYR1, CCN1, HEY1, MSX1, WNT5A, DCHS1, DLC1, ROBO2, GATA3, ANKRD1, SFRP2
96	ALL_DE_GENES__ MCP_day6 vs Control_day6.csv	GO:0061061	muscle structure development	2.76628e-08	2.43612	1.24624e-10	ENSG00000128872, ENSG00000137868, ENSG00000179388, ENSG00000125084, ENSG00000118194, ENSG00000205683, ENSG00000066468, ENSG00000060718, ENSG00000135766, ENSG00000196569, ENSG00000148926, ENSG00000141052, ENSG00000120913, ENSG00000159176, ENSG00000185551, ENSG00000130707, ENSG00000162552, ENSG00000142700, ENSG00000169946, ENSG00000089250, ENSG00000112715, ENSG00000132429, ENSG00000114854, ENSG0000…	61	25.0398	TMOD2, STRA6, EGR3, WNT1, TNNT2, DPF3, FGFR2, COL11A1, EGLN1, LAMA2, ADM, MYOCD, PDLIM2, CSRP1, NR2F2, ASS1, WNT4, DMRTA2, ZFPM2, NOS1, VEGFA, POPDC3, TNNC1, RCAN1, SORBS2, MSX1, ALPK3, GPCPD1, ANKRD1, LGALS1, MYH7, MYMX, CHRND, SKI, ADPRHL1, TAGLN, WNT3A, KEL, ARID5B, ACTN3, MBNL1, SGCD, TEAD4, HBEGF, ELN, DNER, NEGR1, RAMP2, TNNT1, GSC, EOMES, BTG2, CAVIN4, NEBL, NRG1, RYR1, CDH2, CDON, MYBPC2,…
96	ALL_DE_GENES__ MCP_day6 vs Control_day6.csv	GO:0055008	cardiac muscle tissue morphogenesis	0.0473349	3.16783	0.00192879	ENSG00000092054, ENSG00000118194, ENSG00000114854, ENSG00000066468, ENSG00000060718, ENSG00000157168, ENSG00000135766, ENSG00000169946, ENSG00000148677	9	2.84106	MYH7, TNNT2, TNNC1, FGFR2, COL11A1, NRG1, EGLN1, ZFPM2, ANKRD1
96	ALL_DE_GENES__ MCP_day6 vs Control_day6.csv	GO:0048644	muscle organ morphogenesis	0.0335671	2.92867	0.00123462	ENSG00000092054, ENSG00000133937, ENSG00000118194, ENSG00000114854, ENSG00000150347, ENSG00000066468, ENSG00000060718, ENSG00000157168, ENSG00000135766, ENSG00000169946, ENSG00000148677	11	3.75598	MYH7, GSC, TNNT2, TNNC1, ARID5B, FGFR2, COL11A1, NRG1, EGLN1, ZFPM2, ANKRD1
96	ALL_DE_GENES__ MCP_day6 vs Control_day6.csv	GO:0014706	striated muscle tissue development	3.26785e-06	2.58013	2.74665e-08	ENSG00000092054, ENSG00000135902, ENSG00000157933, ENSG00000153531, ENSG00000154342, ENSG00000152661, ENSG00000118194, ENSG00000197993, ENSG00000066468, ENSG00000060718, ENSG00000135766, ENSG00000170624, ENSG00000128918, ENSG00000141052, ENSG00000185551, ENSG00000049540, ENSG00000187957, ENSG00000142700, ENSG00000169946, ENSG00000103034, ENSG00000112715, ENSG00000104313, ENSG00000163508, ENSG0000…	41	15.8907	MYH7, CHRND, SKI, ADPRHL1, WNT3A, GJA1, TNNT2, KEL, FGFR2, COL11A1, EGLN1, SGCD, ALDH1A2, MYOCD, NR2F2, ELN, DNER, DMRTA2, ZFPM2, NDRG4, VEGFA, EYA1, EOMES, POPDC3, TNNC1, BTG2, NEBL, RCAN1, NRG1, NPPB, RYR1, SORBS2, HEY1, MSX1, CDON, ALPK3, FGF9, GPCPD1, CNTNAP1, ANKRD1, DIPK2A
96	ALL_DE_GENES__ MCP_day6 vs Control_day6.csv	GO:0007517	muscle organ development	3.39165e-06	2.61219	2.8735e-08	ENSG00000092054, ENSG00000262179, ENSG00000135902, ENSG00000157933, ENSG00000149591, ENSG00000154342, ENSG00000137868, ENSG00000179388, ENSG00000118194, ENSG00000197993, ENSG00000205683, ENSG00000150347, ENSG00000066468, ENSG00000060718, ENSG00000135766, ENSG00000196569, ENSG00000170624, ENSG00000197905, ENSG00000113070, ENSG00000185551, ENSG00000049540, ENSG00000130707, ENSG00000187957, ENSG0000…	40	15.3128	MYH7, MYMX, CHRND, SKI, TAGLN, WNT3A, STRA6, EGR3, TNNT2, KEL, DPF3, ARID5B, FGFR2, COL11A1, EGLN1, LAMA2, SGCD, TEAD4, HBEGF, NR2F2, ELN, ASS1, DNER, DMRTA2, ZFPM2, NEGR1, GSC, EOMES, POPDC3, TNNC1, BTG2, CAVIN4, RCAN1, NRG1, RYR1, MSX1, CDON, GPCPD1, CNTNAP1, ANKRD1
96	ALL_DE_GENES__ MCP_day6 vs Control_day6.csv	GO:0060537	muscle tissue development	8.27816e-07	2.61818	5.45494e-09	ENSG00000092054, ENSG00000135902, ENSG00000157933, ENSG00000153531, ENSG00000154342, ENSG00000152661, ENSG00000137868, ENSG00000118194, ENSG00000197993, ENSG00000066468, ENSG00000060718, ENSG00000135766, ENSG00000170624, ENSG00000128918, ENSG00000141052, ENSG00000159176, ENSG00000185551, ENSG00000049540, ENSG00000187957, ENSG00000142700, ENSG00000169946, ENSG00000103034, ENSG00000112715, ENSG0000…	44	16.8056	MYH7, CHRND, SKI, ADPRHL1, WNT3A, GJA1, STRA6, TNNT2, KEL, FGFR2, COL11A1, EGLN1, SGCD, ALDH1A2, MYOCD, CSRP1, NR2F2, ELN, DNER, DMRTA2, ZFPM2, NDRG4, VEGFA, FOSL2, EYA1, EOMES, POPDC3, TNNC1, BTG2, NEBL, RCAN1, NRG1, NPPB, RYR1, SORBS2, HEY1, MSX1, CDON, ALPK3, FGF9, GPCPD1, CNTNAP1, ANKRD1, DIPK2A
97	ALL_DE_GENES__ MCP_day6 vs Control_day6.csv	GO:0030879	mammary gland development	0.000594813	3.13152	9.43894e-06	ENSG00000183779, ENSG00000112759, ENSG00000112715, ENSG00000154342, ENSG00000126561, ENSG00000152661, ENSG00000066468, ENSG00000171388, ENSG00000157168, ENSG00000164171, ENSG00000158125, ENSG00000172216, ENSG00000163132, ENSG00000113494, ENSG00000184371, ENSG00000114251, ENSG00000142627, ENSG00000106571, ENSG00000162552	19	6.06735	ZNF703, SLC29A1, VEGFA, WNT3A, STAT5A, GJA1, FGFR2, APLN, NRG1, ITGA2, XDH, CEBPB, MSX1, PRLR, CSF1, WNT5A, EPHA2, GLI3, WNT4
97	ALL_DE_GENES__ MCP_day6 vs Control_day6.csv	GO:0061180	mammary gland epithelium development	0.0472569	3.16783	0.00192879	ENSG00000183779, ENSG00000163132, ENSG00000113494, ENSG00000184371, ENSG00000114251, ENSG00000142627, ENSG00000066468, ENSG00000172216, ENSG00000162552	9	2.84106	ZNF703, MSX1, PRLR, CSF1, WNT5A, EPHA2, FGFR2, CEBPB, WNT4
97	ALL_DE_GENES__ MCP_day6 vs Control_day6.csv	GO:0048732	gland development	0.00607696	1.8879	0.000140973	ENSG00000154342, ENSG00000213145, ENSG00000152661, ENSG00000137868, ENSG00000125084, ENSG00000150347, ENSG00000066468, ENSG00000171388, ENSG00000041982, ENSG00000164171, ENSG00000158125, ENSG00000172216, ENSG00000113494, ENSG00000128918, ENSG00000196839, ENSG00000109072, ENSG00000142627, ENSG00000087245, ENSG00000100146, ENSG00000130707, ENSG00000162552, ENSG00000163347, ENSG00000163666, ENSG0000…	39	20.6579	WNT3A, CRIP1, GJA1, STRA6, WNT1, ARID5B, FGFR2, APLN, TNC, ITGA2, XDH, CEBPB, PRLR, ALDH1A2, ADA, VTN, EPHA2, MMP2, SOX10, ASS1, WNT4, CLDN1, HESX1, ZNF703, SLC29A1, VEGFA, STAT5A, PTPN3, ID4, NRG1, MSX1, CSF1, WNT5A, MAFB, GDF7, ALDH1A3, GLI3, COBL, GATA3
98	ALL_DE_GENES__ MCP_day6 vs Control_day6.csv	GO:0045598	regulation of fat cell differentiation	0.000389291	3.12284	5.78491e-06	ENSG00000112715, ENSG00000154342, ENSG00000197594, ENSG00000125084, ENSG00000156076, ENSG00000172201, ENSG00000151468, ENSG00000171462, ENSG00000109906, ENSG00000172216, ENSG00000111199, ENSG00000114251, ENSG00000143507, ENSG00000186188, ENSG00000147246, ENSG00000130529, ENSG00000169946, ENSG00000126368, ENSG00000128016, ENSG00000145423	20	6.40442	VEGFA, WNT3A, ENPP1, WNT1, WIF1, ID4, CCDC3, DLK2, ZBTB16, CEBPB, TRPV4, WNT5A, DUSP10, FFAR4, HTR2C, TRPM4, ZFPM2, NR1D1, ZFP36, SFRP2
99	ALL_DE_GENES__ MCP_day6 vs Control_day6.csv	GO:0045444	fat cell differentiation	0.000719564	3.08259	1.19024e-05	ENSG00000172260, ENSG00000095752, ENSG00000156466, ENSG00000154342, ENSG00000075426, ENSG00000125084, ENSG00000172201, ENSG00000150347, ENSG00000172216, ENSG00000171488, ENSG00000148737, ENSG00000204103, ENSG00000184144, ENSG00000186188, ENSG00000119508, ENSG00000142611, ENSG00000221869, ENSG00000169946, ENSG00000033800	19	6.16365	NEGR1, IL11, GDF6, WNT3A, FOSL2, WNT1, ID4, ARID5B, CEBPB, LRRC8C, TCF7L2, MAFB, CNTN2, FFAR4, NR4A3, PRDM16, CEBPD, ZFPM2, PIAS1
100	ALL_DE_GENES__ MCP_day6 vs Control_day6.csv	GO:0042472	inner ear morphogenesis	0.00315133	3.04835	6.54762e-05	ENSG00000095397, ENSG00000132932, ENSG00000154342, ENSG00000104313, ENSG00000125084, ENSG00000152977, ENSG00000066468, ENSG00000060718, ENSG00000139219, ENSG00000114251, ENSG00000204103, ENSG00000184254, ENSG00000102678, ENSG00000184564, ENSG00000107485, ENSG00000163666	16	5.24874	WHRN, ATP8A2, WNT3A, EYA1, WNT1, ZIC1, FGFR2, COL11A1, COL2A1, WNT5A, MAFB, ALDH1A3, FGF9, SLITRK6, GATA3, HESX1
100	ALL_DE_GENES__ MCP_day6 vs Control_day6.csv	GO:0042471	ear morphogenesis	0.000292459	3.19491	4.051e-06	ENSG00000095397, ENSG00000132932, ENSG00000154342, ENSG00000104313, ENSG00000133937, ENSG00000109705, ENSG00000125084, ENSG00000152977, ENSG00000066468, ENSG00000060718, ENSG00000139219, ENSG00000163132, ENSG00000114251, ENSG00000204103, ENSG00000184254, ENSG00000102678, ENSG00000184564, ENSG00000172809, ENSG00000107485, ENSG00000163666	20	6.25996	WHRN, ATP8A2, WNT3A, EYA1, GSC, NKX3-2, WNT1, ZIC1, FGFR2, COL11A1, COL2A1, MSX1, WNT5A, MAFB, ALDH1A3, FGF9, SLITRK6, RPL38, GATA3, HESX1
100	ALL_DE_GENES__ MCP_day6 vs Control_day6.csv	GO:0048562	embryonic organ morphogenesis	0.0264677	1.93824	0.000905868	ENSG00000132932, ENSG00000154342, ENSG00000152661, ENSG00000137868, ENSG00000125084, ENSG00000066468, ENSG00000060718, ENSG00000142627, ENSG00000184564, ENSG00000172809, ENSG00000166831, ENSG00000103034, ENSG00000163666, ENSG00000095397, ENSG00000104313, ENSG00000133937, ENSG00000109705, ENSG00000152977, ENSG00000139219, ENSG00000110195, ENSG00000157227, ENSG00000163132, ENSG00000114251, ENSG0000…	28	14.4461	ATP8A2, WNT3A, GJA1, STRA6, WNT1, FGFR2, COL11A1, EPHA2, SLITRK6, RPL38, RBPMS2, NDRG4, HESX1, WHRN, EYA1, GSC, NKX3-2, ZIC1, COL2A1, FOLR1, MMP14, MSX1, WNT5A, MAFB, ALDH1A3, FGF9, GLI3, GATA3
101	ALL_DE_GENES__ MCP_day6 vs Control_day6.csv	GO:0008543	fibroblast growth factor receptor signaling pathway	0.00525769	3.02431	0.0001202	ENSG00000157404, ENSG00000070388, ENSG00000148053, ENSG00000135333, ENSG00000066468, ENSG00000064300, ENSG00000153208, ENSG00000185070, ENSG00000118523, ENSG00000114251, ENSG00000102678, ENSG00000142627, ENSG00000120156, ENSG00000162552, ENSG00000165731	15	4.95982	KIT, FGF22, NTRK2, EPHA7, FGFR2, NGFR, MERTK, FLRT2, CCN2, WNT5A, FGF9, EPHA2, TEK, WNT4, RET
101	ALL_DE_GENES__ MCP_day6 vs Control_day6.csv	GO:0044344	cellular response to fibroblast growth factor stimulus	0.000984737	3.01199	1.6686e-05	ENSG00000157404, ENSG00000070388, ENSG00000026508, ENSG00000148053, ENSG00000179388, ENSG00000135333, ENSG00000066468, ENSG00000064300, ENSG00000153208, ENSG00000185070, ENSG00000118523, ENSG00000114251, ENSG00000102678, ENSG00000142627, ENSG00000108691, ENSG00000120156, ENSG00000162552, ENSG00000165731, ENSG00000128016	19	6.30811	KIT, FGF22, CD44, NTRK2, EGR3, EPHA7, FGFR2, NGFR, MERTK, FLRT2, CCN2, WNT5A, FGF9, EPHA2, CCL2, TEK, WNT4, RET, ZFP36
101	ALL_DE_GENES__ MCP_day6 vs Control_day6.csv	GO:0071774	response to fibroblast growth factor	6.91908e-05	3.28685	8.28131e-07	ENSG00000157404, ENSG00000070388, ENSG00000160888, ENSG00000026508, ENSG00000148053, ENSG00000179388, ENSG00000135333, ENSG00000066468, ENSG00000064300, ENSG00000153208, ENSG00000041982, ENSG00000185070, ENSG00000118523, ENSG00000114251, ENSG00000102678, ENSG00000142627, ENSG00000108691, ENSG00000120156, ENSG00000162552, ENSG00000165731, ENSG00000129159, ENSG00000128016	22	6.69334	KIT, FGF22, IER2, CD44, NTRK2, EGR3, EPHA7, FGFR2, NGFR, MERTK, TNC, FLRT2, CCN2, WNT5A, FGF9, EPHA2, CCL2, TEK, WNT4, RET, KCNC1, ZFP36
102	ALL_DE_GENES__ MCP_day6 vs Control_day6.csv	GO:0048008	platelet-derived growth factor receptor signaling pathway	0.0197761	3.00244	0.000599719	ENSG00000157404, ENSG00000112715, ENSG00000148053, ENSG00000119508, ENSG00000135333, ENSG00000142627, ENSG00000150347, ENSG00000066468, ENSG00000153208, ENSG00000120156, ENSG00000265972, ENSG00000165731	12	3.99674	KIT, VEGFA, NTRK2, NR4A3, EPHA7, EPHA2, ARID5B, FGFR2, MERTK, TEK, TXNIP, RET
103	ALL_DE_GENES__ MCP_day6 vs Control_day6.csv	GO:0016055	Wnt signaling pathway	0.0211174	1.98832	0.000651754	ENSG00000154342, ENSG00000131668, ENSG00000125084, ENSG00000162490, ENSG00000178171, ENSG00000177283, ENSG00000124216, ENSG00000162552, ENSG00000147655, ENSG00000163666, ENSG00000154310, ENSG00000133937, ENSG00000156076, ENSG00000114019, ENSG00000134245, ENSG00000115266, ENSG00000167874, ENSG00000114251, ENSG00000148737, ENSG00000165795, ENSG00000081059, ENSG00000205213, ENSG00000145506, ENSG0000…	27	13.5793	WNT3A, BARX1, WNT1, DRAXIN, AMER3, FZD8, SNAI1, WNT4, RSPO2, HESX1, TNIK, GSC, WIF1, AMOTL2, WNT2B, APC2, TMEM88, WNT5A, TCF7L2, NDRG2, TCF7, LGR4, NKD2, FGF9, RSPO3, GATA3, SFRP2
103	ALL_DE_GENES__ MCP_day6 vs Control_day6.csv	GO:0060070	canonical Wnt signaling pathway	0.00642197	2.9667	0.00014984	ENSG00000154342, ENSG00000125084, ENSG00000134245, ENSG00000114251, ENSG00000148737, ENSG00000081059, ENSG00000102678, ENSG00000146374, ENSG00000177283, ENSG00000124216, ENSG00000162552, ENSG00000107485, ENSG00000147655, ENSG00000145423, ENSG00000163666	15	5.05612	WNT3A, WNT1, WNT2B, WNT5A, TCF7L2, TCF7, FGF9, RSPO3, FZD8, SNAI1, WNT4, GATA3, RSPO2, SFRP2, HESX1
104	ALL_DE_GENES__ MCP_day6 vs Control_day6.csv	GO:0007156	homophilic cell adhesion via plasma membrane adhesion molecules	0.000139769	2.9667	1.78565e-06	ENSG00000099834, ENSG00000134755, ENSG00000175161, ENSG00000140937, ENSG00000149573, ENSG00000162706, ENSG00000140945, ENSG00000198753, ENSG00000196159, ENSG00000165194, ENSG00000113100, ENSG00000134115, ENSG00000170558, ENSG00000113361, ENSG00000079112, ENSG00000062038, ENSG00000169851, ENSG00000184144, ENSG00000118946, ENSG00000166341, ENSG00000149564, ENSG00000185008, ENSG00000165731, ENSG0000…	24	8.0898	CDHR5, DSC2, CADM2, CDH11, MPZL2, CADM3, CDH13, PLXNB3, FAT4, PCDH19, CDH9, CNTN6, CDH2, CDH6, CDH17, CDH3, PCDH7, CNTN2, PCDH17, DCHS1, ESAM, ROBO2, RET, PCDH9
105	ALL_DE_GENES__ MCP_day6 vs Control_day6.csv	GO:0002088	lens development in camera-type eye	0.0215074	2.9667	0.000669574	ENSG00000157933, ENSG00000064309, ENSG00000152661, ENSG00000114251, ENSG00000137936, ENSG00000107859, ENSG00000196431, ENSG00000142627, ENSG00000184564, ENSG00000196116, ENSG00000107485, ENSG00000134245	12	4.0449	SKI, CDON, GJA1, WNT5A, BCAR3, PITX3, CRYBA4, EPHA2, SLITRK6, TDRD7, GATA3, WNT2B
105	ALL_DE_GENES__ MCP_day6 vs Control_day6.csv	GO:0043010	camera-type eye development	0.0218082	1.86146	0.000684807	ENSG00000157933, ENSG00000132932, ENSG00000152661, ENSG00000137868, ENSG00000107859, ENSG00000138696, ENSG00000128918, ENSG00000112041, ENSG00000142627, ENSG00000187634, ENSG00000184564, ENSG00000143032, ENSG00000141337, ENSG00000087085, ENSG00000163666, ENSG00000112715, ENSG00000148053, ENSG00000137936, ENSG00000196431, ENSG00000153208, ENSG00000196116, ENSG00000134245, ENSG00000197406, ENSG0000…	32	17.1908	SKI, ATP8A2, GJA1, STRA6, PITX3, BMPR1B, ALDH1A2, TULP1, EPHA2, SAMD11, SLITRK6, BARHL2, ARSG, ACHE, HESX1, VEGFA, NTRK2, BCAR3, CRYBA4, MERTK, TDRD7, WNT2B, DIO3, RING1, CDON, WNT5A, RPL24, ALDH1A3, GLI3, RET, GATA3, TUB
105	ALL_DE_GENES__ MCP_day6 vs Control_day6.csv	GO:0001654	eye development	0.0141204	1.8414	0.000397825	ENSG00000157933, ENSG00000132932, ENSG00000152661, ENSG00000137868, ENSG00000107859, ENSG00000138696, ENSG00000128918, ENSG00000127928, ENSG00000112041, ENSG00000142627, ENSG00000187634, ENSG00000184564, ENSG00000143032, ENSG00000184302, ENSG00000141337, ENSG00000087085, ENSG00000163666, ENSG00000112715, ENSG00000148053, ENSG00000137936, ENSG00000196431, ENSG00000153208, ENSG00000196116, ENSG0000…	36	19.5503	SKI, ATP8A2, GJA1, STRA6, PITX3, BMPR1B, ALDH1A2, GNGT1, TULP1, EPHA2, SAMD11, SLITRK6, BARHL2, SIX6, ARSG, ACHE, HESX1, VEGFA, NTRK2, BCAR3, CRYBA4, MERTK, TDRD7, COL5A2, WNT2B, DIO3, RING1, CDON, WNT5A, RPL24, ALDH1A3, FGF9, GLI3, RET, GATA3, TUB
105	ALL_DE_GENES__ MCP_day6 vs Control_day6.csv	GO:0150063	visual system development	0.0201103	1.82344	0.000612558	ENSG00000157933, ENSG00000132932, ENSG00000152661, ENSG00000137868, ENSG00000107859, ENSG00000138696, ENSG00000128918, ENSG00000127928, ENSG00000112041, ENSG00000142627, ENSG00000187634, ENSG00000184564, ENSG00000143032, ENSG00000184302, ENSG00000141337, ENSG00000087085, ENSG00000163666, ENSG00000112715, ENSG00000148053, ENSG00000137936, ENSG00000196431, ENSG00000153208, ENSG00000196116, ENSG0000…	36	19.743	SKI, ATP8A2, GJA1, STRA6, PITX3, BMPR1B, ALDH1A2, GNGT1, TULP1, EPHA2, SAMD11, SLITRK6, BARHL2, SIX6, ARSG, ACHE, HESX1, VEGFA, NTRK2, BCAR3, CRYBA4, MERTK, TDRD7, COL5A2, WNT2B, DIO3, RING1, CDON, WNT5A, RPL24, ALDH1A3, FGF9, GLI3, RET, GATA3, TUB
105	ALL_DE_GENES__ MCP_day6 vs Control_day6.csv	GO:0048880	sensory system development	0.0153312	1.84263	0.000438123	ENSG00000157933, ENSG00000132932, ENSG00000152661, ENSG00000137868, ENSG00000107859, ENSG00000138696, ENSG00000128918, ENSG00000127928, ENSG00000112041, ENSG00000142627, ENSG00000187634, ENSG00000184564, ENSG00000143032, ENSG00000184302, ENSG00000141337, ENSG00000087085, ENSG00000163666, ENSG00000112715, ENSG00000148053, ENSG00000137936, ENSG00000196431, ENSG00000153208, ENSG00000196116, ENSG0000…	37	20.08	SKI, ATP8A2, GJA1, STRA6, PITX3, BMPR1B, ALDH1A2, GNGT1, TULP1, EPHA2, SAMD11, SLITRK6, BARHL2, SIX6, ARSG, ACHE, HESX1, VEGFA, NTRK2, BCAR3, CRYBA4, MERTK, TDRD7, TMEM132E, COL5A2, WNT2B, DIO3, RING1, CDON, WNT5A, RPL24, ALDH1A3, FGF9, GLI3, RET, GATA3, TUB
106	ALL_DE_GENES__ MCP_day6 vs Control_day6.csv	GO:0050890	cognition	0.0145508	1.93908	0.000412887	ENSG00000155511, ENSG00000128872, ENSG00000111859, ENSG00000137868, ENSG00000132639, ENSG00000110881, ENSG00000118432, ENSG00000113231, ENSG00000118971, ENSG00000114200, ENSG00000092051, ENSG00000082556, ENSG00000161681, ENSG00000184144, ENSG00000137261, ENSG00000006071, ENSG00000033800, ENSG00000103034, ENSG00000157404, ENSG00000204060, ENSG00000130203, ENSG00000148053, ENSG00000179476, ENSG0000…	31	15.987	GRIA1, TMOD2, NEDD9, STRA6, SNAP25, ASIC1, CNR1, PDE8B, CCND2, BCHE, JPH4, OPRK1, SHANK1, CNTN2, KIAA0319, ABCC8, PIAS1, NDRG4, KIT, FOXO6, APOE, NTRK2, C14orf28, BTG2, RCAN1, SYNJ1, CIC, RAPGEF3, KCNK10, KCNK2, SHANK2
106	ALL_DE_GENES__ MCP_day6 vs Control_day6.csv	GO:0007611	learning or memory	0.00167429	2.26681	3.08468e-05	ENSG00000155511, ENSG00000128872, ENSG00000111859, ENSG00000137868, ENSG00000132639, ENSG00000110881, ENSG00000118432, ENSG00000113231, ENSG00000118971, ENSG00000114200, ENSG00000092051, ENSG00000082556, ENSG00000161681, ENSG00000184144, ENSG00000137261, ENSG00000006071, ENSG00000033800, ENSG00000103034, ENSG00000157404, ENSG00000204060, ENSG00000130203, ENSG00000148053, ENSG00000179476, ENSG0000…	31	13.6756	GRIA1, TMOD2, NEDD9, STRA6, SNAP25, ASIC1, CNR1, PDE8B, CCND2, BCHE, JPH4, OPRK1, SHANK1, CNTN2, KIAA0319, ABCC8, PIAS1, NDRG4, KIT, FOXO6, APOE, NTRK2, C14orf28, BTG2, RCAN1, SYNJ1, CIC, RAPGEF3, KCNK10, KCNK2, SHANK2
106	ALL_DE_GENES__ MCP_day6 vs Control_day6.csv	GO:0007610	behavior	2.20189e-06	2.0993	1.71745e-08	ENSG00000128872, ENSG00000132932, ENSG00000129244, ENSG00000130513, ENSG00000137868, ENSG00000107859, ENSG00000170893, ENSG00000171388, ENSG00000080644, ENSG00000152822, ENSG00000187094, ENSG00000118432, ENSG00000170525, ENSG00000196839, ENSG00000082556, ENSG00000184144, ENSG00000137261, ENSG00000006071, ENSG00000145335, ENSG00000159208, ENSG00000204060, ENSG00000130203, ENSG00000128285, ENSG0000…	65	30.9627	TMOD2, ATP8A2, ATP1B2, GDF15, STRA6, PITX3, TRH, APLN, CHRNA3, GRM1, CCK, CNR1, PFKFB3, ADA, OPRK1, CNTN2, KIAA0319, ABCC8, SNCA, CIART, FOXO6, APOE, MCHR1, C14orf28, B4GALNT1, ZIC1, RCAN1, DMRT3, SYNJ1, APBA1, ALDH1A3, SLC1A3, RAPGEF3, PPARA, ASTN1, GNG8, GRIA1, NEDD9, SNAP25, GLRB, ASIC1, GBA1, PDE8B, CCND2, BCHE, JPH4, EFR3B, SHANK1, SLITRK6, PIAS1, NDRG4, FOSB, KIT, NEGR1, NTRK2, BTG2, CIC, P…
106	ALL_DE_GENES__ MCP_day6 vs Control_day6.csv	GO:0008306	associative learning	0.0143664	2.9667	0.00040572	ENSG00000155511, ENSG00000157404, ENSG00000132639, ENSG00000110881, ENSG00000159388, ENSG00000113231, ENSG00000082556, ENSG00000161681, ENSG00000079337, ENSG00000006071, ENSG00000033800, ENSG00000103034, ENSG00000162105	13	4.38197	GRIA1, KIT, SNAP25, ASIC1, BTG2, PDE8B, OPRK1, SHANK1, RAPGEF3, ABCC8, PIAS1, NDRG4, SHANK2
106	ALL_DE_GENES__ MCP_day6 vs Control_day6.csv	GO:0007612	learning	0.00171981	2.70873	3.18013e-05	ENSG00000155511, ENSG00000157404, ENSG00000137868, ENSG00000148053, ENSG00000132639, ENSG00000110881, ENSG00000159388, ENSG00000113231, ENSG00000114200, ENSG00000092051, ENSG00000159082, ENSG00000082556, ENSG00000079432, ENSG00000161681, ENSG00000184144, ENSG00000137261, ENSG00000079337, ENSG00000006071, ENSG00000033800, ENSG00000103034, ENSG00000162105	21	7.75272	GRIA1, KIT, STRA6, NTRK2, SNAP25, ASIC1, BTG2, PDE8B, BCHE, JPH4, SYNJ1, OPRK1, CIC, SHANK1, CNTN2, KIAA0319, RAPGEF3, ABCC8, PIAS1, NDRG4, SHANK2
107	ALL_DE_GENES__ MCP_day6 vs Control_day6.csv	GO:0002062	chondrocyte differentiation	0.0231654	2.9318	0.000746116	ENSG00000118523, ENSG00000137573, ENSG00000075426, ENSG00000102678, ENSG00000120708, ENSG00000060718, ENSG00000106571, ENSG00000139219, ENSG00000138696, ENSG00000182158, ENSG00000134245, ENSG00000145423	12	4.09305	CCN2, SULF1, FOSL2, FGF9, TGFBI, COL11A1, GLI3, COL2A1, BMPR1B, CREB3L2, WNT2B, SFRP2
108	ALL_DE_GENES__ MCP_day6 vs Control_day6.csv	GO:0048709	oligodendrocyte differentiation	0.0231172	2.9318	0.000746116	ENSG00000198121, ENSG00000184144, ENSG00000148053, ENSG00000109072, ENSG00000143507, ENSG00000172201, ENSG00000163623, ENSG00000106571, ENSG00000134198, ENSG00000100146, ENSG00000132970, ENSG00000108797	12	4.09305	LPAR1, CNTN2, NTRK2, VTN, DUSP10, ID4, NKX6-1, GLI3, TSPAN2, SOX10, WASF3, CNTNAP1
108	ALL_DE_GENES__ MCP_day6 vs Control_day6.csv	GO:0010001	glial cell differentiation	0.00673888	2.28626	0.000162219	ENSG00000157933, ENSG00000198121, ENSG00000105810, ENSG00000148053, ENSG00000163508, ENSG00000172201, ENSG00000177628, ENSG00000134198, ENSG00000174004, ENSG00000132970, ENSG00000196569, ENSG00000170525, ENSG00000170558, ENSG00000169247, ENSG00000184144, ENSG00000109072, ENSG00000143507, ENSG00000163623, ENSG00000106571, ENSG00000141337, ENSG00000100146, ENSG00000187957, ENSG00000163884, ENSG0000…	24	10.4975	SKI, LPAR1, CDK6, NTRK2, EOMES, ID4, GBA1, TSPAN2, NRROS, WASF3, LAMA2, PFKFB3, CDH2, SH3TC2, CNTN2, VTN, DUSP10, NKX6-1, GLI3, ARSG, SOX10, DNER, KLF15, CNTNAP1
108	ALL_DE_GENES__ MCP_day6 vs Control_day6.csv	GO:0042063	gliogenesis	0.000373366	2.39906	5.44785e-06	ENSG00000157933, ENSG00000198121, ENSG00000105810, ENSG00000177628, ENSG00000134198, ENSG00000132970, ENSG00000196569, ENSG00000170525, ENSG00000169247, ENSG00000184144, ENSG00000109072, ENSG00000126458, ENSG00000163623, ENSG00000141337, ENSG00000100146, ENSG00000187957, ENSG00000163884, ENSG00000148053, ENSG00000163508, ENSG00000091136, ENSG00000172201, ENSG00000174004, ENSG00000116678, ENSG0000…	32	13.3385	SKI, LPAR1, CDK6, GBA1, TSPAN2, WASF3, LAMA2, PFKFB3, SH3TC2, CNTN2, VTN, RRAS, NKX6-1, ARSG, SOX10, DNER, KLF15, NTRK2, EOMES, LAMB1, ID4, NRROS, LEPR, VEGFC, MMP14, CDH2, VCAN, CSF1, DUSP10, GLI3, CCL2, CNTNAP1
109	ALL_DE_GENES__ MCP_day6 vs Control_day6.csv	GO:0030203	glycosaminoglycan metabolic process	0.0335059	2.92867	0.00123462	ENSG00000103044, ENSG00000033100, ENSG00000147119, ENSG00000026508, ENSG00000186792, ENSG00000127415, ENSG00000136542, ENSG00000111962, ENSG00000170961, ENSG00000154080, ENSG00000055955	11	3.75598	HAS3, CHPF2, CHST7, CD44, HYAL3, IDUA, GALNT5, UST, HAS2, CHST9, ITIH4
109	ALL_DE_GENES__ MCP_day6 vs Control_day6.csv	GO:0006022	aminoglycan metabolic process	0.0172676	2.9029	0.00050275	ENSG00000103044, ENSG00000176383, ENSG00000026508, ENSG00000136542, ENSG00000111962, ENSG00000170961, ENSG00000033100, ENSG00000147119, ENSG00000117151, ENSG00000186792, ENSG00000127415, ENSG00000154080, ENSG00000055955	13	4.47828	HAS3, B3GNT4, CD44, GALNT5, UST, HAS2, CHPF2, CHST7, CTBS, HYAL3, IDUA, CHST9, ITIH4
109	ALL_DE_GENES__ MCP_day6 vs Control_day6.csv	GO:0043170	macromolecule metabolic process	0.0376524	0.834831	0.0014431	ENSG00000214357, ENSG00000103174, ENSG00000066468, ENSG00000059378, ENSG00000276043, ENSG00000141337, ENSG00000154080, ENSG00000183778, ENSG00000103044, ENSG00000130203, ENSG00000129451, ENSG00000109705, ENSG00000171551, ENSG00000136542, ENSG00000115266, ENSG00000157227, ENSG00000008441, ENSG00000163132, ENSG00000164100, ENSG00000138166, ENSG00000172878, ENSG00000163376, ENSG00000140470, ENSG0000…	217	259.933	NEURL1B, NAGPA, FGFR2, PARP12, UHRF1, ARSG, CHST9, B3GALT5, HAS3, APOE, KLK10, NKX3-2, ECEL1, GALNT5, APC2, MMP14, NFIX, MSX1, NDST3, DUSP5, METAP1D, KBTBD8, ADAMTS17, GAS6, RPS14, ADPRHL1, MASP1, CTCFL, DDB2, TRIM22, FAM114A1, DTX4, GSN, PADI2, RPL39, APOB, SPHK2, TRPM4, RNF125, ELFN2, ADARB2, WDR72, FOSB, PTPN3, DPP10, NTRK2, VEGFB, MTTP, ARRDC4, TCF7L2, CBS, GLI3, DRG1, IGFBP3, IP6K3, RPS29, C…
110	ALL_DE_GENES__ MCP_day6 vs Control_day6.csv	GO:0003151	outflow tract morphogenesis	0.0334448	2.92867	0.00123462	ENSG00000112715, ENSG00000162496, ENSG00000104313, ENSG00000066468, ENSG00000049540, ENSG00000110195, ENSG00000185008, ENSG00000169946, ENSG00000196218, ENSG00000145423, ENSG00000118257	11	3.75598	VEGFA, DHRS3, EYA1, FGFR2, ELN, FOLR1, ROBO2, ZFPM2, RYR1, SFRP2, NRP2
111	ALL_DE_GENES__ MCP_day6 vs Control_day6.csv	GO:0071675	regulation of mononuclear cell migration	0.0191153	2.45165	0.000574537	ENSG00000158747, ENSG00000129422, ENSG00000111859, ENSG00000091972, ENSG00000198648, ENSG00000111199, ENSG00000117115, ENSG00000154721, ENSG00000157227, ENSG00000115232, ENSG00000184371, ENSG00000114251, ENSG00000102879, ENSG00000183087, ENSG00000108691, ENSG00000106366, ENSG00000183734	17	6.93411	NBL1, MTUS1, NEDD9, CD200, STK39, TRPV4, PADI2, JAM2, MMP14, ITGA4, CSF1, WNT5A, CORO1A, GAS6, CCL2, SERPINE1, ASCL2
111	ALL_DE_GENES__ MCP_day6 vs Control_day6.csv	GO:2000401	regulation of lymphocyte migration	0.0488386	2.92492	0.00204917	ENSG00000115232, ENSG00000111859, ENSG00000114251, ENSG00000102879, ENSG00000091972, ENSG00000108691, ENSG00000198648, ENSG00000117115, ENSG00000154721, ENSG00000183734	10	3.4189	ITGA4, NEDD9, WNT5A, CORO1A, CD200, CCL2, STK39, PADI2, JAM2, ASCL2
112	ALL_DE_GENES__ MCP_day6 vs Control_day6.csv	GO:0031623	receptor internalization	0.0487604	2.92492	0.00204917	ENSG00000155511, ENSG00000131477, ENSG00000148926, ENSG00000184144, ENSG00000135063, ENSG00000168461, ENSG00000087085, ENSG00000144476, ENSG00000125388, ENSG00000145335	10	3.4189	GRIA1, RAMP2, ADM, CNTN2, ENTREP1, RAB31, ACHE, ACKR3, GRK4, SNCA
112	ALL_DE_GENES__ MCP_day6 vs Control_day6.csv	GO:0098657	import into cell	0.00229207	1.73058	4.48489e-05	ENSG00000214357, ENSG00000024422, ENSG00000129244, ENSG00000137868, ENSG00000162989, ENSG00000152822, ENSG00000139209, ENSG00000111199, ENSG00000115232, ENSG00000148926, ENSG00000115474, ENSG00000112041, ENSG00000151726, ENSG00000184185, ENSG00000184144, ENSG00000138074, ENSG00000128833, ENSG00000140600, ENSG00000006071, ENSG00000087085, ENSG00000143630, ENSG00000167723, ENSG00000145335, ENSG0000…	58	33.5149	NEURL1B, EHD2, ATP1B2, STRA6, KCNJ3, GRM1, SLC38A4, TRPV4, ITGA4, ADM, KCNJ13, TULP1, ACSL1, KCNJ12, CNTN2, SLC5A6, MYO5C, SH3GL3, ABCC8, ACHE, HCN3, TRPV3, SNCA, SLC29A1, APOE, SLC7A8, RAB31, LEPR, SLC46A1, GAS7, SYNJ1, CORO1A, GAS6, SLC1A3, ARHGAP25, ACKR3, TUB, GRIA1, SNAP25, GSN, LRRC8C, SORL1, TMEM108, SCARA5, ENTREP1, TRPM4, DNER, MYO5B, GRK4, WDR72, PLPP4, ICAM5, RAMP2, MERTK, FOLR1, SLC27…
113	ALL_DE_GENES__ MCP_day6 vs Control_day6.csv	GO:0003208	cardiac ventricle morphogenesis	0.0486826	2.92492	0.00204917	ENSG00000092054, ENSG00000164683, ENSG00000118194, ENSG00000114854, ENSG00000066468, ENSG00000060718, ENSG00000157168, ENSG00000107485, ENSG00000169946, ENSG00000145423	10	3.4189	MYH7, HEY1, TNNT2, TNNC1, FGFR2, COL11A1, NRG1, GATA3, ZFPM2, SFRP2
113	ALL_DE_GENES__ MCP_day6 vs Control_day6.csv	GO:0003231	cardiac ventricle development	0.002166	2.92035	4.20908e-05	ENSG00000092054, ENSG00000137868, ENSG00000118194, ENSG00000114854, ENSG00000066468, ENSG00000060718, ENSG00000157168, ENSG00000135766, ENSG00000142871, ENSG00000164683, ENSG00000114251, ENSG00000141052, ENSG00000082482, ENSG00000185008, ENSG00000107485, ENSG00000184347, ENSG00000169946, ENSG00000145423	18	6.16365	MYH7, STRA6, TNNT2, TNNC1, FGFR2, COL11A1, NRG1, EGLN1, CCN1, HEY1, WNT5A, MYOCD, KCNK2, ROBO2, GATA3, SLIT3, ZFPM2, SFRP2
113	ALL_DE_GENES__ MCP_day6 vs Control_day6.csv	GO:0003205	cardiac chamber development	0.00145461	2.67177	2.58215e-05	ENSG00000092054, ENSG00000153531, ENSG00000137868, ENSG00000118194, ENSG00000114854, ENSG00000066468, ENSG00000060718, ENSG00000157168, ENSG00000135766, ENSG00000118257, ENSG00000142871, ENSG00000164683, ENSG00000114251, ENSG00000162496, ENSG00000141052, ENSG00000120156, ENSG00000082482, ENSG00000185008, ENSG00000107485, ENSG00000184347, ENSG00000169946, ENSG00000145423	22	8.23426	MYH7, ADPRHL1, STRA6, TNNT2, TNNC1, FGFR2, COL11A1, NRG1, EGLN1, NRP2, CCN1, HEY1, WNT5A, DHRS3, MYOCD, TEK, KCNK2, ROBO2, GATA3, SLIT3, ZFPM2, SFRP2
113	ALL_DE_GENES__ MCP_day6 vs Control_day6.csv	GO:0003206	cardiac chamber morphogenesis	0.00215853	2.92035	4.20908e-05	ENSG00000092054, ENSG00000153531, ENSG00000118194, ENSG00000114854, ENSG00000066468, ENSG00000060718, ENSG00000157168, ENSG00000135766, ENSG00000118257, ENSG00000142871, ENSG00000164683, ENSG00000162496, ENSG00000120156, ENSG00000185008, ENSG00000107485, ENSG00000184347, ENSG00000169946, ENSG00000145423	18	6.16365	MYH7, ADPRHL1, TNNT2, TNNC1, FGFR2, COL11A1, NRG1, EGLN1, NRP2, CCN1, HEY1, DHRS3, TEK, ROBO2, GATA3, SLIT3, ZFPM2, SFRP2
114	ALL_DE_GENES__ MCP_day6 vs Control_day6.csv	GO:0045446	endothelial cell differentiation	0.024932	2.89771	0.000829837	ENSG00000000005, ENSG00000158769, ENSG00000164683, ENSG00000131668, ENSG00000164251, ENSG00000185551, ENSG00000121966, ENSG00000079337, ENSG00000159167, ENSG00000114019, ENSG00000157168, ENSG00000163347	12	4.14121	TNMD, F11R, HEY1, BARX1, F2RL1, NR2F2, CXCR4, RAPGEF3, STC1, AMOTL2, NRG1, CLDN1
115	ALL_DE_GENES__ MCP_day6 vs Control_day6.csv	GO:0060485	mesenchyme development	0.00146406	2.37336	2.60877e-05	ENSG00000154342, ENSG00000196189, ENSG00000066468, ENSG00000118257, ENSG00000128918, ENSG00000143537, ENSG00000100146, ENSG00000124216, ENSG00000162552, ENSG00000169946, ENSG00000133937, ENSG00000163508, ENSG00000104899, ENSG00000157168, ENSG00000170961, ENSG00000110195, ENSG00000170558, ENSG00000082684, ENSG00000164683, ENSG00000163132, ENSG00000163376, ENSG00000114251, ENSG00000166341, ENSG0000…	28	11.7976	WNT3A, SEMA4A, FGFR2, NRP2, ALDH1A2, ADAM15, SOX10, SNAI1, WNT4, ZFPM2, GSC, EOMES, AMH, NRG1, HAS2, FOLR1, CDH2, SEMA5B, HEY1, MSX1, KBTBD8, WNT5A, DCHS1, FGF9, KITLG, ROBO2, RET, SFRP2
115	ALL_DE_GENES__ MCP_day6 vs Control_day6.csv	GO:0048762	mesenchymal cell differentiation	0.0041853	2.52084	9.20248e-05	ENSG00000133937, ENSG00000163508, ENSG00000196189, ENSG00000066468, ENSG00000157168, ENSG00000170961, ENSG00000110195, ENSG00000118257, ENSG00000170558, ENSG00000082684, ENSG00000164683, ENSG00000163132, ENSG00000128918, ENSG00000163376, ENSG00000114251, ENSG00000143537, ENSG00000049130, ENSG00000100146, ENSG00000124216, ENSG00000162552, ENSG00000165731	21	8.33056	GSC, EOMES, SEMA4A, FGFR2, NRG1, HAS2, FOLR1, NRP2, CDH2, SEMA5B, HEY1, MSX1, ALDH1A2, KBTBD8, WNT5A, ADAM15, KITLG, SOX10, SNAI1, WNT4, RET
115	ALL_DE_GENES__ MCP_day6 vs Control_day6.csv	GO:0014032	neural crest cell development	0.0364023	2.89159	0.00137316	ENSG00000170558, ENSG00000082684, ENSG00000128918, ENSG00000163376, ENSG00000196189, ENSG00000049130, ENSG00000157168, ENSG00000100146, ENSG00000110195, ENSG00000165731, ENSG00000118257	11	3.80413	CDH2, SEMA5B, ALDH1A2, KBTBD8, SEMA4A, KITLG, NRG1, SOX10, FOLR1, RET, NRP2
115	ALL_DE_GENES__ MCP_day6 vs Control_day6.csv	GO:0014033	neural crest cell differentiation	0.0392115	2.70873	0.00151341	ENSG00000170558, ENSG00000082684, ENSG00000128918, ENSG00000163376, ENSG00000133937, ENSG00000196189, ENSG00000049130, ENSG00000157168, ENSG00000100146, ENSG00000110195, ENSG00000165731, ENSG00000118257	12	4.43013	CDH2, SEMA5B, ALDH1A2, KBTBD8, GSC, SEMA4A, KITLG, NRG1, SOX10, FOLR1, RET, NRP2
116	ALL_DE_GENES__ MCP_day6 vs Control_day6.csv	GO:0150104	transport across blood-brain barrier	0.0268118	2.8644	0.00092125	ENSG00000112759, ENSG00000118777, ENSG00000129244, ENSG00000167114, ENSG00000080493, ENSG00000092068, ENSG00000138074, ENSG00000079215, ENSG00000176463, ENSG00000116678, ENSG00000119686, ENSG00000059804	12	4.18936	SLC29A1, ABCG2, ATP1B2, SLC27A4, SLC4A4, SLC7A8, SLC5A6, SLC1A3, SLCO3A1, LEPR, FLVCR2, SLC2A3
116	ALL_DE_GENES__ MCP_day6 vs Control_day6.csv	GO:0010232	vascular transport	0.0268644	2.8644	0.00092125	ENSG00000112759, ENSG00000118777, ENSG00000129244, ENSG00000167114, ENSG00000080493, ENSG00000092068, ENSG00000138074, ENSG00000079215, ENSG00000176463, ENSG00000116678, ENSG00000119686, ENSG00000059804	12	4.18936	SLC29A1, ABCG2, ATP1B2, SLC27A4, SLC4A4, SLC7A8, SLC5A6, SLC1A3, SLCO3A1, LEPR, FLVCR2, SLC2A3
117	ALL_DE_GENES__ MCP_day6 vs Control_day6.csv	GO:0021954	central nervous system neuron development	0.0202237	2.84179	0.000618731	ENSG00000140937, ENSG00000148053, ENSG00000078018, ENSG00000159388, ENSG00000066468, ENSG00000118257, ENSG00000114251, ENSG00000162490, ENSG00000184144, ENSG00000137261, ENSG00000188613, ENSG00000221866, ENSG00000185008	13	4.57459	CDH11, NTRK2, MAP2, BTG2, FGFR2, NRP2, WNT5A, DRAXIN, CNTN2, KIAA0319, NANOS1, PLXNA4, ROBO2
118	ALL_DE_GENES__ MCP_day6 vs Control_day6.csv	GO:0001822	kidney development	0.00533507	2.09018	0.000122328	ENSG00000105696, ENSG00000156466, ENSG00000138759, ENSG00000137868, ENSG00000125084, ENSG00000150347, ENSG00000066468, ENSG00000135744, ENSG00000170873, ENSG00000111077, ENSG00000119888, ENSG00000128918, ENSG00000130707, ENSG00000120156, ENSG00000162552, ENSG00000163884, ENSG00000112715, ENSG00000104313, ENSG00000135333, ENSG00000109906, ENSG00000170961, ENSG00000198914, ENSG00000137573, ENSG0000…	31	14.8313	TMEM59L, GDF6, FRAS1, STRA6, WNT1, ARID5B, FGFR2, AGT, MTSS1, TNS2, EPCAM, ALDH1A2, ASS1, TEK, WNT4, KLF15, VEGFA, EYA1, EPHA7, ZBTB16, HAS2, POU3F3, SULF1, WNT5A, LGR4, DCHS1, GLI3, CITED1, ROBO2, RET, GATA3
118	ALL_DE_GENES__ MCP_day6 vs Control_day6.csv	GO:0001823	mesonephros development	0.0173076	2.9029	0.00050275	ENSG00000105696, ENSG00000104313, ENSG00000125084, ENSG00000066468, ENSG00000109906, ENSG00000119888, ENSG00000166341, ENSG00000106571, ENSG00000125931, ENSG00000162552, ENSG00000185008, ENSG00000165731, ENSG00000107485	13	4.47828	TMEM59L, EYA1, WNT1, FGFR2, ZBTB16, EPCAM, DCHS1, GLI3, CITED1, WNT4, ROBO2, RET, GATA3
118	ALL_DE_GENES__ MCP_day6 vs Control_day6.csv	GO:0072073	kidney epithelium development	0.0179944	2.46879	0.000529958	ENSG00000105696, ENSG00000104313, ENSG00000125084, ENSG00000135333, ENSG00000066468, ENSG00000170873, ENSG00000198914, ENSG00000119888, ENSG00000205213, ENSG00000166341, ENSG00000106571, ENSG00000125931, ENSG00000162552, ENSG00000185008, ENSG00000163884, ENSG00000165731, ENSG00000107485	17	6.88596	TMEM59L, EYA1, WNT1, EPHA7, FGFR2, MTSS1, POU3F3, EPCAM, LGR4, DCHS1, GLI3, CITED1, WNT4, ROBO2, KLF15, RET, GATA3
118	ALL_DE_GENES__ MCP_day6 vs Control_day6.csv	GO:0072164	mesonephric tubule development	0.0312183	2.80003	0.00112933	ENSG00000105696, ENSG00000119888, ENSG00000104313, ENSG00000166341, ENSG00000125084, ENSG00000066468, ENSG00000106571, ENSG00000125931, ENSG00000162552, ENSG00000185008, ENSG00000165731, ENSG00000107485	12	4.28567	TMEM59L, EPCAM, EYA1, DCHS1, WNT1, FGFR2, GLI3, CITED1, WNT4, ROBO2, RET, GATA3
118	ALL_DE_GENES__ MCP_day6 vs Control_day6.csv	GO:0001657	ureteric bud development	0.0289747	2.83185	0.0010209	ENSG00000105696, ENSG00000119888, ENSG00000104313, ENSG00000166341, ENSG00000125084, ENSG00000066468, ENSG00000106571, ENSG00000125931, ENSG00000162552, ENSG00000185008, ENSG00000165731, ENSG00000107485	12	4.23751	TMEM59L, EPCAM, EYA1, DCHS1, WNT1, FGFR2, GLI3, CITED1, WNT4, ROBO2, RET, GATA3
118	ALL_DE_GENES__ MCP_day6 vs Control_day6.csv	GO:0072163	mesonephric epithelium development	0.0311604	2.80003	0.00112933	ENSG00000105696, ENSG00000119888, ENSG00000104313, ENSG00000166341, ENSG00000125084, ENSG00000066468, ENSG00000106571, ENSG00000125931, ENSG00000162552, ENSG00000185008, ENSG00000165731, ENSG00000107485	12	4.28567	TMEM59L, EPCAM, EYA1, DCHS1, WNT1, FGFR2, GLI3, CITED1, WNT4, ROBO2, RET, GATA3
119	ALL_DE_GENES__ MCP_day6 vs Control_day6.csv	GO:0001764	neuron migration	0.00147137	2.82543	2.63169e-05	ENSG00000112715, ENSG00000152661, ENSG00000170370, ENSG00000148053, ENSG00000163508, ENSG00000187094, ENSG00000134369, ENSG00000152377, ENSG00000118257, ENSG00000184144, ENSG00000118407, ENSG00000183087, ENSG00000185551, ENSG00000137261, ENSG00000121966, ENSG00000143032, ENSG00000152092, ENSG00000187957, ENSG00000168209, ENSG00000107485	20	7.07857	VEGFA, GJA1, EMX2, NTRK2, EOMES, CCK, NAV1, SPOCK1, NRP2, CNTN2, FILIP1, GAS6, NR2F2, KIAA0319, CXCR4, BARHL2, ASTN1, DNER, DDIT4, GATA3
120	ALL_DE_GENES__ MCP_day6 vs Control_day6.csv	GO:0071677	positive regulation of mononuclear cell migration	0.0233418	2.78319	0.000756505	ENSG00000111859, ENSG00000198648, ENSG00000111199, ENSG00000154721, ENSG00000157227, ENSG00000115232, ENSG00000184371, ENSG00000114251, ENSG00000102879, ENSG00000183087, ENSG00000108691, ENSG00000106366, ENSG00000183734	13	4.67089	NEDD9, STK39, TRPV4, JAM2, MMP14, ITGA4, CSF1, WNT5A, CORO1A, GAS6, CCL2, SERPINE1, ASCL2
121	ALL_DE_GENES__ MCP_day6 vs Control_day6.csv	GO:0030512	negative regulation of transforming growth factor beta receptor signaling pathway	0.0250224	2.75479	0.000834529	ENSG00000157933, ENSG00000128045, ENSG00000130513, ENSG00000125084, ENSG00000174004, ENSG00000176973, ENSG00000197859, ENSG00000062038, ENSG00000170801, ENSG00000166033, ENSG00000186951, ENSG00000142611, ENSG00000109762	13	4.71905	SKI, RASL11B, GDF15, WNT1, NRROS, FAM89B, ADAMTSL2, CDH3, HTRA3, HTRA1, PPARA, PRDM16, SNX25
121	ALL_DE_GENES__ MCP_day6 vs Control_day6.csv	GO:0017015	regulation of transforming growth factor beta receptor signaling pathway	0.00787254	2.59586	0.000196919	ENSG00000183779, ENSG00000157933, ENSG00000128045, ENSG00000130513, ENSG00000125084, ENSG00000174004, ENSG00000176973, ENSG00000110195, ENSG00000197859, ENSG00000062038, ENSG00000170801, ENSG00000141052, ENSG00000166033, ENSG00000090006, ENSG00000186951, ENSG00000125931, ENSG00000142611, ENSG00000109762	18	6.93411	ZNF703, SKI, RASL11B, GDF15, WNT1, NRROS, FAM89B, FOLR1, ADAMTSL2, CDH3, HTRA3, MYOCD, HTRA1, LTBP4, PPARA, CITED1, PRDM16, SNX25
121	ALL_DE_GENES__ MCP_day6 vs Control_day6.csv	GO:1903844	regulation of cellular response to transforming growth factor beta stimulus	0.00991197	2.54289	0.000255264	ENSG00000183779, ENSG00000157933, ENSG00000128045, ENSG00000130513, ENSG00000125084, ENSG00000174004, ENSG00000176973, ENSG00000110195, ENSG00000197859, ENSG00000062038, ENSG00000170801, ENSG00000141052, ENSG00000166033, ENSG00000090006, ENSG00000186951, ENSG00000125931, ENSG00000142611, ENSG00000109762	18	7.07857	ZNF703, SKI, RASL11B, GDF15, WNT1, NRROS, FAM89B, FOLR1, ADAMTSL2, CDH3, HTRA3, MYOCD, HTRA1, LTBP4, PPARA, CITED1, PRDM16, SNX25
122	ALL_DE_GENES__ MCP_day6 vs Control_day6.csv	GO:0001649	osteoblast differentiation	0.00333362	2.72118	6.9936e-05	ENSG00000154342, ENSG00000152661, ENSG00000075426, ENSG00000172201, ENSG00000041982, ENSG00000138696, ENSG00000152785, ENSG00000118785, ENSG00000038427, ENSG00000142871, ENSG00000205213, ENSG00000102678, ENSG00000142627, ENSG00000106571, ENSG00000146674, ENSG00000124216, ENSG00000087085, ENSG00000120332, ENSG00000147655	19	6.98226	WNT3A, GJA1, FOSL2, ID4, TNC, BMPR1B, BMP3, SPP1, VCAN, CCN1, LGR4, FGF9, EPHA2, GLI3, IGFBP3, SNAI1, ACHE, TNN, RSPO2
122	ALL_DE_GENES__ MCP_day6 vs Control_day6.csv	GO:0001503	ossification	1.19096e-06	2.77366	8.08818e-09	ENSG00000154342, ENSG00000152661, ENSG00000197594, ENSG00000140937, ENSG00000066468, ENSG00000060718, ENSG00000164050, ENSG00000041982, ENSG00000138696, ENSG00000152785, ENSG00000142627, ENSG00000172809, ENSG00000087245, ENSG00000124216, ENSG00000120156, ENSG00000087085, ENSG00000120332, ENSG00000147655, ENSG00000075426, ENSG00000004948, ENSG00000172201, ENSG00000197467, ENSG00000159167, ENSG0000…	39	14.0608	WNT3A, GJA1, ENPP1, CDH11, FGFR2, COL11A1, PLXNB1, TNC, BMPR1B, BMP3, EPHA2, RPL38, MMP2, SNAI1, TEK, ACHE, TNN, RSPO2, FOSL2, CALCR, ID4, COL13A1, STC1, COL2A1, ZBTB16, COL5A2, RYR1, SPP1, MMP14, VCAN, CCN1, CCN2, LGR4, DCHS1, FGF9, CBS, GLI3, IGFBP3, IFITM1
123	ALL_DE_GENES__ MCP_day6 vs Control_day6.csv	GO:0007043	cell-cell junction assembly	0.00696492	2.71567	0.000169534	ENSG00000183779, ENSG00000131477, ENSG00000152661, ENSG00000140937, ENSG00000140945, ENSG00000113100, ENSG00000111199, ENSG00000165376, ENSG00000170558, ENSG00000113361, ENSG00000079112, ENSG00000062038, ENSG00000061273, ENSG00000149564, ENSG00000184697, ENSG00000108797, ENSG00000163347	17	6.25996	ZNF703, RAMP2, GJA1, CDH11, CDH13, CDH9, TRPV4, CLDN2, CDH2, CDH6, CDH17, CDH3, HDAC7, ESAM, CLDN6, CNTNAP1, CLDN1
124	ALL_DE_GENES__ MCP_day6 vs Control_day6.csv	GO:0007631	feeding behavior	0.0391433	2.70873	0.00151341	ENSG00000172260, ENSG00000132932, ENSG00000082556, ENSG00000130513, ENSG00000137868, ENSG00000128285, ENSG00000184144, ENSG00000148053, ENSG00000147246, ENSG00000170893, ENSG00000171388, ENSG00000187094	12	4.43013	NEGR1, ATP8A2, OPRK1, GDF15, STRA6, MCHR1, CNTN2, NTRK2, HTR2C, TRH, APLN, CCK
125	ALL_DE_GENES__ MCP_day6 vs Control_day6.csv	GO:0030099	myeloid cell differentiation	0.0202957	1.96169	0.000623665	ENSG00000124098, ENSG00000182718, ENSG00000205143, ENSG00000177628, ENSG00000134198, ENSG00000114861, ENSG00000172216, ENSG00000164251, ENSG00000142627, ENSG00000170909, ENSG00000163565, ENSG00000128016, ENSG00000160796, ENSG00000157404, ENSG00000095752, ENSG00000112715, ENSG00000126561, ENSG00000075426, ENSG00000004948, ENSG00000104856, ENSG00000109906, ENSG00000174004, ENSG00000196415, ENSG0000…	29	14.7831	FAM210B, ANXA2, ARID3C, GBA1, TSPAN2, FOXP1, CEBPB, F2RL1, EPHA2, OSCAR, IFI16, ZFP36, NBEAL2, KIT, IL11, VEGFA, STAT5A, FOSL2, CALCR, RELB, ZBTB16, NRROS, PRTN3, PTBP3, CSF1, SLC4A2, KITLG, RPS14, GATA3
125	ALL_DE_GENES__ MCP_day6 vs Control_day6.csv	GO:0002573	myeloid leukocyte differentiation	0.00187441	2.69201	3.4912e-05	ENSG00000157404, ENSG00000112715, ENSG00000126561, ENSG00000075426, ENSG00000182718, ENSG00000004948, ENSG00000104856, ENSG00000205143, ENSG00000177628, ENSG00000134198, ENSG00000174004, ENSG00000114861, ENSG00000196415, ENSG00000184371, ENSG00000164251, ENSG00000142627, ENSG00000164889, ENSG00000170909, ENSG00000049130, ENSG00000107485, ENSG00000163565	21	7.80087	KIT, VEGFA, STAT5A, FOSL2, ANXA2, CALCR, RELB, ARID3C, GBA1, TSPAN2, NRROS, FOXP1, PRTN3, CSF1, F2RL1, EPHA2, SLC4A2, OSCAR, KITLG, GATA3, IFI16
126	ALL_DE_GENES__ MCP_day6 vs Control_day6.csv	GO:0070167	regulation of biomineral tissue development	0.0308042	2.67297	0.00111021	ENSG00000152661, ENSG00000187608, ENSG00000197594, ENSG00000112773, ENSG00000248746, ENSG00000138696, ENSG00000172216, ENSG00000142871, ENSG00000164683, ENSG00000183087, ENSG00000164889, ENSG00000130529, ENSG00000162552	13	4.86351	GJA1, ISG15, ENPP1, TENT5A, ACTN3, BMPR1B, CEBPB, CCN1, HEY1, GAS6, SLC4A2, TRPM4, WNT4
127	ALL_DE_GENES__ MCP_day6 vs Control_day6.csv	GO:0030336	negative regulation of cell migration	4.48102e-06	2.65704	4.0375e-08	ENSG00000158747, ENSG00000111859, ENSG00000129244, ENSG00000152661, ENSG00000064042, ENSG00000130513, ENSG00000140937, ENSG00000064300, ENSG00000067798, ENSG00000131142, ENSG00000117115, ENSG00000196839, ENSG00000143537, ENSG00000141052, ENSG00000185551, ENSG00000126458, ENSG00000006071, ENSG00000120332, ENSG00000162552, ENSG00000106366, ENSG00000103034, ENSG00000130203, ENSG00000101280, ENSG0000…	38	14.3016	NBL1, NEDD9, ATP1B2, GJA1, LIMCH1, GDF15, CDH11, NGFR, NAV3, CCL25, PADI2, ADA, ADAM15, MYOCD, NR2F2, RRAS, ABCC8, TNN, WNT4, SERPINE1, NDRG4, APOE, ANGPT4, CD200, MMRN1, PLXNB3, STC1, EPPK1, PODN, SULF1, TMEFF2, NEXMIF, DUSP10, CCL2, IGFBP3, IFITM1, DLC1, SFRP2
127	ALL_DE_GENES__ MCP_day6 vs Control_day6.csv	GO:2000146	negative regulation of cell motility	2.19419e-06	2.66242	1.68194e-08	ENSG00000158747, ENSG00000111859, ENSG00000129244, ENSG00000152661, ENSG00000064042, ENSG00000130513, ENSG00000140937, ENSG00000064300, ENSG00000067798, ENSG00000131142, ENSG00000117115, ENSG00000196839, ENSG00000143537, ENSG00000141052, ENSG00000185551, ENSG00000126458, ENSG00000006071, ENSG00000120332, ENSG00000162552, ENSG00000106366, ENSG00000103034, ENSG00000130203, ENSG00000101280, ENSG0000…	40	15.0239	NBL1, NEDD9, ATP1B2, GJA1, LIMCH1, GDF15, CDH11, NGFR, NAV3, CCL25, PADI2, ADA, ADAM15, MYOCD, NR2F2, RRAS, ABCC8, TNN, WNT4, SERPINE1, NDRG4, APOE, ANGPT4, FBLN1, CD200, MMRN1, PLXNB3, STC1, EPPK1, PODN, SULF1, TMEFF2, NEXMIF, DUSP10, CCL2, IGFBP3, IFITM1, DLC1, GATA3, SFRP2
127	ALL_DE_GENES__ MCP_day6 vs Control_day6.csv	GO:0040013	negative regulation of locomotion	1.6723e-07	2.76892	9.44549e-10	ENSG00000158747, ENSG00000154342, ENSG00000111859, ENSG00000129244, ENSG00000152661, ENSG00000064042, ENSG00000130513, ENSG00000140937, ENSG00000064300, ENSG00000067798, ENSG00000131142, ENSG00000117115, ENSG00000196839, ENSG00000143537, ENSG00000141052, ENSG00000185551, ENSG00000126458, ENSG00000006071, ENSG00000120332, ENSG00000162552, ENSG00000106366, ENSG00000103034, ENSG00000130203, ENSG0000…	44	15.8907	NBL1, WNT3A, NEDD9, ATP1B2, GJA1, LIMCH1, GDF15, CDH11, NGFR, NAV3, CCL25, PADI2, ADA, ADAM15, MYOCD, NR2F2, RRAS, ABCC8, TNN, WNT4, SERPINE1, NDRG4, APOE, ANGPT4, FBLN1, CD200, MMRN1, PLXNB3, STC1, EPPK1, PODN, SULF1, WNT5A, TMEFF2, NEXMIF, SLIT1, DUSP10, CCL2, IGFBP3, IFITM1, DLC1, ROBO2, GATA3, SFRP2
128	ALL_DE_GENES__ MCP_day6 vs Control_day6.csv	GO:0055002	striated muscle cell development	0.00641678	2.65109	0.000150582	ENSG00000157933, ENSG00000128872, ENSG00000105048, ENSG00000153531, ENSG00000112715, ENSG00000118194, ENSG00000197993, ENSG00000078114, ENSG00000159200, ENSG00000196218, ENSG00000154556, ENSG00000170624, ENSG00000086967, ENSG00000136383, ENSG00000159176, ENSG00000187957, ENSG00000108797, ENSG00000148677	18	6.78965	SKI, TMOD2, TNNT1, ADPRHL1, VEGFA, TNNT2, KEL, NEBL, RCAN1, RYR1, SORBS2, SGCD, MYBPC2, ALPK3, CSRP1, DNER, CNTNAP1, ANKRD1
128	ALL_DE_GENES__ MCP_day6 vs Control_day6.csv	GO:0055001	muscle cell development	0.00339066	2.56532	7.13607e-05	ENSG00000157933, ENSG00000131477, ENSG00000128872, ENSG00000105048, ENSG00000153531, ENSG00000112715, ENSG00000118194, ENSG00000197993, ENSG00000248746, ENSG00000078114, ENSG00000159200, ENSG00000196218, ENSG00000154556, ENSG00000170624, ENSG00000148926, ENSG00000086967, ENSG00000136383, ENSG00000159176, ENSG00000187957, ENSG00000108797, ENSG00000148677	21	8.1861	SKI, RAMP2, TMOD2, TNNT1, ADPRHL1, VEGFA, TNNT2, KEL, ACTN3, NEBL, RCAN1, RYR1, SORBS2, SGCD, ADM, MYBPC2, ALPK3, CSRP1, DNER, CNTNAP1, ANKRD1
128	ALL_DE_GENES__ MCP_day6 vs Control_day6.csv	GO:0042692	muscle cell differentiation	0.00103115	2.28289	1.76111e-05	ENSG00000262179, ENSG00000157933, ENSG00000128872, ENSG00000153531, ENSG00000154342, ENSG00000125084, ENSG00000118194, ENSG00000197993, ENSG00000248746, ENSG00000170624, ENSG00000148926, ENSG00000141052, ENSG00000159176, ENSG00000187957, ENSG00000162552, ENSG00000131477, ENSG00000105048, ENSG00000089250, ENSG00000112715, ENSG00000132429, ENSG00000078114, ENSG00000159200, ENSG00000157168, ENSG0000…	31	13.5793	MYMX, SKI, TMOD2, ADPRHL1, WNT3A, WNT1, TNNT2, KEL, ACTN3, SGCD, ADM, MYOCD, CSRP1, DNER, WNT4, RAMP2, TNNT1, NOS1, VEGFA, POPDC3, NEBL, RCAN1, NRG1, RYR1, SORBS2, CDH2, CDON, MYBPC2, ALPK3, CNTNAP1, ANKRD1
128	ALL_DE_GENES__ MCP_day6 vs Control_day6.csv	GO:0051146	striated muscle cell differentiation	0.000510263	2.54867	7.96e-06	ENSG00000262179, ENSG00000157933, ENSG00000128872, ENSG00000153531, ENSG00000154342, ENSG00000125084, ENSG00000118194, ENSG00000197993, ENSG00000170624, ENSG00000141052, ENSG00000159176, ENSG00000187957, ENSG00000105048, ENSG00000089250, ENSG00000112715, ENSG00000132429, ENSG00000078114, ENSG00000159200, ENSG00000157168, ENSG00000196218, ENSG00000154556, ENSG00000170558, ENSG00000064309, ENSG0000…	27	10.5938	MYMX, SKI, TMOD2, ADPRHL1, WNT3A, WNT1, TNNT2, KEL, SGCD, MYOCD, CSRP1, DNER, TNNT1, NOS1, VEGFA, POPDC3, NEBL, RCAN1, NRG1, RYR1, SORBS2, CDH2, CDON, MYBPC2, ALPK3, CNTNAP1, ANKRD1
129	ALL_DE_GENES__ MCP_day6 vs Control_day6.csv	GO:0006941	striated muscle contraction	0.0210747	2.59586	0.000651853	ENSG00000092054, ENSG00000135902, ENSG00000105048, ENSG00000089250, ENSG00000132932, ENSG00000152661, ENSG00000162989, ENSG00000118194, ENSG00000114854, ENSG00000173511, ENSG00000148180, ENSG00000196218, ENSG00000170624, ENSG00000166257, ENSG00000121966	15	5.77843	MYH7, CHRND, TNNT1, NOS1, ATP8A2, GJA1, KCNJ3, TNNT2, TNNC1, VEGFB, GSN, RYR1, SGCD, SCN3B, CXCR4
130	ALL_DE_GENES__ MCP_day6 vs Control_day6.csv	GO:0050905	neuromuscular process	0.00436797	2.57974	9.72161e-05	ENSG00000092054, ENSG00000135902, ENSG00000105048, ENSG00000132932, ENSG00000066032, ENSG00000137868, ENSG00000109738, ENSG00000179772, ENSG00000114854, ENSG00000177628, ENSG00000111262, ENSG00000133104, ENSG00000113231, ENSG00000092051, ENSG00000161681, ENSG00000184254, ENSG00000079215, ENSG00000184564, ENSG00000006071, ENSG00000108797	20	7.75272	MYH7, CHRND, TNNT1, ATP8A2, CTNNA2, STRA6, GLRB, FOXS1, TNNC1, GBA1, KCNA1, SPART, PDE8B, JPH4, SHANK1, ALDH1A3, SLC1A3, SLITRK6, ABCC8, CNTNAP1
131	ALL_DE_GENES__ MCP_day6 vs Control_day6.csv	GO:0048754	branching morphogenesis of an epithelial tube	0.0119264	2.57691	0.000319972	ENSG00000105696, ENSG00000112715, ENSG00000104313, ENSG00000125084, ENSG00000066468, ENSG00000041982, ENSG00000157227, ENSG00000184371, ENSG00000114251, ENSG00000143869, ENSG00000166341, ENSG00000142627, ENSG00000106571, ENSG00000125931, ENSG00000162552, ENSG00000147655, ENSG00000145423	17	6.59704	TMEM59L, VEGFA, EYA1, WNT1, FGFR2, TNC, MMP14, CSF1, WNT5A, GDF7, DCHS1, EPHA2, GLI3, CITED1, WNT4, RSPO2, SFRP2
131	ALL_DE_GENES__ MCP_day6 vs Control_day6.csv	GO:0061138	morphogenesis of a branching epithelium	0.00252514	2.62714	5.02582e-05	ENSG00000105696, ENSG00000112715, ENSG00000104313, ENSG00000125084, ENSG00000066468, ENSG00000041982, ENSG00000157227, ENSG00000148926, ENSG00000184371, ENSG00000114251, ENSG00000143869, ENSG00000166341, ENSG00000142627, ENSG00000146374, ENSG00000106571, ENSG00000100146, ENSG00000125931, ENSG00000184557, ENSG00000162552, ENSG00000147655, ENSG00000145423	21	7.99349	TMEM59L, VEGFA, EYA1, WNT1, FGFR2, TNC, MMP14, ADM, CSF1, WNT5A, GDF7, DCHS1, EPHA2, RSPO3, GLI3, SOX10, CITED1, SOCS3, WNT4, RSPO2, SFRP2
131	ALL_DE_GENES__ MCP_day6 vs Control_day6.csv	GO:0001763	morphogenesis of a branching structure	0.00032424	2.81585	4.53483e-06	ENSG00000105696, ENSG00000112715, ENSG00000104313, ENSG00000125084, ENSG00000135333, ENSG00000066468, ENSG00000197467, ENSG00000136541, ENSG00000041982, ENSG00000157227, ENSG00000148926, ENSG00000184371, ENSG00000114251, ENSG00000143869, ENSG00000166341, ENSG00000142627, ENSG00000146374, ENSG00000106571, ENSG00000100146, ENSG00000125931, ENSG00000184557, ENSG00000162552, ENSG00000147655, ENSG0000…	24	8.52318	TMEM59L, VEGFA, EYA1, WNT1, EPHA7, FGFR2, COL13A1, ERMN, TNC, MMP14, ADM, CSF1, WNT5A, GDF7, DCHS1, EPHA2, RSPO3, GLI3, SOX10, CITED1, SOCS3, WNT4, RSPO2, SFRP2
132	ALL_DE_GENES__ MCP_day6 vs Control_day6.csv	GO:0048593	camera-type eye morphogenesis	0.0118966	2.57691	0.000319972	ENSG00000157933, ENSG00000112715, ENSG00000132932, ENSG00000137868, ENSG00000148053, ENSG00000137936, ENSG00000107859, ENSG00000196116, ENSG00000134245, ENSG00000197406, ENSG00000204227, ENSG00000064309, ENSG00000114251, ENSG00000184254, ENSG00000142627, ENSG00000187634, ENSG00000106571	17	6.59704	SKI, VEGFA, ATP8A2, STRA6, NTRK2, BCAR3, PITX3, TDRD7, WNT2B, DIO3, RING1, CDON, WNT5A, ALDH1A3, EPHA2, SAMD11, GLI3
132	ALL_DE_GENES__ MCP_day6 vs Control_day6.csv	GO:0048592	eye morphogenesis	0.00638295	2.50204	0.000148501	ENSG00000157933, ENSG00000112715, ENSG00000132932, ENSG00000137868, ENSG00000148053, ENSG00000137936, ENSG00000107859, ENSG00000196116, ENSG00000204262, ENSG00000134245, ENSG00000197406, ENSG00000204227, ENSG00000064309, ENSG00000127928, ENSG00000112041, ENSG00000114251, ENSG00000184254, ENSG00000142627, ENSG00000187634, ENSG00000106571	20	7.99349	SKI, VEGFA, ATP8A2, STRA6, NTRK2, BCAR3, PITX3, TDRD7, COL5A2, WNT2B, DIO3, RING1, CDON, GNGT1, TULP1, WNT5A, ALDH1A3, EPHA2, SAMD11, GLI3
133	ALL_DE_GENES__ MCP_day6 vs Control_day6.csv	GO:0030308	negative regulation of cell growth	0.00337986	2.56532	7.13607e-05	ENSG00000154342, ENSG00000152661, ENSG00000197594, ENSG00000078018, ENSG00000135333, ENSG00000120937, ENSG00000114861, ENSG00000133104, ENSG00000118785, ENSG00000163132, ENSG00000114251, ENSG00000143537, ENSG00000162490, ENSG00000187122, ENSG00000168243, ENSG00000137261, ENSG00000063176, ENSG00000186951, ENSG00000184347, ENSG00000124762, ENSG00000145423	21	8.1861	WNT3A, GJA1, ENPP1, MAP2, EPHA7, NPPB, FOXP1, SPART, SPP1, MSX1, WNT5A, ADAM15, DRAXIN, SLIT1, GNG4, KIAA0319, SPHK2, PPARA, SLIT3, CDKN1A, SFRP2
134	ALL_DE_GENES__ MCP_day6 vs Control_day6.csv	GO:1903530	regulation of secretion by cell	0.0462693	1.61439	0.00187603	ENSG00000152661, ENSG00000077238, ENSG00000182718, ENSG00000132639, ENSG00000110881, ENSG00000170893, ENSG00000172375, ENSG00000080644, ENSG00000135744, ENSG00000118432, ENSG00000113231, ENSG00000274286, ENSG00000082556, ENSG00000169047, ENSG00000164251, ENSG00000079841, ENSG00000169760, ENSG00000186188, ENSG00000163623, ENSG00000122012, ENSG00000063176, ENSG00000130529, ENSG00000006071, ENSG0000…	44	27.2549	GJA1, IL4R, ANXA2, SNAP25, ASIC1, TRH, C2CD2L, CHRNA3, AGT, CNR1, PDE8B, ADRA2B, OPRK1, IRS1, F2RL1, RIMS1, NLGN1, FFAR4, NKX6-1, SV2C, SPHK2, TRPM4, ABCC8, ACHE, IL1RAPL1, SNCA, NNAT, IL11, APOE, CD200, GRM7, S100A10, VEGFC, SPP1, VSNL1, PCLO, TCF7L2, SYT17, HYAL3, RAPGEF3, HTR2C, SYBU, NR1D1, ANKRD1
134	ALL_DE_GENES__ MCP_day6 vs Control_day6.csv	GO:0051046	regulation of secretion	0.00749695	1.70825	0.0001845	ENSG00000152661, ENSG00000077238, ENSG00000182718, ENSG00000170893, ENSG00000080644, ENSG00000118432, ENSG00000196839, ENSG00000082556, ENSG00000164251, ENSG00000122012, ENSG00000006071, ENSG00000087085, ENSG00000169306, ENSG00000145335, ENSG00000053438, ENSG00000130203, ENSG00000091972, ENSG00000196277, ENSG00000159167, ENSG00000150630, ENSG00000186472, ENSG00000103528, ENSG00000186792, ENSG0000…	51	29.8552	GJA1, IL4R, ANXA2, TRH, CHRNA3, CNR1, ADA, OPRK1, F2RL1, SV2C, ABCC8, ACHE, IL1RAPL1, SNCA, NNAT, APOE, CD200, GRM7, STC1, VEGFC, PCLO, SYT17, HYAL3, RAPGEF3, ANKRD1, SNAP25, ASIC1, C2CD2L, AGT, STK39, PDE8B, ADRA2B, IRS1, RIMS1, NLGN1, FFAR4, NKX6-1, SPHK2, TRPM4, NEGR1, IL11, NRG1, NPPB, S100A10, SPP1, VSNL1, CLDN2, TCF7L2, HTR2C, SYBU, NR1D1
134	ALL_DE_GENES__ MCP_day6 vs Control_day6.csv	GO:0032879	regulation of localization	9.21837e-06	1.53486	9.11176e-08	ENSG00000024422, ENSG00000077238, ENSG00000182718, ENSG00000171388, ENSG00000080644, ENSG00000164171, ENSG00000118432, ENSG00000112041, ENSG00000196839, ENSG00000145936, ENSG00000082556, ENSG00000184185, ENSG00000121966, ENSG00000122012, ENSG00000123104, ENSG00000184588, ENSG00000163884, ENSG00000167723, ENSG00000053438, ENSG00000102471, ENSG00000112715, ENSG00000130203, ENSG00000196277, ENSG0000…	149	97.0776	EHD2, IL4R, ANXA2, APLN, CHRNA3, ITGA2, CNR1, TULP1, ADA, KCNMB1, OPRK1, KCNJ12, CXCR4, SV2C, ITPR2, PDE4B, KLF15, TRPV3, NNAT, NDFIP2, VEGFA, APOE, GRM7, TNNC1, ZIC1, CACNG4, BSN, MMP14, PCLO, CDH3, CORO1A, GAS6, CCL2, TUB, LPAR1, WNT3A, PLCH1, MCOLN1, NGFR, C2CD2L, TRIM22, STK39, GSN, ICA1, JPH4, SCN3B, SH3TC2, FXYD5, APOB, NLGN1, NR4A3, HRC, SPHK2, TRPM4, TESC, SPHK1, NEGR1, PTPN3, DPP10, PRKG…
134	ALL_DE_GENES__ MCP_day6 vs Control_day6.csv	GO:0051048	negative regulation of secretion	0.0025337	2.62714	5.02582e-05	ENSG00000095752, ENSG00000130203, ENSG00000152661, ENSG00000091972, ENSG00000196277, ENSG00000110881, ENSG00000170893, ENSG00000157168, ENSG00000198648, ENSG00000118432, ENSG00000113231, ENSG00000163032, ENSG00000196839, ENSG00000274286, ENSG00000082556, ENSG00000169047, ENSG00000164251, ENSG00000186188, ENSG00000006071, ENSG00000169306, ENSG00000145335	21	7.99349	IL11, APOE, GJA1, CD200, GRM7, ASIC1, TRH, NRG1, STK39, CNR1, PDE8B, VSNL1, ADA, ADRA2B, OPRK1, IRS1, F2RL1, FFAR4, ABCC8, IL1RAPL1, SNCA
134	ALL_DE_GENES__ MCP_day6 vs Control_day6.csv	GO:0051051	negative regulation of transport	0.0286906	1.77278	0.00100317	ENSG00000103154, ENSG00000152661, ENSG00000197594, ENSG00000182718, ENSG00000197993, ENSG00000110881, ENSG00000170893, ENSG00000135744, ENSG00000198648, ENSG00000118432, ENSG00000113231, ENSG00000196839, ENSG00000274286, ENSG00000082556, ENSG00000169047, ENSG00000164251, ENSG00000186188, ENSG00000140600, ENSG00000006071, ENSG00000169306, ENSG00000145335, ENSG00000102471, ENSG00000095752, ENSG0000…	35	19.743	NECAB2, GJA1, ENPP1, ANXA2, KEL, ASIC1, TRH, AGT, STK39, CNR1, PDE8B, ADA, ADRA2B, OPRK1, IRS1, F2RL1, FFAR4, SH3GL3, ABCC8, IL1RAPL1, SNCA, NDFIP2, IL11, NOS1, APOE, CD200, GRM7, CABP1, STC1, PRKG2, NRG1, PRTN3, VSNL1, CORO1A, GSTO1
134	ALL_DE_GENES__ MCP_day6 vs Control_day6.csv	GO:0051049	regulation of transport	6.63052e-07	1.67892	4.19089e-09	ENSG00000024422, ENSG00000077238, ENSG00000182718, ENSG00000171388, ENSG00000080644, ENSG00000164171, ENSG00000118432, ENSG00000112041, ENSG00000196839, ENSG00000145936, ENSG00000082556, ENSG00000184185, ENSG00000121966, ENSG00000122012, ENSG00000184588, ENSG00000163884, ENSG00000167723, ENSG00000053438, ENSG00000102471, ENSG00000112715, ENSG00000130203, ENSG00000196277, ENSG00000114854, ENSG0000…	130	77.4309	EHD2, IL4R, ANXA2, APLN, CHRNA3, ITGA2, CNR1, TULP1, ADA, KCNMB1, OPRK1, KCNJ12, CXCR4, SV2C, PDE4B, KLF15, TRPV3, NNAT, NDFIP2, VEGFA, APOE, GRM7, TNNC1, ZIC1, CACNG4, BSN, PCLO, CDH3, CORO1A, GAS6, CCL2, TUB, LPAR1, WNT3A, C2CD2L, STK39, ICA1, JPH4, SCN3B, SH3TC2, FXYD5, NLGN1, NR4A3, HRC, SPHK2, TRPM4, TESC, SPHK1, NEGR1, PTPN3, DPP10, PRKG2, NRG1, SPP1, VSNL1, TCF7L2, PLLP, CLTRN, HTR2C, SYBU…
134	ALL_DE_GENES__ MCP_day6 vs Control_day6.csv	GO:1903531	negative regulation of secretion by cell	0.00924408	2.5603	0.000234334	ENSG00000095752, ENSG00000130203, ENSG00000152661, ENSG00000091972, ENSG00000196277, ENSG00000110881, ENSG00000170893, ENSG00000118432, ENSG00000113231, ENSG00000163032, ENSG00000274286, ENSG00000082556, ENSG00000169047, ENSG00000164251, ENSG00000186188, ENSG00000006071, ENSG00000169306, ENSG00000145335	18	7.03042	IL11, APOE, GJA1, CD200, GRM7, ASIC1, TRH, CNR1, PDE8B, VSNL1, ADRA2B, OPRK1, IRS1, F2RL1, FFAR4, ABCC8, IL1RAPL1, SNCA
135	ALL_DE_GENES__ MCP_day6 vs Control_day6.csv	GO:0006029	proteoglycan metabolic process	0.0437049	2.54688	0.00173679	ENSG00000176383, ENSG00000175264, ENSG00000060718, ENSG00000139219, ENSG00000111962, ENSG00000138696, ENSG00000033100, ENSG00000164100, ENSG00000147119, ENSG00000137573, ENSG00000136110, ENSG00000127415, ENSG00000154080	13	5.10428	B3GNT4, CHST1, COL11A1, COL2A1, UST, BMPR1B, CHPF2, NDST3, CHST7, SULF1, CNMD, IDUA, CHST9
136	ALL_DE_GENES__ MCP_day6 vs Control_day6.csv	GO:0090100	positive regulation of transmembrane receptor protein serine/threonine kinase signaling pathway	0.043631	2.54688	0.00173679	ENSG00000156466, ENSG00000146197, ENSG00000104899, ENSG00000135253, ENSG00000142871, ENSG00000163132, ENSG00000168874, ENSG00000137573, ENSG00000141052, ENSG00000143869, ENSG00000137261, ENSG00000102678, ENSG00000125931	13	5.10428	GDF6, SCUBE3, AMH, KCP, CCN1, MSX1, ATOH8, SULF1, MYOCD, GDF7, KIAA0319, FGF9, CITED1
137	ALL_DE_GENES__ MCP_day6 vs Control_day6.csv	GO:0008360	regulation of cell shape	0.0135544	2.53984	0.000380057	ENSG00000157404, ENSG00000158769, ENSG00000112715, ENSG00000198121, ENSG00000196189, ENSG00000198753, ENSG00000136541, ENSG00000164050, ENSG00000132970, ENSG00000008853, ENSG00000136040, ENSG00000163171, ENSG00000102879, ENSG00000162458, ENSG00000108691, ENSG00000167617, ENSG00000275342	17	6.69334	KIT, F11R, VEGFA, LPAR1, SEMA4A, PLXNB3, ERMN, PLXNB1, WASF3, RHOBTB2, PLXNC1, CDC42EP3, CORO1A, FBLIM1, CCL2, CDC42EP5, PRAG1
138	ALL_DE_GENES__ MCP_day6 vs Control_day6.csv	GO:0010595	positive regulation of endothelial cell migration	0.0465054	2.52308	0.00189186	ENSG00000112715, ENSG00000126561, ENSG00000101280, ENSG00000114861, ENSG00000135744, ENSG00000150630, ENSG00000118257, ENSG00000168874, ENSG00000114251, ENSG00000061273, ENSG00000126458, ENSG00000120156, ENSG00000107485	13	5.15243	VEGFA, STAT5A, ANGPT4, FOXP1, AGT, VEGFC, NRP2, ATOH8, WNT5A, HDAC7, RRAS, TEK, GATA3
138	ALL_DE_GENES__ MCP_day6 vs Control_day6.csv	GO:0010594	regulation of endothelial cell migration	0.0238075	2.32101	0.000779601	ENSG00000112715, ENSG00000130203, ENSG00000126561, ENSG00000101280, ENSG00000196189, ENSG00000138722, ENSG00000159167, ENSG00000114861, ENSG00000135744, ENSG00000150630, ENSG00000118257, ENSG00000168874, ENSG00000114251, ENSG00000185551, ENSG00000061273, ENSG00000126458, ENSG00000142627, ENSG00000120156, ENSG00000107485	19	8.1861	VEGFA, APOE, STAT5A, ANGPT4, SEMA4A, MMRN1, STC1, FOXP1, AGT, VEGFC, NRP2, ATOH8, WNT5A, NR2F2, HDAC7, RRAS, EPHA2, TEK, GATA3
139	ALL_DE_GENES__ MCP_day6 vs Control_day6.csv	GO:0038127	ERBB signaling pathway	0.0363798	2.50635	0.00137476	ENSG00000157404, ENSG00000196660, ENSG00000148053, ENSG00000137936, ENSG00000135333, ENSG00000066468, ENSG00000153208, ENSG00000157168, ENSG00000113070, ENSG00000174808, ENSG00000142627, ENSG00000013364, ENSG00000120156, ENSG00000165731	14	5.58581	KIT, SLC30A10, NTRK2, BCAR3, EPHA7, FGFR2, MERTK, NRG1, HBEGF, BTC, EPHA2, MVP, TEK, RET
140	ALL_DE_GENES__ MCP_day6 vs Control_day6.csv	GO:0031589	cell-substrate adhesion	0.00367983	2.483	7.94262e-05	ENSG00000129474, ENSG00000129244, ENSG00000026508, ENSG00000140937, ENSG00000182718, ENSG00000091136, ENSG00000153208, ENSG00000197467, ENSG00000248746, ENSG00000164171, ENSG00000213949, ENSG00000118523, ENSG00000115232, ENSG00000082781, ENSG00000143537, ENSG00000102879, ENSG00000183087, ENSG00000109072, ENSG00000120156, ENSG00000164741, ENSG00000120332, ENSG00000169604	22	8.86025	AJUBA, ATP1B2, CD44, CDH11, ANXA2, LAMB1, MERTK, COL13A1, ACTN3, ITGA2, ITGA1, CCN2, ITGA4, ITGB5, ADAM15, CORO1A, GAS6, VTN, TEK, DLC1, TNN, ANTXR1
141	ALL_DE_GENES__ MCP_day6 vs Control_day6.csv	GO:0045807	positive regulation of endocytosis	0.00939926	2.48158	0.000239532	ENSG00000112715, ENSG00000154342, ENSG00000130203, ENSG00000182718, ENSG00000153208, ENSG00000168461, ENSG00000171388, ENSG00000164171, ENSG00000112041, ENSG00000114251, ENSG00000164251, ENSG00000183087, ENSG00000109072, ENSG00000169760, ENSG00000108691, ENSG00000100385, ENSG00000166402, ENSG00000106366, ENSG00000145335	19	7.65641	VEGFA, WNT3A, APOE, ANXA2, MERTK, RAB31, APLN, ITGA2, TULP1, WNT5A, F2RL1, GAS6, VTN, NLGN1, CCL2, IL2RB, TUB, SERPINE1, SNCA
141	ALL_DE_GENES__ MCP_day6 vs Control_day6.csv	GO:0030100	regulation of endocytosis	0.0187935	1.99417	0.000561074	ENSG00000103154, ENSG00000198121, ENSG00000154342, ENSG00000161835, ENSG00000182718, ENSG00000171388, ENSG00000164171, ENSG00000112041, ENSG00000164251, ENSG00000109072, ENSG00000169760, ENSG00000140600, ENSG00000100385, ENSG00000106366, ENSG00000176170, ENSG00000145335, ENSG00000112715, ENSG00000130203, ENSG00000140945, ENSG00000153208, ENSG00000168461, ENSG00000157168, ENSG00000196415, ENSG0000…	29	14.5424	NECAB2, LPAR1, WNT3A, TAMALIN, ANXA2, APLN, ITGA2, TULP1, F2RL1, VTN, NLGN1, SH3GL3, IL2RB, SERPINE1, SPHK1, SNCA, VEGFA, APOE, CDH13, MERTK, RAB31, NRG1, PRTN3, WNT5A, SYT17, PLLP, GAS6, CCL2, TUB
141	ALL_DE_GENES__ MCP_day6 vs Control_day6.csv	GO:0060627	regulation of vesicle-mediated transport	0.0388633	1.64452	0.00149474	ENSG00000103154, ENSG00000198121, ENSG00000024422, ENSG00000154342, ENSG00000161835, ENSG00000077238, ENSG00000182718, ENSG00000171388, ENSG00000164171, ENSG00000137642, ENSG00000112041, ENSG00000164251, ENSG00000079841, ENSG00000109072, ENSG00000169760, ENSG00000122012, ENSG00000063176, ENSG00000140600, ENSG00000100385, ENSG00000106366, ENSG00000176170, ENSG00000169306, ENSG00000145335, ENSG0000…	43	26.1474	NECAB2, LPAR1, EHD2, WNT3A, TAMALIN, IL4R, ANXA2, APLN, ITGA2, SORL1, TULP1, F2RL1, RIMS1, VTN, NLGN1, SV2C, SPHK2, SH3GL3, IL2RB, SERPINE1, SPHK1, IL1RAPL1, SNCA, NDRG4, VEGFA, APOE, CDH13, MERTK, RAB31, NRG1, BSN, PRTN3, S100A10, VSNL1, PCLO, WNT5A, SYT17, PLLP, CORO1A, HYAL3, GAS6, CCL2, TUB
141	ALL_DE_GENES__ MCP_day6 vs Control_day6.csv	GO:0051050	positive regulation of transport	0.000569321	1.71847	8.95785e-06	ENSG00000024422, ENSG00000132932, ENSG00000129244, ENSG00000077238, ENSG00000182718, ENSG00000170893, ENSG00000171388, ENSG00000164171, ENSG00000005421, ENSG00000112041, ENSG00000145936, ENSG00000082556, ENSG00000151726, ENSG00000164251, ENSG00000109072, ENSG00000006071, ENSG00000087085, ENSG00000100385, ENSG00000163884, ENSG00000106366, ENSG00000167723, ENSG00000145335, ENSG00000053438, ENSG0000…	71	41.3157	EHD2, ATP8A2, ATP1B2, IL4R, ANXA2, TRH, APLN, ITGA2, PON1, TULP1, KCNMB1, OPRK1, ACSL1, F2RL1, VTN, ABCC8, ACHE, IL2RB, KLF15, SERPINE1, TRPV3, SNCA, NNAT, NOS1, VEGFA, APOE, MCHR1, MAP2, ZIC1, RAB31, STC1, VEGFC, CDH3, WNT5A, HYAL3, GAS6, RAPGEF3, CCL2, GSTO1, TUB, ANKRD1, WNT3A, ABCA5, SNAP25, C2CD2L, CEBPB, STK39, SORL1, SCN3B, FXYD5, IRS1, NLGN1, FFAR4, NR4A3, NKX6-1, SPHK2, TRPM4, TESC, NEGR…
142	ALL_DE_GENES__ MCP_day6 vs Control_day6.csv	GO:0050679	positive regulation of epithelial cell proliferation	0.00203845	2.47963	3.9201e-05	ENSG00000183779, ENSG00000112715, ENSG00000154342, ENSG00000126561, ENSG00000104313, ENSG00000179388, ENSG00000091136, ENSG00000140945, ENSG00000066468, ENSG00000198753, ENSG00000173511, ENSG00000171388, ENSG00000170961, ENSG00000150630, ENSG00000118257, ENSG00000115232, ENSG00000062038, ENSG00000118503, ENSG00000114251, ENSG00000148737, ENSG00000119508, ENSG00000102678, ENSG00000120156, ENSG0000…	24	9.67886	ZNF703, VEGFA, WNT3A, STAT5A, EYA1, EGR3, LAMB1, CDH13, FGFR2, PLXNB3, VEGFB, APLN, HAS2, VEGFC, NRP2, ITGA4, CDH3, TNFAIP3, WNT5A, TCF7L2, NR4A3, FGF9, TEK, CLDN1
143	ALL_DE_GENES__ MCP_day6 vs Control_day6.csv	GO:0030278	regulation of ossification	0.030233	2.47225	0.00108556	ENSG00000152661, ENSG00000187608, ENSG00000197594, ENSG00000004948, ENSG00000112773, ENSG00000248746, ENSG00000109906, ENSG00000138696, ENSG00000152785, ENSG00000142871, ENSG00000184371, ENSG00000114251, ENSG00000162496, ENSG00000130529, ENSG00000162552	15	6.06735	GJA1, ISG15, ENPP1, CALCR, TENT5A, ACTN3, ZBTB16, BMPR1B, BMP3, CCN1, CSF1, WNT5A, DHRS3, TRPM4, WNT4
144	ALL_DE_GENES__ MCP_day6 vs Control_day6.csv	GO:0031644	regulation of nervous system process	0.0440277	2.44316	0.0017585	ENSG00000155511, ENSG00000146072, ENSG00000177628, ENSG00000164171, ENSG00000152822, ENSG00000132970, ENSG00000154721, ENSG00000144868, ENSG00000161681, ENSG00000079841, ENSG00000169760, ENSG00000147246, ENSG00000100146, ENSG00000109861	14	5.73027	GRIA1, TNFRSF21, GBA1, ITGA2, GRM1, WASF3, JAM2, TMEM108, SHANK1, RIMS1, NLGN1, HTR2C, SOX10, CTSC
145	ALL_DE_GENES__ MCP_day6 vs Control_day6.csv	GO:0060538	skeletal muscle organ development	0.00158824	2.72566	2.89411e-05	ENSG00000262179, ENSG00000135902, ENSG00000157933, ENSG00000172260, ENSG00000154342, ENSG00000137868, ENSG00000163508, ENSG00000132429, ENSG00000197993, ENSG00000159388, ENSG00000159200, ENSG00000196218, ENSG00000064309, ENSG00000185551, ENSG00000049540, ENSG00000130707, ENSG00000187957, ENSG00000125772, ENSG00000142700, ENSG00000108797, ENSG00000148677	21	7.70457	MYMX, CHRND, SKI, NEGR1, WNT3A, STRA6, EOMES, POPDC3, KEL, BTG2, RCAN1, RYR1, CDON, NR2F2, ELN, ASS1, DNER, GPCPD1, DMRTA2, CNTNAP1, ANKRD1
145	ALL_DE_GENES__ MCP_day6 vs Control_day6.csv	GO:0007519	skeletal muscle tissue development	0.0215845	2.41806	0.000673427	ENSG00000135902, ENSG00000157933, ENSG00000154342, ENSG00000163508, ENSG00000132429, ENSG00000197993, ENSG00000159388, ENSG00000159200, ENSG00000196218, ENSG00000064309, ENSG00000185551, ENSG00000049540, ENSG00000187957, ENSG00000125772, ENSG00000142700, ENSG00000108797, ENSG00000148677	17	7.03042	CHRND, SKI, WNT3A, EOMES, POPDC3, KEL, BTG2, RCAN1, RYR1, CDON, NR2F2, ELN, DNER, GPCPD1, DMRTA2, CNTNAP1, ANKRD1
146	ALL_DE_GENES__ MCP_day6 vs Control_day6.csv	GO:0071456	cellular response to hypoxia	0.0364751	2.41476	0.00138082	ENSG00000112759, ENSG00000112715, ENSG00000113739, ENSG00000101280, ENSG00000105327, ENSG00000066468, ENSG00000159167, ENSG00000135766, ENSG00000152256, ENSG00000114023, ENSG00000127928, ENSG00000145936, ENSG00000160200, ENSG00000082482, ENSG00000162433	15	6.21181	SLC29A1, VEGFA, STC2, ANGPT4, BBC3, FGFR2, STC1, EGLN1, PDK1, FAM162A, GNGT1, KCNMB1, CBS, KCNK2, AK4
146	ALL_DE_GENES__ MCP_day6 vs Control_day6.csv	GO:0001666	response to hypoxia	1.09162e-06	2.78319	7.34008e-09	ENSG00000113739, ENSG00000066468, ENSG00000164171, ENSG00000135766, ENSG00000114023, ENSG00000111199, ENSG00000148926, ENSG00000127928, ENSG00000196839, ENSG00000145936, ENSG00000143537, ENSG00000141052, ENSG00000121966, ENSG00000123104, ENSG00000087245, ENSG00000120156, ENSG00000162433, ENSG00000183734, ENSG00000112759, ENSG00000089250, ENSG00000112715, ENSG00000129474, ENSG00000075426, ENSG0000…	39	14.0127	STC2, FGFR2, ITGA2, EGLN1, FAM162A, TRPV4, ADM, GNGT1, ADA, KCNMB1, ADAM15, MYOCD, CXCR4, ITPR2, MMP2, TEK, AK4, ASCL2, SLC29A1, NOS1, VEGFA, AJUBA, FOSL2, ANGPT4, BBC3, STC1, VEGFB, PGF, PDK1, RYR1, DIO3, VEGFC, MMP14, VEGFD, CBS, PPARA, KCNK2, DDIT4, PLAU
146	ALL_DE_GENES__ MCP_day6 vs Control_day6.csv	GO:0036293	response to decreased oxygen levels	1.38422e-06	2.71463	9.67988e-09	ENSG00000113739, ENSG00000066468, ENSG00000164171, ENSG00000135766, ENSG00000114023, ENSG00000111199, ENSG00000148926, ENSG00000127928, ENSG00000196839, ENSG00000145936, ENSG00000143537, ENSG00000141052, ENSG00000121966, ENSG00000123104, ENSG00000087245, ENSG00000120156, ENSG00000162433, ENSG00000183734, ENSG00000112759, ENSG00000089250, ENSG00000112715, ENSG00000129474, ENSG00000075426, ENSG0000…	40	14.735	STC2, FGFR2, ITGA2, EGLN1, FAM162A, TRPV4, ADM, GNGT1, ADA, KCNMB1, ADAM15, MYOCD, CXCR4, ITPR2, MMP2, TEK, AK4, ASCL2, SLC29A1, NOS1, VEGFA, AJUBA, FOSL2, ANGPT4, BBC3, DRAM1, STC1, VEGFB, PGF, PDK1, RYR1, DIO3, VEGFC, MMP14, VEGFD, CBS, PPARA, KCNK2, DDIT4, PLAU
146	ALL_DE_GENES__ MCP_day6 vs Control_day6.csv	GO:0070482	response to oxygen levels	8.46888e-08	2.79794	4.32783e-10	ENSG00000198121, ENSG00000113739, ENSG00000066468, ENSG00000164171, ENSG00000135766, ENSG00000114023, ENSG00000111199, ENSG00000148926, ENSG00000127928, ENSG00000196839, ENSG00000145936, ENSG00000143537, ENSG00000141052, ENSG00000121966, ENSG00000123104, ENSG00000087245, ENSG00000120156, ENSG00000164116, ENSG00000162433, ENSG00000183734, ENSG00000112759, ENSG00000089250, ENSG00000112715, ENSG0000…	45	16.0833	LPAR1, STC2, FGFR2, ITGA2, EGLN1, FAM162A, TRPV4, ADM, GNGT1, ADA, KCNMB1, ADAM15, MYOCD, CXCR4, ITPR2, MMP2, TEK, GUCY1A1, AK4, ASCL2, SLC29A1, NOS1, VEGFA, AJUBA, FOSL2, ANGPT4, BBC3, GUCY1B1, DRAM1, STC1, VEGFB, PGF, PDK1, RYR1, DIO3, VEGFC, MMP14, TXNRD2, VEGFD, CBS, PPARA, KCNK2, DDIT4, PLAU, CDKN1A
146	ALL_DE_GENES__ MCP_day6 vs Control_day6.csv	GO:0036294	cellular response to decreased oxygen levels	0.0269104	2.42533	0.000926447	ENSG00000112759, ENSG00000112715, ENSG00000113739, ENSG00000101280, ENSG00000105327, ENSG00000066468, ENSG00000136048, ENSG00000159167, ENSG00000135766, ENSG00000152256, ENSG00000114023, ENSG00000127928, ENSG00000145936, ENSG00000160200, ENSG00000082482, ENSG00000162433	16	6.59704	SLC29A1, VEGFA, STC2, ANGPT4, BBC3, FGFR2, DRAM1, STC1, EGLN1, PDK1, FAM162A, GNGT1, KCNMB1, CBS, KCNK2, AK4
146	ALL_DE_GENES__ MCP_day6 vs Control_day6.csv	GO:0071453	cellular response to oxygen levels	0.0423209	2.30743	0.00165334	ENSG00000112759, ENSG00000112715, ENSG00000198121, ENSG00000113739, ENSG00000101280, ENSG00000105327, ENSG00000066468, ENSG00000136048, ENSG00000159167, ENSG00000135766, ENSG00000152256, ENSG00000114023, ENSG00000127928, ENSG00000145936, ENSG00000160200, ENSG00000082482, ENSG00000162433	17	7.36749	SLC29A1, VEGFA, LPAR1, STC2, ANGPT4, BBC3, FGFR2, DRAM1, STC1, EGLN1, PDK1, FAM162A, GNGT1, KCNMB1, CBS, KCNK2, AK4
147	ALL_DE_GENES__ MCP_day6 vs Control_day6.csv	GO:1905039	carboxylic acid transmembrane transport	0.0303355	2.39043	0.00108312	ENSG00000157637, ENSG00000103064, ENSG00000130821, ENSG00000156398, ENSG00000092068, ENSG00000040487, ENSG00000152822, ENSG00000139209, ENSG00000076351, ENSG00000171488, ENSG00000138074, ENSG00000163053, ENSG00000079215, ENSG00000141526, ENSG00000089057, ENSG00000100156	16	6.69334	SLC38A10, SLC7A6, SLC6A8, SFXN2, SLC7A8, SLC66A1, GRM1, SLC38A4, SLC46A1, LRRC8C, SLC5A6, SLC16A14, SLC1A3, SLC16A3, SLC23A2, SLC16A8
147	ALL_DE_GENES__ MCP_day6 vs Control_day6.csv	GO:0055085	transmembrane transport	0.00670299	1.47761	0.000160904	ENSG00000158966, ENSG00000157637, ENSG00000129244, ENSG00000152661, ENSG00000137868, ENSG00000162989, ENSG00000135926, ENSG00000080644, ENSG00000171189, ENSG00000152822, ENSG00000139209, ENSG00000119686, ENSG00000111199, ENSG00000073150, ENSG00000110660, ENSG00000145217, ENSG00000115474, ENSG00000172548, ENSG00000080493, ENSG00000145936, ENSG00000169026, ENSG00000101438, ENSG00000184185, ENSG0000…	92	62.2625	CACHD1, SLC38A10, ATP1B2, GJA1, STRA6, KCNJ3, TMBIM1, CHRNA3, GRIK1, GRM1, SLC38A4, FLVCR2, TRPV4, PANX2, SLC35F2, SLC26A1, KCNJ13, NIPAL4, SLC4A4, KCNMB1, SLC49A3, SLC32A1, KCNJ12, SLC5A6, SV2C, ITPR2, ABCC8, HCN3, TRPV3, SLC29A1, SLC43A3, SLC7A8, KCNK6, ANO2, CACNG4, SLC46A1, KCNA1, SLC16A10, GAS6, SLC16A14, SLC1A3, SLC16A3, SLC23A2, BHLHA15, GRIA1, CHRND, WNT3A, PLCH1, ABCA5, SLC30A10, SLC2A14…
148	ALL_DE_GENES__ MCP_day6 vs Control_day6.csv	GO:0009612	response to mechanical stimulus	0.00258386	2.37859	5.19482e-05	ENSG00000158769, ENSG00000132932, ENSG00000137868, ENSG00000060718, ENSG00000041982, ENSG00000164171, ENSG00000148180, ENSG00000111199, ENSG00000137261, ENSG00000121966, ENSG00000184564, ENSG00000087245, ENSG00000120156, ENSG00000125740, ENSG00000157404, ENSG00000095397, ENSG00000159388, ENSG00000169372, ENSG00000265972, ENSG00000111262, ENSG00000157227, ENSG00000170558, ENSG00000079215, ENSG0000…	26	10.9309	F11R, ATP8A2, STRA6, COL11A1, TNC, ITGA2, GSN, TRPV4, KIAA0319, CXCR4, SLITRK6, MMP2, TEK, FOSB, KIT, WHRN, BTG2, CRADD, TXNIP, KCNA1, MMP14, CDH2, SLC1A3, KCNK2, ANKRD1, KCNC1
149	ALL_DE_GENES__ MCP_day6 vs Control_day6.csv	GO:0007584	response to nutrient	0.0292954	2.35097	0.00104401	ENSG00000113739, ENSG00000159167, ENSG00000041982, ENSG00000164171, ENSG00000196139, ENSG00000110195, ENSG00000118432, ENSG00000118785, ENSG00000114200, ENSG00000128918, ENSG00000167114, ENSG00000151726, ENSG00000183087, ENSG00000160200, ENSG00000186951, ENSG00000130707, ENSG00000162105, ENSG00000145423	18	7.65641	STC2, STC1, TNC, ITGA2, AKR1C3, FOLR1, CNR1, SPP1, BCHE, ALDH1A2, SLC27A4, ACSL1, GAS6, CBS, PPARA, ASS1, SHANK2, SFRP2
150	ALL_DE_GENES__ MCP_day6 vs Control_day6.csv	GO:0071805	potassium ion transmembrane transport	0.0226721	2.34864	0.000725655	ENSG00000026559, ENSG00000129244, ENSG00000162989, ENSG00000099337, ENSG00000132639, ENSG00000090674, ENSG00000197993, ENSG00000111262, ENSG00000115474, ENSG00000145936, ENSG00000184185, ENSG00000079215, ENSG00000100433, ENSG00000182255, ENSG00000006071, ENSG00000082482, ENSG00000102452, ENSG00000143630, ENSG00000129159	19	8.0898	KCNG1, ATP1B2, KCNJ3, KCNK6, SNAP25, MCOLN1, KEL, KCNA1, KCNJ13, KCNMB1, KCNJ12, SLC1A3, KCNK10, KCNA4, ABCC8, KCNK2, NALCN, HCN3, KCNC1
150	ALL_DE_GENES__ MCP_day6 vs Control_day6.csv	GO:0006813	potassium ion transport	0.022681	2.24507	0.000727464	ENSG00000026559, ENSG00000129244, ENSG00000162989, ENSG00000099337, ENSG00000132639, ENSG00000090674, ENSG00000197993, ENSG00000111262, ENSG00000115474, ENSG00000145936, ENSG00000089327, ENSG00000184185, ENSG00000079215, ENSG00000100433, ENSG00000182255, ENSG00000006071, ENSG00000082482, ENSG00000102452, ENSG00000143630, ENSG00000129159	20	8.90841	KCNG1, ATP1B2, KCNJ3, KCNK6, SNAP25, MCOLN1, KEL, KCNA1, KCNJ13, KCNMB1, FXYD5, KCNJ12, SLC1A3, KCNK10, KCNA4, ABCC8, KCNK2, NALCN, HCN3, KCNC1
150	ALL_DE_GENES__ MCP_day6 vs Control_day6.csv	GO:0030001	metal ion transport	0.0232124	1.62192	0.000750749	ENSG00000158966, ENSG00000129244, ENSG00000162989, ENSG00000135926, ENSG00000139209, ENSG00000119686, ENSG00000111199, ENSG00000115474, ENSG00000172548, ENSG00000080493, ENSG00000145936, ENSG00000184185, ENSG00000138074, ENSG00000123104, ENSG00000006071, ENSG00000143630, ENSG00000167723, ENSG00000102471, ENSG00000099337, ENSG00000075461, ENSG00000076351, ENSG00000111262, ENSG00000102879, ENSG0000…	51	31.4443	CACHD1, ATP1B2, KCNJ3, TMBIM1, SLC38A4, FLVCR2, TRPV4, KCNJ13, NIPAL4, SLC4A4, KCNMB1, KCNJ12, SLC5A6, ITPR2, ABCC8, HCN3, TRPV3, NDFIP2, KCNK6, CACNG4, SLC46A1, KCNA1, CORO1A, GAS6, SLC1A3, SLC23A2, BHLHA15, WNT3A, PLCH1, SLC30A10, SNAP25, MCOLN1, KEL, ASIC1, STK39, JPH4, TRPM3, SCN3B, FXYD5, SCARA5, TRPM4, KCNG1, RAMP2, SLC6A8, RYR1, KCNK10, HTR2C, KCNA4, KCNK2, NALCN, KCNC1
151	ALL_DE_GENES__ MCP_day6 vs Control_day6.csv	GO:0007162	negative regulation of cell adhesion	0.000375783	2.34694	5.53365e-06	ENSG00000077238, ENSG00000125084, ENSG00000120708, ENSG00000131142, ENSG00000164050, ENSG00000041982, ENSG00000172216, ENSG00000111199, ENSG00000119888, ENSG00000089327, ENSG00000143537, ENSG00000187678, ENSG00000143195, ENSG00000087245, ENSG00000130707, ENSG00000106366, ENSG00000183734, ENSG00000183779, ENSG00000112715, ENSG00000146072, ENSG00000126561, ENSG00000077942, ENSG00000140945, ENSG0000…	33	14.0608	IL4R, WNT1, TGFBI, CCL25, PLXNB1, TNC, CEBPB, TRPV4, EPCAM, FXYD5, ADAM15, SPRY4, ILDR2, MMP2, ASS1, SERPINE1, ASCL2, ZNF703, VEGFA, TNFRSF21, STAT5A, FBLN1, CDH13, PLXNB3, SPOCK1, MMP14, PLXNC1, NEXMIF, SLC4A2, GLI3, PPARA, DLC1, LGALS1
152	ALL_DE_GENES__ MCP_day6 vs Control_day6.csv	GO:0019722	calcium-mediated signaling	0.037777	2.23835	0.00143518	ENSG00000155511, ENSG00000089250, ENSG00000090674, ENSG00000159200, ENSG00000171189, ENSG00000172348, ENSG00000196218, ENSG00000171435, ENSG00000170624, ENSG00000196839, ENSG00000121966, ENSG00000130528, ENSG00000130529, ENSG00000123104, ENSG00000144476, ENSG00000148834, ENSG00000176170, ENSG00000180535	18	8.04164	GRIA1, NOS1, MCOLN1, RCAN1, GRIK1, RCAN2, RYR1, KSR2, SGCD, ADA, CXCR4, HRC, TRPM4, ITPR2, ACKR3, GSTO1, SPHK1, BHLHA15
153	ALL_DE_GENES__ MCP_day6 vs Control_day6.csv	GO:0035296	regulation of tube diameter	0.048342	2.23441	0.00202509	ENSG00000089250, ENSG00000112715, ENSG00000130203, ENSG00000197993, ENSG00000120937, ENSG00000135744, ENSG00000213949, ENSG00000115232, ENSG00000148926, ENSG00000274286, ENSG00000145936, ENSG00000164251, ENSG00000130529, ENSG00000160200, ENSG00000181408, ENSG00000087245, ENSG00000164116	17	7.60826	NOS1, VEGFA, APOE, KEL, NPPB, AGT, ITGA1, ITGA4, ADM, ADRA2B, KCNMB1, F2RL1, TRPM4, CBS, UTS2R, MMP2, GUCY1A1
153	ALL_DE_GENES__ MCP_day6 vs Control_day6.csv	GO:0097746	blood vessel diameter maintenance	0.0484198	2.23441	0.00202509	ENSG00000089250, ENSG00000112715, ENSG00000130203, ENSG00000197993, ENSG00000120937, ENSG00000135744, ENSG00000213949, ENSG00000115232, ENSG00000148926, ENSG00000274286, ENSG00000145936, ENSG00000164251, ENSG00000130529, ENSG00000160200, ENSG00000181408, ENSG00000087245, ENSG00000164116	17	7.60826	NOS1, VEGFA, APOE, KEL, NPPB, AGT, ITGA1, ITGA4, ADM, ADRA2B, KCNMB1, F2RL1, TRPM4, CBS, UTS2R, MMP2, GUCY1A1
154	ALL_DE_GENES__ MCP_day6 vs Control_day6.csv	GO:0021537	telencephalon development	0.000245198	2.42158	3.33042e-06	ENSG00000155511, ENSG00000157933, ENSG00000198121, ENSG00000154342, ENSG00000129244, ENSG00000105810, ENSG00000170370, ENSG00000114861, ENSG00000144868, ENSG00000101438, ENSG00000162490, ENSG00000184144, ENSG00000121966, ENSG00000142700, ENSG00000148053, ENSG00000163508, ENSG00000091136, ENSG00000172201, ENSG00000159388, ENSG00000152977, ENSG00000196159, ENSG00000111262, ENSG00000198914, ENSG0000…	33	13.6275	GRIA1, SKI, LPAR1, WNT3A, ATP1B2, CDK6, EMX2, FOXP1, TMEM108, SLC32A1, DRAXIN, CNTN2, CXCR4, DMRTA2, NTRK2, EOMES, LAMB1, ID4, BTG2, ZIC1, FAT4, KCNA1, POU3F3, CDH2, CDON, WNT5A, FILIP1, LHX5, ALDH1A3, GLI3, PLXNA4, ROBO2, KCNC1
154	ALL_DE_GENES__ MCP_day6 vs Control_day6.csv	GO:0021543	pallium development	0.0201	2.21373	0.000613597	ENSG00000155511, ENSG00000154342, ENSG00000105810, ENSG00000170370, ENSG00000148053, ENSG00000163508, ENSG00000091136, ENSG00000172201, ENSG00000159388, ENSG00000152977, ENSG00000196159, ENSG00000111262, ENSG00000198914, ENSG00000170558, ENSG00000064309, ENSG00000144868, ENSG00000101438, ENSG00000118407, ENSG00000089116, ENSG00000106571, ENSG00000142700	21	9.48625	GRIA1, WNT3A, CDK6, EMX2, NTRK2, EOMES, LAMB1, ID4, BTG2, ZIC1, FAT4, KCNA1, POU3F3, CDH2, CDON, TMEM108, SLC32A1, FILIP1, LHX5, GLI3, DMRTA2
155	ALL_DE_GENES__ MCP_day6 vs Control_day6.csv	GO:0007626	locomotory behavior	0.0171174	2.1965	0.000496073	ENSG00000172260, ENSG00000159208, ENSG00000130203, ENSG00000107859, ENSG00000132639, ENSG00000109738, ENSG00000152977, ENSG00000159200, ENSG00000170893, ENSG00000080644, ENSG00000152822, ENSG00000064218, ENSG00000118971, ENSG00000082556, ENSG00000184144, ENSG00000107282, ENSG00000184254, ENSG00000184564, ENSG00000147246, ENSG00000152092, ENSG00000145335, ENSG00000162105	22	10.0159	NEGR1, CIART, APOE, PITX3, SNAP25, GLRB, ZIC1, RCAN1, TRH, CHRNA3, GRM1, DMRT3, CCND2, OPRK1, CNTN2, APBA1, ALDH1A3, SLITRK6, HTR2C, ASTN1, SNCA, SHANK2
156	ALL_DE_GENES__ MCP_day6 vs Control_day6.csv	GO:0030178	negative regulation of Wnt signaling pathway	0.0440067	2.18599	0.00175471	ENSG00000180730, ENSG00000130203, ENSG00000131668, ENSG00000133937, ENSG00000156076, ENSG00000115266, ENSG00000170558, ENSG00000167874, ENSG00000114251, ENSG00000148737, ENSG00000145506, ENSG00000162490, ENSG00000102678, ENSG00000106571, ENSG00000100146, ENSG00000125931, ENSG00000120332, ENSG00000145423	18	8.23426	SHISA2, APOE, BARX1, GSC, WIF1, APC2, CDH2, TMEM88, WNT5A, TCF7L2, NKD2, DRAXIN, FGF9, GLI3, SOX10, CITED1, TNN, SFRP2
156	ALL_DE_GENES__ MCP_day6 vs Control_day6.csv	GO:0030111	regulation of Wnt signaling pathway	0.0013955	2.16968	2.44907e-05	ENSG00000157933, ENSG00000180730, ENSG00000154342, ENSG00000131668, ENSG00000066468, ENSG00000213889, ENSG00000204531, ENSG00000162490, ENSG00000178171, ENSG00000130529, ENSG00000100146, ENSG00000120332, ENSG00000163884, ENSG00000147655, ENSG00000183779, ENSG00000130203, ENSG00000133937, ENSG00000156076, ENSG00000110195, ENSG00000115266, ENSG00000170558, ENSG00000167874, ENSG00000062038, ENSG0000…	35	16.1314	SKI, SHISA2, WNT3A, BARX1, FGFR2, PPM1N, POU5F1, DRAXIN, AMER3, TRPM4, SOX10, TNN, KLF15, RSPO2, ZNF703, APOE, GSC, WIF1, FOLR1, APC2, CDH2, TMEM88, CDH3, SULF1, TNFAIP3, WNT5A, TCF7L2, LGR4, NKD2, FGF9, RSPO3, GLI3, LGR5, CITED1, SFRP2
157	ALL_DE_GENES__ MCP_day6 vs Control_day6.csv	GO:0045664	regulation of neuron differentiation	0.0288124	2.17454	0.00100936	ENSG00000158747, ENSG00000156466, ENSG00000154342, ENSG00000104313, ENSG00000104413, ENSG00000244405, ENSG00000172201, ENSG00000164683, ENSG00000064309, ENSG00000274286, ENSG00000184144, ENSG00000143869, ENSG00000169760, ENSG00000163623, ENSG00000180739, ENSG00000106571, ENSG00000140600, ENSG00000165731, ENSG00000149922, ENSG00000145423	20	9.19733	NBL1, GDF6, WNT3A, EYA1, ESRP1, ETV5, ID4, HEY1, CDON, ADRA2B, CNTN2, GDF7, NLGN1, NKX6-1, S1PR5, GLI3, SH3GL3, RET, TBX6, SFRP2
158	ALL_DE_GENES__ MCP_day6 vs Control_day6.csv	GO:0008016	regulation of heart contraction	0.0344723	2.15894	0.00127718	ENSG00000092054, ENSG00000089250, ENSG00000134755, ENSG00000129244, ENSG00000152661, ENSG00000162989, ENSG00000118194, ENSG00000159167, ENSG00000171388, ENSG00000135744, ENSG00000148926, ENSG00000166257, ENSG00000196839, ENSG00000113070, ENSG00000184185, ENSG00000158286, ENSG00000130528, ENSG00000130529, ENSG00000184588, ENSG00000148834, ENSG00000143630	21	9.72702	MYH7, NOS1, DSC2, ATP1B2, GJA1, KCNJ3, TNNT2, STC1, APLN, AGT, ADM, SCN3B, ADA, HBEGF, KCNJ12, RNF207, HRC, TRPM4, PDE4B, GSTO1, HCN3
158	ALL_DE_GENES__ MCP_day6 vs Control_day6.csv	GO:1903522	regulation of blood circulation	0.0439873	1.9469	0.00175985	ENSG00000092054, ENSG00000089250, ENSG00000134755, ENSG00000129244, ENSG00000152661, ENSG00000162989, ENSG00000118194, ENSG00000159167, ENSG00000171388, ENSG00000135744, ENSG00000115232, ENSG00000148926, ENSG00000166257, ENSG00000196839, ENSG00000274286, ENSG00000113070, ENSG00000184185, ENSG00000158286, ENSG00000130528, ENSG00000130529, ENSG00000184588, ENSG00000087245, ENSG00000148834, ENSG0000…	24	12.3273	MYH7, NOS1, DSC2, ATP1B2, GJA1, KCNJ3, TNNT2, STC1, APLN, AGT, ITGA4, ADM, SCN3B, ADA, ADRA2B, HBEGF, KCNJ12, RNF207, HRC, TRPM4, PDE4B, MMP2, GSTO1, HCN3
159	ALL_DE_GENES__ MCP_day6 vs Control_day6.csv	GO:0043410	positive regulation of MAPK cascade	9.74146e-05	2.1311	1.19869e-06	ENSG00000103154, ENSG00000070388, ENSG00000198121, ENSG00000134755, ENSG00000156466, ENSG00000130513, ENSG00000026508, ENSG00000196660, ENSG00000141506, ENSG00000066468, ENSG00000152822, ENSG00000198648, ENSG00000111199, ENSG00000113231, ENSG00000213949, ENSG00000171517, ENSG00000274286, ENSG00000082556, ENSG00000164251, ENSG00000186188, ENSG00000120156, ENSG00000162552, ENSG00000176170, ENSG0000…	47	22.0543	NECAB2, FGF22, LPAR1, DSC2, GDF6, GDF15, CD44, SLC30A10, PIK3R5, FGFR2, GRM1, STK39, TRPV4, PDE8B, ITGA1, LPAR3, ADRA2B, OPRK1, F2RL1, FFAR4, TEK, WNT4, SPHK1, NDRG4, KIT, IL11, VEGFA, APOE, TNIK, NTRK2, BCAR3, CALCR, SLCO3A1, VEGFB, NRG1, KSR2, CDH2, CCN2, CDON, WNT5A, GAS6, FGF9, HTR2C, IGFBP3, TAOK3, ACKR3, RET
159	ALL_DE_GENES__ MCP_day6 vs Control_day6.csv	GO:0043408	regulation of MAPK cascade	1.041e-05	2.02526	1.03596e-07	ENSG00000134755, ENSG00000156466, ENSG00000130513, ENSG00000066468, ENSG00000152822, ENSG00000111199, ENSG00000213949, ENSG00000120875, ENSG00000082556, ENSG00000164251, ENSG00000126458, ENSG00000142627, ENSG00000120156, ENSG00000162552, ENSG00000112715, ENSG00000130203, ENSG00000154310, ENSG00000135333, ENSG00000171435, ENSG00000118523, ENSG00000138166, ENSG00000114251, ENSG00000165795, ENSG0000…	63	31.1072	DSC2, GDF6, GDF15, FGFR2, GRM1, TRPV4, ITGA1, DUSP4, OPRK1, F2RL1, RRAS, EPHA2, TEK, WNT4, VEGFA, APOE, TNIK, EPHA7, KSR2, CCN2, DUSP5, WNT5A, NDRG2, GAS6, DUSP10, FGF9, TAOK3, ACKR3, NECAB2, FGF22, LPAR1, CD44, SLC30A10, PIK3R5, GBA1, AGT, STK39, PDE8B, LPAR3, ADRA2B, FFAR4, SPRY4, SPHK1, NDRG4, KIT, IL11, FBLN1, NTRK2, BCAR3, CALCR, SLCO3A1, VEGFB, NRG1, CDH2, CCN1, CDON, CBLC, HTR2C, CBS, IGFB…
160	ALL_DE_GENES__ MCP_day6 vs Control_day6.csv	GO:1990778	protein localization to cell periphery	0.0312588	2.03251	0.0011371	ENSG00000158769, ENSG00000131477, ENSG00000024422, ENSG00000154310, ENSG00000175497, ENSG00000168461, ENSG00000138669, ENSG00000197747, ENSG00000137642, ENSG00000170558, ENSG00000167874, ENSG00000084710, ENSG00000166257, ENSG00000145506, ENSG00000183087, ENSG00000166341, ENSG00000142627, ENSG00000108231, ENSG00000088992, ENSG00000165985, ENSG00000166402, ENSG00000187889, ENSG00000166415	23	11.3161	F11R, RAMP2, EHD2, TNIK, DPP10, RAB31, PRKG2, S100A10, SORL1, CDH2, TMEM88, EFR3B, SCN3B, NKD2, GAS6, DCHS1, EPHA2, LGI1, TESC, C1QL3, TUB, FYB2, WDR72
160	ALL_DE_GENES__ MCP_day6 vs Control_day6.csv	GO:0072659	protein localization to plasma membrane	0.0479667	2.10831	0.00199646	ENSG00000158769, ENSG00000131477, ENSG00000024422, ENSG00000154310, ENSG00000175497, ENSG00000168461, ENSG00000138669, ENSG00000197747, ENSG00000137642, ENSG00000170558, ENSG00000167874, ENSG00000084710, ENSG00000166257, ENSG00000145506, ENSG00000183087, ENSG00000166341, ENSG00000142627, ENSG00000088992, ENSG00000187889, ENSG00000166415	20	9.48625	F11R, RAMP2, EHD2, TNIK, DPP10, RAB31, PRKG2, S100A10, SORL1, CDH2, TMEM88, EFR3B, SCN3B, NKD2, GAS6, DCHS1, EPHA2, TESC, FYB2, WDR72
161	ALL_DE_GENES__ MCP_day6 vs Control_day6.csv	GO:0070372	regulation of ERK1 and ERK2 cascade	0.0119869	2.07669	0.000324013	ENSG00000103154, ENSG00000026508, ENSG00000196660, ENSG00000066468, ENSG00000111199, ENSG00000113231, ENSG00000120875, ENSG00000164251, ENSG00000186188, ENSG00000126458, ENSG00000142627, ENSG00000187678, ENSG00000120156, ENSG00000103034, ENSG00000112715, ENSG00000130203, ENSG00000077942, ENSG00000004948, ENSG00000135333, ENSG00000173511, ENSG00000157168, ENSG00000142871, ENSG00000118523, ENSG0000…	28	13.483	NECAB2, CD44, SLC30A10, FGFR2, TRPV4, PDE8B, DUSP4, F2RL1, FFAR4, RRAS, EPHA2, SPRY4, TEK, NDRG4, VEGFA, APOE, FBLN1, CALCR, EPHA7, VEGFB, NRG1, CCN1, CCN2, NDRG2, GAS6, DUSP10, HTR2C, ACKR3
162	ALL_DE_GENES__ MCP_day6 vs Control_day6.csv	GO:0060828	regulation of canonical Wnt signaling pathway	0.0140253	2.07669	0.000394201	ENSG00000154342, ENSG00000066468, ENSG00000213889, ENSG00000204531, ENSG00000162490, ENSG00000178171, ENSG00000130529, ENSG00000100146, ENSG00000120332, ENSG00000147655, ENSG00000183779, ENSG00000130203, ENSG00000110195, ENSG00000115266, ENSG00000170558, ENSG00000167874, ENSG00000062038, ENSG00000114251, ENSG00000148737, ENSG00000205213, ENSG00000145506, ENSG00000102678, ENSG00000146374, ENSG0000…	26	12.5199	WNT3A, FGFR2, PPM1N, POU5F1, DRAXIN, AMER3, TRPM4, SOX10, TNN, RSPO2, ZNF703, APOE, FOLR1, APC2, CDH2, TMEM88, CDH3, WNT5A, TCF7L2, LGR4, NKD2, FGF9, RSPO3, GLI3, LGR5, SFRP2
163	ALL_DE_GENES__ MCP_day6 vs Control_day6.csv	GO:0050900	leukocyte migration	0.0224948	2.06807	0.00071544	ENSG00000157404, ENSG00000158769, ENSG00000112715, ENSG00000111859, ENSG00000131142, ENSG00000177628, ENSG00000196415, ENSG00000154721, ENSG00000213949, ENSG00000115232, ENSG00000184371, ENSG00000196839, ENSG00000102879, ENSG00000164251, ENSG00000183087, ENSG00000121966, ENSG00000124126, ENSG00000130529, ENSG00000184588, ENSG00000108691, ENSG00000049130, ENSG00000087245, ENSG00000165731, ENSG0000…	24	11.605	KIT, F11R, VEGFA, NEDD9, CCL25, GBA1, PRTN3, JAM2, ITGA1, ITGA4, CSF1, ADA, CORO1A, F2RL1, GAS6, CXCR4, PREX1, TRPM4, PDE4B, CCL2, KITLG, MMP2, RET, GATA3
164	ALL_DE_GENES__ MCP_day6 vs Control_day6.csv	GO:0009952	anterior/posterior pattern specification	0.0453238	2.04744	0.00182246	ENSG00000157933, ENSG00000154342, ENSG00000179111, ENSG00000170370, ENSG00000131668, ENSG00000125084, ENSG00000159388, ENSG00000109906, ENSG00000196116, ENSG00000157557, ENSG00000204227, ENSG00000164683, ENSG00000163132, ENSG00000064309, ENSG00000128918, ENSG00000114251, ENSG00000185551, ENSG00000106571, ENSG00000106078, ENSG00000149922, ENSG00000145423	21	10.2567	SKI, WNT3A, HES7, EMX2, BARX1, WNT1, BTG2, ZBTB16, TDRD7, ETS2, RING1, HEY1, MSX1, CDON, ALDH1A2, WNT5A, NR2F2, GLI3, COBL, TBX6, SFRP2
165	ALL_DE_GENES__ MCP_day6 vs Control_day6.csv	GO:0110053	regulation of actin filament organization	0.0222027	2.02985	0.000704657	ENSG00000158769, ENSG00000128872, ENSG00000198121, ENSG00000064042, ENSG00000197872, ENSG00000170873, ENSG00000132970, ENSG00000148180, ENSG00000161681, ENSG00000164251, ENSG00000049540, ENSG00000186648, ENSG00000162552, ENSG00000050405, ENSG00000066032, ENSG00000197747, ENSG00000118523, ENSG00000144339, ENSG00000163171, ENSG00000102879, ENSG00000112290, ENSG00000079337, ENSG00000124126, ENSG0000…	26	12.8088	F11R, TMOD2, LPAR1, LIMCH1, CYRIA, MTSS1, WASF3, GSN, SHANK1, F2RL1, ELN, CARMIL3, WNT4, LIMA1, CTNNA2, S100A10, CCN2, TMEFF2, CDC42EP3, CORO1A, WASF1, RAPGEF3, PREX1, CDC42EP5, ESAM, DLC1
165	ALL_DE_GENES__ MCP_day6 vs Control_day6.csv	GO:0032970	regulation of actin filament-based process	0.0302125	1.81045	0.00108685	ENSG00000158769, ENSG00000128872, ENSG00000198121, ENSG00000134755, ENSG00000111859, ENSG00000064042, ENSG00000197872, ENSG00000170873, ENSG00000132970, ENSG00000008853, ENSG00000148180, ENSG00000161681, ENSG00000164251, ENSG00000049540, ENSG00000130529, ENSG00000184588, ENSG00000186648, ENSG00000162552, ENSG00000050405, ENSG00000066032, ENSG00000114854, ENSG00000159167, ENSG00000197747, ENSG0000…	34	18.7799	F11R, TMOD2, LPAR1, DSC2, NEDD9, LIMCH1, CYRIA, MTSS1, WASF3, RHOBTB2, GSN, SHANK1, F2RL1, ELN, TRPM4, PDE4B, CARMIL3, WNT4, LIMA1, CTNNA2, TNNC1, STC1, S100A10, CCN2, TMEFF2, CDC42EP3, CORO1A, WASF1, RAPGEF3, SLC4A2, PREX1, CDC42EP5, ESAM, DLC1
165	ALL_DE_GENES__ MCP_day6 vs Control_day6.csv	GO:1902903	regulation of supramolecular fiber organization	0.0312493	1.79663	0.00113466	ENSG00000158769, ENSG00000128872, ENSG00000198121, ENSG00000064042, ENSG00000197872, ENSG00000067798, ENSG00000170873, ENSG00000132970, ENSG00000148180, ENSG00000111199, ENSG00000161681, ENSG00000164251, ENSG00000049540, ENSG00000186648, ENSG00000162552, ENSG00000145335, ENSG00000050405, ENSG00000178104, ENSG00000066032, ENSG00000130203, ENSG00000078018, ENSG00000197747, ENSG00000115266, ENSG0000…	34	18.9243	F11R, TMOD2, LPAR1, LIMCH1, CYRIA, NAV3, MTSS1, WASF3, GSN, TRPV4, SHANK1, F2RL1, ELN, CARMIL3, WNT4, SNCA, LIMA1, PDE4DIP, CTNNA2, APOE, MAP2, S100A10, APC2, CCN2, TMEFF2, CDC42EP3, CORO1A, WASF1, RAPGEF3, PREX1, DRG1, CDC42EP5, ESAM, DLC1
166	ALL_DE_GENES__ MCP_day6 vs Control_day6.csv	GO:0032102	negative regulation of response to external stimulus	0.00155774	2.02477	2.82807e-05	ENSG00000158747, ENSG00000106546, ENSG00000154342, ENSG00000187608, ENSG00000182718, ENSG00000177628, ENSG00000110042, ENSG00000117115, ENSG00000204516, ENSG00000196839, ENSG00000109072, ENSG00000136250, ENSG00000234745, ENSG00000137261, ENSG00000186188, ENSG00000120156, ENSG00000162552, ENSG00000163565, ENSG00000106366, ENSG00000128016, ENSG00000066032, ENSG00000130203, ENSG00000168918, ENSG0000…	39	19.2614	NBL1, AHR, WNT3A, ISG15, ANXA2, GBA1, DTX4, PADI2, MICB, ADA, VTN, AOAH, HLA-B, KIAA0319, FFAR4, TEK, WNT4, IFI16, SERPINE1, ZFP36, CTNNA2, APOE, INPP5D, CD200, MMRN1, EPPK1, TFPI, SPP1, TNFAIP3, WNT5A, SLIT1, DUSP10, CCL2, PPARA, SOCS3, ROBO2, GATA3, NR1D1, PLAU
167	ALL_DE_GENES__ MCP_day6 vs Control_day6.csv	GO:0050878	regulation of body fluid levels	0.00324298	2.01512	6.78165e-05	ENSG00000154342, ENSG00000152661, ENSG00000182718, ENSG00000171388, ENSG00000164171, ENSG00000158125, ENSG00000198648, ENSG00000111199, ENSG00000113494, ENSG00000148926, ENSG00000196839, ENSG00000274286, ENSG00000082556, ENSG00000174808, ENSG00000164251, ENSG00000109072, ENSG00000159176, ENSG00000058866, ENSG00000167306, ENSG00000106366, ENSG00000172260, ENSG00000112759, ENSG00000112715, ENSG0000…	36	17.865	WNT3A, GJA1, ANXA2, APLN, ITGA2, XDH, STK39, TRPV4, PRLR, ADM, ADA, ADRA2B, OPRK1, BTC, F2RL1, VTN, CSRP1, DGKG, MYO5B, SERPINE1, NEGR1, SLC29A1, VEGFA, APOE, STAT5A, FOSL2, ANGPT4, FBLN1, MMRN1, MERTK, NPPB, HAS2, TFPI, FAP, GAS6, PLAU
168	ALL_DE_GENES__ MCP_day6 vs Control_day6.csv	GO:0051896	regulation of phosphatidylinositol 3-kinase/protein kinase B signal transduction	0.0237634	2.00721	0.000774963	ENSG00000130513, ENSG00000141506, ENSG00000164050, ENSG00000135744, ENSG00000113070, ENSG00000169047, ENSG00000164251, ENSG00000126458, ENSG00000120156, ENSG00000100100, ENSG00000157404, ENSG00000112715, ENSG00000148053, ENSG00000004948, ENSG00000153208, ENSG00000173511, ENSG00000196139, ENSG00000174307, ENSG00000148737, ENSG00000183087, ENSG00000203896, ENSG00000079337, ENSG00000186951, ENSG0000…	26	12.9533	GDF15, PIK3R5, PLXNB1, AGT, HBEGF, IRS1, F2RL1, RRAS, TEK, PIK3IP1, KIT, VEGFA, NTRK2, CALCR, MERTK, VEGFB, AKR1C3, PHLDA3, TCF7L2, GAS6, LIME1, RAPGEF3, PPARA, RET, GATA3, DIPK2A
169	ALL_DE_GENES__ MCP_day6 vs Control_day6.csv	GO:0007268	chemical synaptic transmission	0.00201355	1.99203	3.81806e-05	ENSG00000155511, ENSG00000135902, ENSG00000128872, ENSG00000179388, ENSG00000132639, ENSG00000109738, ENSG00000110881, ENSG00000198822, ENSG00000080644, ENSG00000171189, ENSG00000152822, ENSG00000183092, ENSG00000171517, ENSG00000145936, ENSG00000082556, ENSG00000101438, ENSG00000079841, ENSG00000169760, ENSG00000120251, ENSG00000122012, ENSG00000006071, ENSG00000087085, ENSG00000166897, ENSG0000…	40	20.08	GRIA1, CHRND, TMOD2, EGR3, SNAP25, GLRB, ASIC1, GRM3, CHRNA3, GRIK1, GRM1, BEGAIN, LPAR3, KCNMB1, OPRK1, SLC32A1, RIMS1, NLGN1, GRIA2, SV2C, ABCC8, ACHE, ELFN2, SNCA, CHRM4, SLC29A1, DLGAP2, APOE, KIF5A, GABBR2, GRM7, BSN, SYNJ1, PCLO, APBA1, SLC1A3, GRID1, HTR2C, SYN3, KCNK2
169	ALL_DE_GENES__ MCP_day6 vs Control_day6.csv	GO:0098916	anterograde trans-synaptic signaling	0.00200644	1.99203	3.81806e-05	ENSG00000155511, ENSG00000135902, ENSG00000128872, ENSG00000179388, ENSG00000132639, ENSG00000109738, ENSG00000110881, ENSG00000198822, ENSG00000080644, ENSG00000171189, ENSG00000152822, ENSG00000183092, ENSG00000171517, ENSG00000145936, ENSG00000082556, ENSG00000101438, ENSG00000079841, ENSG00000169760, ENSG00000120251, ENSG00000122012, ENSG00000006071, ENSG00000087085, ENSG00000166897, ENSG0000…	40	20.08	GRIA1, CHRND, TMOD2, EGR3, SNAP25, GLRB, ASIC1, GRM3, CHRNA3, GRIK1, GRM1, BEGAIN, LPAR3, KCNMB1, OPRK1, SLC32A1, RIMS1, NLGN1, GRIA2, SV2C, ABCC8, ACHE, ELFN2, SNCA, CHRM4, SLC29A1, DLGAP2, APOE, KIF5A, GABBR2, GRM7, BSN, SYNJ1, PCLO, APBA1, SLC1A3, GRID1, HTR2C, SYN3, KCNK2
169	ALL_DE_GENES__ MCP_day6 vs Control_day6.csv	GO:0099537	trans-synaptic signaling	0.000293883	2.09095	4.05097e-06	ENSG00000155511, ENSG00000135902, ENSG00000128872, ENSG00000179388, ENSG00000132639, ENSG00000109738, ENSG00000110881, ENSG00000198822, ENSG00000080644, ENSG00000171189, ENSG00000152822, ENSG00000118432, ENSG00000183092, ENSG00000171517, ENSG00000145936, ENSG00000082556, ENSG00000101438, ENSG00000079841, ENSG00000169760, ENSG00000120251, ENSG00000122012, ENSG00000006071, ENSG00000087085, ENSG0000…	44	21.0431	GRIA1, CHRND, TMOD2, EGR3, SNAP25, GLRB, ASIC1, GRM3, CHRNA3, GRIK1, GRM1, CNR1, BEGAIN, LPAR3, KCNMB1, OPRK1, SLC32A1, RIMS1, NLGN1, GRIA2, SV2C, ABCC8, ACHE, ELFN2, GUCY1A1, IL1RAPL1, SNCA, CHRM4, SLC29A1, DLGAP2, APOE, KIF5A, GABBR2, NTRK2, GRM7, BSN, SYNJ1, PCLO, APBA1, SLC1A3, GRID1, HTR2C, SYN3, KCNK2
169	ALL_DE_GENES__ MCP_day6 vs Control_day6.csv	GO:0099536	synaptic signaling	0.000401354	2.01961	6.01815e-06	ENSG00000155511, ENSG00000135902, ENSG00000128872, ENSG00000180155, ENSG00000179388, ENSG00000132639, ENSG00000109738, ENSG00000110881, ENSG00000198822, ENSG00000080644, ENSG00000171189, ENSG00000152822, ENSG00000118432, ENSG00000183092, ENSG00000171517, ENSG00000145936, ENSG00000082556, ENSG00000101438, ENSG00000079841, ENSG00000169760, ENSG00000120251, ENSG00000122012, ENSG00000006071, ENSG0000…	46	22.7766	GRIA1, CHRND, TMOD2, LYNX1, EGR3, SNAP25, GLRB, ASIC1, GRM3, CHRNA3, GRIK1, GRM1, CNR1, BEGAIN, LPAR3, KCNMB1, OPRK1, SLC32A1, RIMS1, NLGN1, GRIA2, SV2C, ABCC8, ACHE, ELFN2, GUCY1A1, IL1RAPL1, SNCA, CHRM4, SLC29A1, VGF, DLGAP2, APOE, KIF5A, GABBR2, NTRK2, GRM7, BSN, SYNJ1, PCLO, APBA1, SLC1A3, GRID1, HTR2C, SYN3, KCNK2
169	ALL_DE_GENES__ MCP_day6 vs Control_day6.csv	GO:0007267	cell-cell signaling	1.16484e-07	2.03983	6.18763e-10	ENSG00000128872, ENSG00000152661, ENSG00000130513, ENSG00000162989, ENSG00000179388, ENSG00000125084, ENSG00000066468, ENSG00000170893, ENSG00000198822, ENSG00000080644, ENSG00000171189, ENSG00000152822, ENSG00000152785, ENSG00000118432, ENSG00000111199, ENSG00000073150, ENSG00000183092, ENSG00000145936, ENSG00000082556, ENSG00000101438, ENSG00000143195, ENSG00000122012, ENSG00000123146, ENSG0000…	83	40.6897	TMOD2, GJA1, GDF15, KCNJ3, EGR3, WNT1, FGFR2, TRH, GRM3, CHRNA3, GRIK1, GRM1, BMP3, CNR1, TRPV4, PANX2, BEGAIN, KCNMB1, OPRK1, SLC32A1, ILDR2, SV2C, ADGRE5, LTBP4, ABCC8, TEK, ACHE, IL1RAPL1, SNCA, SLC29A1, VGF, DLGAP2, APOE, AMH, GRM7, BSN, WNT2B, SYNJ1, PCLO, SLC16A10, WNT5A, APBA1, SLC1A3, FGF9, SYN3, GATA3, BHLHA15, GRIA1, CHRND, LYNX1, BARX1, SNAP25, GLRB, ASIC1, TNC, AGT, LPAR3, SCN3B, ADRA…
170	ALL_DE_GENES__ MCP_day6 vs Control_day6.csv	GO:0042391	regulation of membrane potential	0.00254236	1.92541	5.07719e-05	ENSG00000155511, ENSG00000135902, ENSG00000134755, ENSG00000129244, ENSG00000152661, ENSG00000162989, ENSG00000109738, ENSG00000110881, ENSG00000177628, ENSG00000080644, ENSG00000171189, ENSG00000152822, ENSG00000135744, ENSG00000133104, ENSG00000118432, ENSG00000183092, ENSG00000166257, ENSG00000080493, ENSG00000144868, ENSG00000161681, ENSG00000079841, ENSG00000169760, ENSG00000158286, ENSG0000…	42	21.8136	GRIA1, CHRND, DSC2, ATP1B2, GJA1, KCNJ3, GLRB, ASIC1, GBA1, CHRNA3, GRIK1, GRM1, AGT, SPART, CNR1, BEGAIN, SCN3B, SLC4A4, TMEM108, SHANK1, RIMS1, NLGN1, RNF207, GRIA2, TRPM4, ABCC8, HCN3, SNCA, KCNG1, SLC29A1, NOS1, PTPN3, NTRK2, KCNK6, POPDC3, KCNA1, GRID1, KCNA4, KCNK2, CNTNAP1, NALCN, KCNC1
171	ALL_DE_GENES__ MCP_day6 vs Control_day6.csv	GO:0043068	positive regulation of programmed cell death	0.000452701	1.92917	6.87939e-06	ENSG00000107859, ENSG00000177606, ENSG00000114861, ENSG00000118432, ENSG00000114023, ENSG00000213949, ENSG00000115232, ENSG00000148926, ENSG00000128918, ENSG00000116560, ENSG00000164251, ENSG00000166033, ENSG00000087245, ENSG00000182168, ENSG00000145335, ENSG00000089250, ENSG00000135333, ENSG00000109906, ENSG00000265972, ENSG00000174307, ENSG00000078098, ENSG00000163132, ENSG00000114251, ENSG0000…	51	26.4363	PITX3, JUN, FOXP1, CNR1, FAM162A, ITGA1, ITGA4, ADM, ALDH1A2, SFPQ, F2RL1, HTRA1, MMP2, UNC5C, SNCA, NOS1, EPHA7, ZBTB16, TXNIP, PHLDA3, FAP, MSX1, WNT5A, ALDH1A3, CCL2, DLC1, CTSC, ANKRD1, LGALS1, CDKN1A, LPAR1, NGFR, BMPR1B, AGT, GSN, DAPK2, BMF, DIABLO, SPHK2, BBC3, INPP5D, TNFRSF12A, CRADD, AKR1C3, CCN1, SLC27A4, RPL26, IGFBP3, PHLDA2, RET, SFRP2
171	ALL_DE_GENES__ MCP_day6 vs Control_day6.csv	GO:0043065	positive regulation of apoptotic process	0.00180472	1.86669	3.34926e-05	ENSG00000198121, ENSG00000107859, ENSG00000064300, ENSG00000177606, ENSG00000138696, ENSG00000135744, ENSG00000148180, ENSG00000118432, ENSG00000114023, ENSG00000213949, ENSG00000115232, ENSG00000148926, ENSG00000128918, ENSG00000035664, ENSG00000116560, ENSG00000166033, ENSG00000104081, ENSG00000184047, ENSG00000063176, ENSG00000087245, ENSG00000182168, ENSG00000145335, ENSG00000089250, ENSG0000…	48	25.714	LPAR1, PITX3, NGFR, JUN, BMPR1B, AGT, GSN, CNR1, FAM162A, ITGA1, ITGA4, ADM, ALDH1A2, DAPK2, SFPQ, HTRA1, BMF, DIABLO, SPHK2, MMP2, UNC5C, SNCA, NOS1, BBC3, INPP5D, EPHA7, TNFRSF12A, CRADD, ZBTB16, AKR1C3, TXNIP, PHLDA3, FAP, CCN1, MSX1, SLC27A4, WNT5A, ALDH1A3, CCL2, RPL26, IGFBP3, PHLDA2, DLC1, RET, CTSC, ANKRD1, LGALS1, SFRP2
172	ALL_DE_GENES__ MCP_day6 vs Control_day6.csv	GO:0009410	response to xenobiotic stimulus	0.0105921	1.83237	0.00027634	ENSG00000155511, ENSG00000106546, ENSG00000170370, ENSG00000164171, ENSG00000138356, ENSG00000114200, ENSG00000148926, ENSG00000196839, ENSG00000036530, ENSG00000151726, ENSG00000121966, ENSG00000163623, ENSG00000184588, ENSG00000087245, ENSG00000006071, ENSG00000100146, ENSG00000130707, ENSG00000145335, ENSG00000125740, ENSG00000112759, ENSG00000089250, ENSG00000075426, ENSG00000104899, ENSG0000…	39	21.2839	GRIA1, AHR, EMX2, ITGA2, AOX1, BCHE, ADM, ADA, CYP46A1, ACSL1, CXCR4, NKX6-1, PDE4B, MMP2, ABCC8, SOX10, ASS1, SNCA, FOSB, SLC29A1, NOS1, FOSL2, AMH, BCAR3, CDH13, TXNIP, VEGFC, TXNRD2, CDH3, GAS6, SLC1A3, RET, GSTO1, GATA3, ANKRD1, KCNC1, CDKN1A, SHANK2, SFRP2
173	ALL_DE_GENES__ MCP_day6 vs Control_day6.csv	GO:0043269	regulation of monoatomic ion transport	0.0217146	1.77335	0.000680405	ENSG00000155511, ENSG00000129244, ENSG00000113739, ENSG00000162989, ENSG00000197993, ENSG00000135744, ENSG00000198648, ENSG00000118432, ENSG00000092051, ENSG00000115474, ENSG00000166257, ENSG00000145936, ENSG00000082556, ENSG00000089327, ENSG00000184185, ENSG00000121966, ENSG00000130528, ENSG00000063176, ENSG00000184588, ENSG00000058404, ENSG00000006071, ENSG00000088992, ENSG00000167723, ENSG0000…	38	21.4283	GRIA1, ATP1B2, STC2, KCNJ3, KEL, AGT, STK39, CNR1, JPH4, KCNJ13, SCN3B, KCNMB1, OPRK1, FXYD5, KCNJ12, CXCR4, HRC, SPHK2, PDE4B, CAMK2B, ABCC8, TESC, TRPV3, SNCA, PLPP4, KCNG1, NOS1, PTPN3, DPP10, MCHR1, STC1, PRKG2, GJC2, CORO1A, LIME1, CCL2, GSTO1, KCNC1
174	ALL_DE_GENES__ MCP_day6 vs Control_day6.csv	GO:0010817	regulation of hormone levels	0.00699125	1.76181	0.000170644	ENSG00000113739, ENSG00000152661, ENSG00000198189, ENSG00000132639, ENSG00000170893, ENSG00000172375, ENSG00000135744, ENSG00000118432, ENSG00000111199, ENSG00000113231, ENSG00000114200, ENSG00000148926, ENSG00000128918, ENSG00000162496, ENSG00000036530, ENSG00000082556, ENSG00000169047, ENSG00000102109, ENSG00000086696, ENSG00000164251, ENSG00000186188, ENSG00000163623, ENSG00000143195, ENSG0000…	47	26.6771	STC2, GJA1, HSD17B11, SNAP25, TRH, C2CD2L, AGT, CNR1, TRPV4, PDE8B, BCHE, ADM, ALDH1A2, DHRS3, CYP46A1, OPRK1, IRS1, PCSK1N, HSD17B2, F2RL1, FFAR4, NKX6-1, ILDR2, TRPM4, LTBP4, ABCC8, WNT4, CHST9, NNAT, IL11, VGF, SLC7A8, ALDH1A1, AKR1C3, DIO3, SPP1, VSNL1, PCLO, SLC16A10, TCF7L2, ALDH1A3, CLTRN, RAPGEF3, HTR2C, SYBU, GATA3, NR1D1
175	ALL_DE_GENES__ MCP_day6 vs Control_day6.csv	GO:0034762	regulation of transmembrane transport	0.0269205	1.7583	0.000928605	ENSG00000155511, ENSG00000129244, ENSG00000197594, ENSG00000162989, ENSG00000197993, ENSG00000135744, ENSG00000198648, ENSG00000092051, ENSG00000115474, ENSG00000145936, ENSG00000082556, ENSG00000151726, ENSG00000089327, ENSG00000161681, ENSG00000169047, ENSG00000184185, ENSG00000169760, ENSG00000186188, ENSG00000119508, ENSG00000130528, ENSG00000063176, ENSG00000184588, ENSG00000088992, ENSG0000…	37	21.0431	GRIA1, ATP1B2, ENPP1, KCNJ3, KEL, AGT, STK39, JPH4, KCNJ13, KCNMB1, OPRK1, ACSL1, FXYD5, SHANK1, IRS1, KCNJ12, NLGN1, FFAR4, NR4A3, HRC, SPHK2, PDE4B, TESC, KLF15, SNCA, KCNG1, NOS1, PTPN3, DPP10, CACNG4, GJC2, CORO1A, LIME1, CLTRN, CCL2, GSTO1, KCNC1
176	ALL_DE_GENES__ MCP_day6 vs Control_day6.csv	GO:0009611	response to wounding	0.0230965	1.75756	0.000742342	ENSG00000154342, ENSG00000026508, ENSG00000138639, ENSG00000118292, ENSG00000125084, ENSG00000041982, ENSG00000164171, ENSG00000004139, ENSG00000274286, ENSG00000113070, ENSG00000204531, ENSG00000164251, ENSG00000159176, ENSG00000087245, ENSG00000058866, ENSG00000128016, ENSG00000163347, ENSG00000112715, ENSG00000129474, ENSG00000101280, ENSG00000077942, ENSG00000138722, ENSG00000153208, ENSG0000…	38	21.6209	WNT3A, CD44, ARHGAP24, C1orf54, WNT1, TNC, ITGA2, SARM1, ADRA2B, HBEGF, POU5F1, F2RL1, CSRP1, MMP2, DGKG, ZFP36, CLDN1, VEGFA, AJUBA, ANGPT4, FBLN1, MMRN1, MERTK, EPPK1, NRG1, TFPI, FOLR1, CCN2, ITGB5, WNT5A, TMEFF2, DHFR, GAS6, SLC1A3, PPARA, KCNK2, PLAU, CDKN1A
177	ALL_DE_GENES__ MCP_day6 vs Control_day6.csv	GO:0030036	actin cytoskeleton organization	0.0391478	1.6415	0.00151621	ENSG00000158769, ENSG00000128872, ENSG00000153531, ENSG00000024422, ENSG00000111859, ENSG00000064042, ENSG00000118194, ENSG00000248746, ENSG00000170873, ENSG00000132970, ENSG00000008853, ENSG00000130055, ENSG00000130176, ENSG00000148180, ENSG00000111199, ENSG00000120913, ENSG00000159176, ENSG00000049540, ENSG00000128833, ENSG00000167306, ENSG00000169604, ENSG00000167723, ENSG00000122574, ENSG0000…	43	26.1955	F11R, TMOD2, ADPRHL1, EHD2, NEDD9, LIMCH1, TNNT2, ACTN3, MTSS1, WASF3, RHOBTB2, GDPD2, CNN1, GSN, TRPV4, PDLIM2, CSRP1, ELN, MYO5C, MYO5B, ANTXR1, TRPV3, WIPF3, KIT, TNNT1, LIMA1, TNIK, NEBL, AMOTL2, ERMN, PCLO, MYBPC2, ITGB5, CORO1A, RHOH, WASF1, PREX1, DIAPH2, ARHGAP25, COBL, DLC1, MARCKS, ANKRD1
177	ALL_DE_GENES__ MCP_day6 vs Control_day6.csv	GO:0030029	actin filament-based process	0.0184634	1.65191	0.000545014	ENSG00000158769, ENSG00000128872, ENSG00000024422, ENSG00000152661, ENSG00000064042, ENSG00000162989, ENSG00000118194, ENSG00000132970, ENSG00000008853, ENSG00000111199, ENSG00000120913, ENSG00000159176, ENSG00000128833, ENSG00000167723, ENSG00000122574, ENSG00000050405, ENSG00000154310, ENSG00000114854, ENSG00000114019, ENSG00000136541, ENSG00000186472, ENSG00000082781, ENSG00000102879, ENSG0000…	49	29.6626	F11R, TMOD2, EHD2, GJA1, LIMCH1, KCNJ3, TNNT2, WASF3, RHOBTB2, TRPV4, PDLIM2, CSRP1, MYO5C, TRPV3, WIPF3, LIMA1, TNIK, TNNC1, AMOTL2, ERMN, PCLO, ITGB5, CORO1A, RHOH, PREX1, ARHGAP25, COBL, DLC1, ANKRD1, MYH7, ADPRHL1, NEDD9, ACTN3, MTSS1, GDPD2, CNN1, GSN, SGCD, SCN3B, ELN, MYO5B, ANTXR1, KIT, TNNT1, NEBL, MYBPC2, WASF1, DIAPH2, MARCKS
178	ALL_DE_GENES__ MCP_day6 vs Control_day6.csv	GO:0097435	supramolecular fiber organization	0.0284821	1.6368	0.000986302	ENSG00000128872, ENSG00000153531, ENSG00000111859, ENSG00000111799, ENSG00000182718, ENSG00000118194, ENSG00000060718, ENSG00000132970, ENSG00000008853, ENSG00000130055, ENSG00000130176, ENSG00000148180, ENSG00000111199, ENSG00000115295, ENSG00000159176, ENSG00000049540, ENSG00000090006, ENSG00000128833, ENSG00000167306, ENSG00000108244, ENSG00000167723, ENSG00000145335, ENSG00000166415, ENSG0000…	48	29.3255	TMOD2, ADPRHL1, NEDD9, COL12A1, ANXA2, TNNT2, COL11A1, WASF3, RHOBTB2, GDPD2, CNN1, GSN, TRPV4, CLIP4, CSRP1, ELN, LTBP4, MYO5C, MYO5B, KRT23, TRPV3, SNCA, WDR72, WIPF3, TNNT1, LIMA1, PDE4DIP, NEBL, COL2A1, EPPK1, ERMN, COL5A2, MYBPC2, ITGB5, MFAP4, CORO1A, RHOH, COL11A2, ADAMTS2, WASF1, PREX1, DIAPH2, ARHGAP25, COBL, MARCKS, P4HA1, ANKRD1, SFRP2
179	ALL_DE_GENES__ MCP_day6 vs Control_day6.csv	GO:1901698	response to nitrogen compound	0.00655909	1.53392	0.000157009	ENSG00000113739, ENSG00000152661, ENSG00000130513, ENSG00000107859, ENSG00000125084, ENSG00000066468, ENSG00000080644, ENSG00000164171, ENSG00000135766, ENSG00000118432, ENSG00000111199, ENSG00000122779, ENSG00000115232, ENSG00000148926, ENSG00000196839, ENSG00000082556, ENSG00000138030, ENSG00000121966, ENSG00000142627, ENSG00000186205, ENSG00000123104, ENSG00000087245, ENSG00000006071, ENSG0000…	78	50.8501	STC2, GJA1, GDF15, PITX3, WNT1, FGFR2, CHRNA3, ITGA2, EGLN1, CNR1, TRPV4, TRIM24, ITGA4, ADM, ADA, OPRK1, KHK, CXCR4, EPHA2, MTARC1, ITPR2, MMP2, ABCC8, ASS1, TEK, ACHE, KLF15, HCN3, RFTN1, VGF, FOSL2, C14orf28, NCOA5, CDH13, EPHA7, RAB31, STC1, CACNG4, TXNIP, SLC1A3, RAPGEF3, PPARA, CITED1, GRIA1, CHRND, AHR, ENPP1, LYNX1, SLC30A10, ASIC1, NGFR, AGT, FAM114A1, BCHE, IRS1, NR4A3, NKX6-1, TRPM4, F…
180	ALL_DE_GENES__ MCP_day6 vs Control_day6.csv	GO:0000122	negative regulation of transcription by RNA polymerase II	0.0349656	1.48335	0.00130016	ENSG00000180530, ENSG00000244405, ENSG00000066468, ENSG00000177606, ENSG00000114861, ENSG00000111199, ENSG00000157557, ENSG00000175745, ENSG00000116560, ENSG00000141052, ENSG00000185551, ENSG00000276043, ENSG00000100146, ENSG00000163565, ENSG00000169946, ENSG00000161940, ENSG00000145335, ENSG00000183734, ENSG00000112715, ENSG00000107249, ENSG00000179111, ENSG00000124160, ENSG00000109705, ENSG0000…	67	45.168	NRIP1, ETV5, FGFR2, JUN, FOXP1, TRPV4, ETS2, NR2F1, SFPQ, MYOCD, NR2F2, UHRF1, SOX10, IFI16, ZFPM2, BCL6B, SNCA, ASCL2, VEGFA, GLIS3, HES7, NCOA5, NKX3-2, ID4, AMOTL2, ZBTB16, TXNIP, ELK4, NFIX, MSX1, MAFB, FGF9, LMO1, PPARA, RPS14, PRDM16, GATA3, TBX6, SKI, CDK6, ARID5B, CEBPB, IRF2, POU5F1, NR4A3, HDAC7, NKX6-1, SAMD11, SNAI1, H1-2, PIAS1, H1-3, ZFP36, FOSB, HESX1, AJUBA, GSC, EOMES, FOXS1, BTG…
180	ALL_DE_GENES__ MCP_day6 vs Control_day6.csv	GO:0045892	negative regulation of DNA-templated transcription	0.00494518	1.49613	0.000110395	ENSG00000180530, ENSG00000244405, ENSG00000066468, ENSG00000177606, ENSG00000114861, ENSG00000111199, ENSG00000157557, ENSG00000175745, ENSG00000122779, ENSG00000116560, ENSG00000141052, ENSG00000185551, ENSG00000276043, ENSG00000100146, ENSG00000162552, ENSG00000163565, ENSG00000169946, ENSG00000161940, ENSG00000145335, ENSG00000183734, ENSG00000159208, ENSG00000112715, ENSG00000107249, ENSG0000…	92	61.4921	NRIP1, ETV5, FGFR2, JUN, FOXP1, TRPV4, ETS2, NR2F1, TRIM24, SFPQ, MYOCD, NR2F2, UHRF1, SOX10, WNT4, IFI16, ZFPM2, BCL6B, SNCA, ASCL2, CIART, VEGFA, GLIS3, HES7, NCOA5, NKX3-2, RELB, ID4, AMOTL2, ZBTB16, TXNIP, ELK4, RING1, NFIX, MSX1, WNT5A, TCF7, MAFB, GAS6, FGF9, TSHZ3, LMO1, PPARA, CITED1, RPS14, PRDM16, GATA3, CEBPD, TBX6, ANKRD1, SKI, LANCL2, BCL3, AHR, CDK6, ARID5B, TRIM22, CEBPB, ATOH8, IR…
180	ALL_DE_GENES__ MCP_day6 vs Control_day6.csv	GO:1902679	negative regulation of RNA biosynthetic process	0.00645941	1.4845	0.000154188	ENSG00000180530, ENSG00000244405, ENSG00000066468, ENSG00000177606, ENSG00000114861, ENSG00000111199, ENSG00000157557, ENSG00000175745, ENSG00000122779, ENSG00000116560, ENSG00000141052, ENSG00000185551, ENSG00000276043, ENSG00000100146, ENSG00000162552, ENSG00000163565, ENSG00000169946, ENSG00000161940, ENSG00000145335, ENSG00000183734, ENSG00000159208, ENSG00000112715, ENSG00000107249, ENSG0000…	92	61.9736	NRIP1, ETV5, FGFR2, JUN, FOXP1, TRPV4, ETS2, NR2F1, TRIM24, SFPQ, MYOCD, NR2F2, UHRF1, SOX10, WNT4, IFI16, ZFPM2, BCL6B, SNCA, ASCL2, CIART, VEGFA, GLIS3, HES7, NCOA5, NKX3-2, RELB, ID4, AMOTL2, ZBTB16, TXNIP, ELK4, RING1, NFIX, MSX1, WNT5A, TCF7, MAFB, GAS6, FGF9, TSHZ3, LMO1, PPARA, CITED1, RPS14, PRDM16, GATA3, CEBPD, TBX6, ANKRD1, SKI, LANCL2, BCL3, AHR, CDK6, ARID5B, TRIM22, CEBPB, ATOH8, IR…
180	ALL_DE_GENES__ MCP_day6 vs Control_day6.csv	GO:0051253	negative regulation of RNA metabolic process	0.0127024	1.4322	0.00034677	ENSG00000090097, ENSG00000180530, ENSG00000244405, ENSG00000066468, ENSG00000177606, ENSG00000158246, ENSG00000114861, ENSG00000111199, ENSG00000157557, ENSG00000175745, ENSG00000122779, ENSG00000116560, ENSG00000141052, ENSG00000185551, ENSG00000276043, ENSG00000100146, ENSG00000162552, ENSG00000163565, ENSG00000169946, ENSG00000161940, ENSG00000145335, ENSG00000183734, ENSG00000159208, ENSG0000…	96	67.0297	PCBP4, NRIP1, ETV5, FGFR2, JUN, TENT5B, FOXP1, TRPV4, ETS2, NR2F1, TRIM24, SFPQ, MYOCD, NR2F2, UHRF1, SOX10, WNT4, IFI16, ZFPM2, BCL6B, SNCA, ASCL2, CIART, VEGFA, GLIS3, HES7, NCOA5, NKX3-2, RELB, ID4, AMOTL2, ZBTB16, TXNIP, ELK4, RING1, NFIX, MSX1, RBM47, WNT5A, TCF7, MAFB, GAS6, FGF9, TSHZ3, LMO1, PPARA, CITED1, RPS14, PRDM16, GATA3, CEBPD, TBX6, ANKRD1, SKI, LANCL2, BCL3, AHR, CDK6, ARID5B, TR…
180	ALL_DE_GENES__ MCP_day6 vs Control_day6.csv	GO:0045934	negative regulation of nucleobase-containing compound metabolic process	0.0195135	1.3954	0.000589131	ENSG00000180530, ENSG00000066468, ENSG00000114861, ENSG00000111199, ENSG00000175745, ENSG00000122779, ENSG00000141052, ENSG00000185551, ENSG00000276043, ENSG00000162552, ENSG00000112715, ENSG00000107249, ENSG00000124160, ENSG00000109705, ENSG00000158711, ENSG00000008441, ENSG00000163132, ENSG00000081059, ENSG00000183087, ENSG00000121297, ENSG00000166407, ENSG00000125931, ENSG00000164587, ENSG0000…	102	73.0971	NRIP1, FGFR2, FOXP1, TRPV4, NR2F1, TRIM24, MYOCD, NR2F2, UHRF1, WNT4, VEGFA, GLIS3, NCOA5, NKX3-2, ELK4, NFIX, MSX1, TCF7, GAS6, TSHZ3, LMO1, CITED1, RPS14, GATA3, CEBPD, LANCL2, BCL3, CDK6, TRIM22, IRF2, POU5F1, NR4A3, HDAC7, SAMD11, FOSB, HESX1, ZNF703, GSC, ZGLP1, BEND3, NRG1, POU3F3, TCF7L2, AMDHD2, GLI3, KCNK2, DDIT4, PCBP4, ETV5, JUN, TENT5B, ETS2, SFPQ, SOX10, IFI16, ZFPM2, BCL6B, SNCA, AS…
180	ALL_DE_GENES__ MCP_day6 vs Control_day6.csv	GO:0010558	negative regulation of macromolecule biosynthetic process	0.0335907	1.30597	0.00123323	ENSG00000180530, ENSG00000066468, ENSG00000067798, ENSG00000171388, ENSG00000114861, ENSG00000111199, ENSG00000175745, ENSG00000122779, ENSG00000141052, ENSG00000185551, ENSG00000276043, ENSG00000162552, ENSG00000184347, ENSG00000102471, ENSG00000112715, ENSG00000130203, ENSG00000107249, ENSG00000124160, ENSG00000109705, ENSG00000158711, ENSG00000008441, ENSG00000163132, ENSG00000165795, ENSG0000…	132	101.074	NRIP1, FGFR2, NAV3, APLN, FOXP1, TRPV4, NR2F1, TRIM24, MYOCD, NR2F2, UHRF1, WNT4, SLIT3, NDFIP2, VEGFA, APOE, GLIS3, NCOA5, NKX3-2, ELK4, NFIX, MSX1, NDRG2, TCF7, GAS6, TSHZ3, LMO1, CITED1, RPS14, GATA3, CEBPD, LANCL2, BCL3, CDK6, TRIM22, IRF2, POU5F1, NR4A3, HDAC7, SAMD11, RNF125, FOSB, HESX1, ZNF703, GSC, ZGLP1, CCDC3, VEGFB, BEND3, NRG1, POU3F3, TCF7L2, DHFR, LGR4, GLI3, KCNK2, PCBP4, STC2, GJ…
180	ALL_DE_GENES__ MCP_day6 vs Control_day6.csv	GO:0009890	negative regulation of biosynthetic process	0.0283974	1.31049	0.000989098	ENSG00000180530, ENSG00000066468, ENSG00000067798, ENSG00000171388, ENSG00000114861, ENSG00000111199, ENSG00000175745, ENSG00000122779, ENSG00000141052, ENSG00000185551, ENSG00000276043, ENSG00000162552, ENSG00000184347, ENSG00000102471, ENSG00000112715, ENSG00000130203, ENSG00000107249, ENSG00000124160, ENSG00000109705, ENSG00000158711, ENSG00000008441, ENSG00000163132, ENSG00000165795, ENSG0000…	137	104.541	NRIP1, FGFR2, NAV3, APLN, FOXP1, TRPV4, NR2F1, TRIM24, MYOCD, NR2F2, UHRF1, WNT4, SLIT3, NDFIP2, VEGFA, APOE, GLIS3, NCOA5, NKX3-2, ELK4, NFIX, MSX1, NDRG2, TCF7, GAS6, TSHZ3, LMO1, CITED1, RPS14, GATA3, CEBPD, LANCL2, BCL3, CDK6, TRIM22, IRF2, POU5F1, NR4A3, HDAC7, SAMD11, RNF125, SPHK1, FOSB, HESX1, ZNF703, GSC, ZGLP1, CCDC3, VEGFB, BEND3, NRG1, POU3F3, TCF7L2, DHFR, LGR4, AMDHD2, GLI3, KCNK2, …
181	ALL_DE_GENES__ MCP_day6 vs Control_day6.csv	GO:0046907	intracellular transport	0.0431123	0.624568	0.00171035	ENSG00000069399, ENSG00000103174, ENSG00000024422, ENSG00000111837, ENSG00000132639, ENSG00000064300, ENSG00000137642, ENSG00000188042, ENSG00000144868, ENSG00000079841, ENSG00000167702, ENSG00000167306, ENSG00000122574, ENSG00000131378, ENSG00000131477, ENSG00000102471, ENSG00000130203, ENSG00000155761, ENSG00000155980, ENSG00000129250, ENSG00000168461, ENSG00000265972, ENSG00000196911, ENSG0000…	36	57.6398	BCL3, NAGPA, EHD2, MAK, SNAP25, NGFR, SORL1, ARL4C, TMEM108, RIMS1, KIFC2, MYO5B, WIPF3, RFTN1, RAMP2, NDFIP2, APOE, SPAG17, KIF5A, KIF1C, RAB31, TXNIP, KPNA5, KIF17, SPRN, CORO1A, APBA1, SLIT1, FGF9, RAB32, SYBU, GLI3, CITED1, CREB3L2, TUB, CDKN1A
182	ALL_DE_GENES__ MCP_day6 vs Control_day6.csv	GO:0007049	cell cycle	0.0118258	0.526011	0.000315684	ENSG00000152661, ENSG00000105810, ENSG00000164949, ENSG00000197774, ENSG00000133104, ENSG00000118971, ENSG00000159374, ENSG00000276043, ENSG00000100167, ENSG00000088970, ENSG00000163322, ENSG00000162552, ENSG00000106366, ENSG00000033800, ENSG00000105146, ENSG00000179059, ENSG00000178104, ENSG00000132749, ENSG00000172201, ENSG00000100814, ENSG00000114251, ENSG00000114391, ENSG00000135090, ENSG0000…	25	47.5276	GJA1, CDK6, GEM, EME2, SPART, CCND2, M1AP, UHRF1, SEPTIN3, KIZ, ABRAXAS1, WNT4, SERPINE1, PIAS1, AURKC, ZFP42, PDE4DIP, TESMIN, ID4, CCNB1IP1, WNT5A, RPL24, TAOK3, SEPTIN8, CDKN1A
182	ALL_DE_GENES__ MCP_day6 vs Control_day6.csv	GO:0022402	cell cycle process	0.0361502	0.555636	0.00135879	ENSG00000105146, ENSG00000178104, ENSG00000152661, ENSG00000105810, ENSG00000132749, ENSG00000164949, ENSG00000172201, ENSG00000197774, ENSG00000133104, ENSG00000118971, ENSG00000100814, ENSG00000114251, ENSG00000114391, ENSG00000159374, ENSG00000276043, ENSG00000100167, ENSG00000088970, ENSG00000135090, ENSG00000163322, ENSG00000162552, ENSG00000106366, ENSG00000033800, ENSG00000164402, ENSG0000…	24	43.1937	AURKC, PDE4DIP, GJA1, CDK6, TESMIN, GEM, ID4, EME2, SPART, CCND2, CCNB1IP1, WNT5A, RPL24, M1AP, UHRF1, SEPTIN3, KIZ, TAOK3, ABRAXAS1, WNT4, SERPINE1, PIAS1, SEPTIN8, CDKN1A
183	ALL_DE_GENES__ MCP_day6 vs Control_day6.csv		UNCLASSIFIED	6.97762e-08	0.548206	3.47192e-10	ENSG00000109436, ENSG00000133106, ENSG00000241852, ENSG00000130193, ENSG00000175984, ENSG00000157992, ENSG00000149090, ENSG00000144369, ENSG00000205129, ENSG00000254656, ENSG00000167641, ENSG00000170925, ENSG00000140481, ENSG00000278023, ENSG00000184388, ENSG00000260802, ENSG00000214595, ENSG00000179832, ENSG00000236279, ENSG00000242715, ENSG00000130720, ENSG00000133958, ENSG00000182508, ENSG0000…	76	138.634	TBC1D9, EPSTI1, C8orf58, THEM6, DENND2C, KRTCAP3, PAMR1, FAM171B, CFAP96, RTL1, PPP1R14A, TEX13B, CCDC33, RDM1, PABPC1L2B, SERTM2, EML6, MROH1, CLEC2L, CCDC169, FIBCD1, UNC79, LHFPL1, PDZD4, RPRML, PI15, TCERG1L, PPP1R14C, SMTNL2, PLEKHH1, NOL4, IFFO2, TMEM255B, SPMIP1, VWDE, TBC1D3L, FAM72D, ARMH1, ARMCX6, C8orf34, CD164L2, EFCAB12, ANKRD18A, PRR29, DRC3, KLHL14, TPRG1, PHYHIPL, TMEM256, PRRT4, …
184	ALL_DE_GENES__ MCP_day6 vs Control_day6.csv	GO:0010564	regulation of cell cycle process	0.0192699	0.480977	0.000580481	ENSG00000105146, ENSG00000105810, ENSG00000205683, ENSG00000197774, ENSG00000198835, ENSG00000118971, ENSG00000163132, ENSG00000114251, ENSG00000077080, ENSG00000174808, ENSG00000108691, ENSG00000185721, ENSG00000135090, ENSG00000163322, ENSG00000162552, ENSG00000176170, ENSG00000124762	17	35.3447	AURKC, CDK6, DPF3, EME2, GJC2, CCND2, MSX1, WNT5A, ACTL6B, BTC, CCL2, DRG1, TAOK3, ABRAXAS1, WNT4, SPHK1, CDKN1A
184	ALL_DE_GENES__ MCP_day6 vs Control_day6.csv	GO:0051726	regulation of cell cycle	0.0114335	0.543433	0.000302904	ENSG00000105810, ENSG00000205683, ENSG00000197774, ENSG00000066468, ENSG00000177606, ENSG00000158246, ENSG00000118971, ENSG00000141052, ENSG00000174808, ENSG00000185551, ENSG00000163322, ENSG00000162552, ENSG00000176170, ENSG00000183779, ENSG00000105146, ENSG00000070159, ENSG00000134508, ENSG00000198835, ENSG00000078098, ENSG00000163132, ENSG00000114251, ENSG00000077080, ENSG00000108691, ENSG0000…	28	51.5243	CDK6, DPF3, EME2, FGFR2, JUN, TENT5B, CCND2, MYOCD, BTC, NR2F2, ABRAXAS1, WNT4, SPHK1, ZNF703, AURKC, PTPN3, CABLES1, GJC2, FAP, MSX1, WNT5A, ACTL6B, CCL2, DRG1, MECOM, TAOK3, GATA3, CDKN1A
185	ALL_DE_GENES__ MCP_day6 vs Control_day6.csv	GO:0010256	endomembrane system organization	0.0491353	0.471151	0.00207814	ENSG00000262179, ENSG00000024422, ENSG00000111644, ENSG00000132639, ENSG00000137502, ENSG00000068615, ENSG00000170873, ENSG00000110195, ENSG00000169247, ENSG00000204103, ENSG00000121966, ENSG00000184743, ENSG00000180535	13	27.592	MYMX, EHD2, ACRBP, SNAP25, RAB30, REEP1, MTSS1, FOLR1, SH3TC2, MAFB, CXCR4, ATL3, BHLHA15
186	ALL_DE_GENES__ MCP_day6 vs Control_day6.csv	GO:0006281	DNA repair	0.0444754	0.43678	0.00178237	ENSG00000178685, ENSG00000255150, ENSG00000116560, ENSG00000104313, ENSG00000159388, ENSG00000197774, ENSG00000134574, ENSG00000276043, ENSG00000135090, ENSG00000163322, ENSG00000272047	11	25.1843	PARP10, EID3, SFPQ, EYA1, BTG2, EME2, DDB2, UHRF1, TAOK3, ABRAXAS1, GTF2H5
186	ALL_DE_GENES__ MCP_day6 vs Control_day6.csv	GO:0006259	DNA metabolic process	0.0431491	0.526797	0.0016944	ENSG00000178685, ENSG00000255150, ENSG00000104313, ENSG00000159388, ENSG00000197774, ENSG00000134574, ENSG00000189057, ENSG00000118523, ENSG00000008441, ENSG00000100814, ENSG00000116560, ENSG00000148737, ENSG00000276043, ENSG00000160200, ENSG00000135090, ENSG00000163322, ENSG00000176170, ENSG00000272047, ENSG00000107960	19	36.067	PARP10, EID3, EYA1, BTG2, EME2, DDB2, FAM111B, CCN2, NFIX, CCNB1IP1, SFPQ, TCF7L2, UHRF1, CBS, TAOK3, ABRAXAS1, SPHK1, GTF2H5, STN1
186	ALL_DE_GENES__ MCP_day6 vs Control_day6.csv	GO:0090304	nucleic acid metabolic process	3.49789e-05	0.566196	4.02191e-07	ENSG00000182718, ENSG00000197774, ENSG00000099783, ENSG00000122779, ENSG00000116560, ENSG00000141052, ENSG00000159374, ENSG00000276043, ENSG00000100146, ENSG00000163322, ENSG00000272047, ENSG00000107249, ENSG00000104413, ENSG00000109705, ENSG00000196116, ENSG00000118523, ENSG00000188573, ENSG00000008441, ENSG00000163132, ENSG00000163694, ENSG00000100814, ENSG00000100413, ENSG00000135090, ENSG0000…	59	104.204	ANXA2, EME2, HNRNPM, TRIM24, SFPQ, MYOCD, M1AP, UHRF1, SOX10, ABRAXAS1, GTF2H5, GLIS3, ESRP1, NKX3-2, TDRD7, CCN2, FBLL1, NFIX, MSX1, RBM47, CCNB1IP1, POLR3H, TAOK3, RPS14, GATA3, CEBPD, STN1, NPM3, RPL27, WNT3A, ENPP1, CTCFL, DDB2, MBNL1, CEBPB, PADI2, SRSF8, FAM111B, TEAD4, NKX6-1, SPHK2, ADARB2, SPHK1, ZFP36, FOSB, PARP10, EID3, EYA1, BTG2, S100A10, SAMD4A, PTBP3, MBNL2, TCF7L2, TRMT9B, CBS, R…
[truncated: 23 more rows]

## Sheet: BP_MCP_day3 vs Control_day3
Group Index	List Name	GO Term ID	GO Term Label	FDR	Fold Enrichment	pValue	Mapped Genes	Number in List	Expected	Mapped Gene Names
[truncated: 156 more rows]

## Sheet: CC_MCP_day6 vs Control_day6
GO cellular component complete	Homo sapiens - REFLIST (20580)	upload_1 (991)	upload_1 (expected)	upload_1 (over/under)	upload_1 (fold Enrichment)	upload_1 (raw P-value)	upload_1 (FDR)
[truncated: 104 more rows]

[truncated: 3 more sheets: CC_MCP_day3 vs Control_day3, BP_Control_day6 vs Control_day3, BP_MCP_day6 vs MCP_day3]
