# Supplementary material for: Galectin-3 induces neurodevelopmental apical-basal polarity and regulates gyrification
Source: Sci Adv. 2025 Sep 3;11(36):eadt5859. doi: 10.1126/sciadv.adt5859 (PMC12407091; doi:10.1126/sciadv.adt5859)
Supplement: Supplementary file 2 — Tables S2 to S4 [file sciadv.adt5859_tables_s2_to_s4.zip › adt5859_table_s4.xlsx]

## Sheet: MCP_D3 vc C_D3 KEGG_2021
Term Overlap P-value Adjusted P-value Old P-value Old Adjusted P-value Odds Ratio Combined Score Genes
Breast cancer 12/147 8.764689910546526E-6 0.0012654970319148442 0 0 5.258720538720539 61.23664069621745 JUN;CDKN1A;JAG1;WNT5B;EGF;WNT7B;FZD8;FOS;DLL1;HES5;WNT4;GADD45G
Basal cell carcinoma 8/63 1.150451847195313E-5 0.0012654970319148442 0 0 8.536962438758845 97.08891619797312 CDKN1A;WNT5B;WNT7B;FZD8;GLI1;GLI3;WNT4;GADD45G
Arrhythmogenic right ventricular cardiomyopathy 7/77 3.466394727993235E-4 0.02542022800528372 0 0 5.847164179104477 46.5856743893293 CACNG6;SLC8A3;CACNG8;DES;CDH2;SGCA;CACNA1F
MAPK signaling pathway 14/294 5.747763176174952E-4 0.03161269746896223 0 0 2.9539634146341465 22.04108547242131 DUSP4;ANGPT4;JUN;DUSP2;EGF;FOS;DUSP8;CACNA1F;DUSP6;GADD45G;CACNG6;CACNG8;DUSP10;TEK
Notch signaling pathway 5/59 0.0033393322062893545 0.13872786166265672 0 0 5.3863061874931315 30.71263401748651 LFNG;ATXN1;JAG1;DLL1;HES5
Cardiac muscle contraction 6/87 0.0037834871362542747 0.13872786166265672 0 0 4.315917107583775 24.07034088541113 CACNG6;SLC8A3;CACNG8;HRC;COX6B2;CACNA1F
Hypertrophic cardiomyopathy 6/90 0.004470958808701471 0.1405158482734748 0 0 4.161139455782313 22.51239859166121 CACNG6;SLC8A3;CACNG8;DES;SGCA;CACNA1F
Dilated cardiomyopathy 6/96 0.006116057213339136 0.1596062911449016 0 0 3.8825396825396825 19.788674378241467 CACNG6;SLC8A3;CACNG8;DES;SGCA;CACNA1F
Amphetamine addiction 5/69 0.006529348274109612 0.1596062911449016 0 0 4.542377596439169 22.85473733402947 GRIA1;ARC;JUN;FOS;PDYN
p53 signaling pathway 5/73 0.008259009108156174 0.17093862816275732 0 0 4.274306161633793 20.501498615730807 CDKN1A;CD82;SERPINE1;SFN;GADD45G
Protein digestion and absorption 6/103 0.008546931408137866 0.17093862816275732 0 0 3.6010677466863035 17.148943461386075 COL28A1;COL1A1;SLC8A3;COL1A2;COL13A1;COL20A1
Pathways in cancer 17/531 0.010316274192008548 0.1882759476065372 0 0 1.948207123615684 8.911162918390026 JUN;CDKN1A;JAG1;WNT5B;NOS2;EGF;WNT7B;ZBTB16;FZD8;CXCR4;FOS;GLI1;DLL1;GLI3;GADD45G;HES5;WNT4
HIF-1 signaling pathway 6/109 0.011125396904022653 0.1882759476065372 0 0 3.390256588072122 15.251153254371877 ANGPT4;CDKN1A;NOS2;EGF;SERPINE1;TEK
Human papillomavirus infection 12/331 0.012002500399298364 0.18861072056040287 0 0 2.204502707324024 9.749722480240344 COL1A1;LFNG;CDKN1A;JAG1;COL1A2;WNT5B;EGF;WNT7B;UBR4;FZD8;HES5;WNT4
Axon guidance 8/182 0.013265571247870846 0.19456171163543906 0 0 2.6820841076467756 11.593531779865947 ROBO3;EPHA7;WNT5B;SEMA3A;CXCR4;UNC5D;LRRC4C;WNT4
Gastric cancer 7/149 0.014324201862973025 0.1955220904500005 0 0 2.871809964263191 12.193144342294119 CDKN1A;WNT5B;EGF;WNT7B;FZD8;WNT4;GADD45G
Hedgehog signaling pathway 4/56 0.01536115462399296 0.1955220904500005 0 0 4.461993627674101 18.632898905802456 SCUBE2;LRP2;GLI1;GLI3
Colorectal cancer 5/86 0.016023335582723484 0.1955220904500005 0 0 3.585925193244679 14.823171765900339 CDKN1A;JUN;EGF;FOS;GADD45G
Oxytocin signaling pathway 7/154 0.01688599872068186 0.1955220904500005 0 0 2.773418621179815 11.319071543134731 CACNG6;JUN;CDKN1A;CACNG8;NPR1;FOS;CACNA1F
Calcium signaling pathway 9/240 0.022777308436519754 0.2505503928017173 0 0 2.272961272961273 8.596317901699285 SLC8A3;CCKBR;NOS2;EGF;MST1;HRC;CXCR4;CACNA1F;GRM1
AGE-RAGE signaling pathway in diabetic complications 5/100 0.028626309881568824 0.290858107195312 0 0 3.055286584413556 10.856744129877882 COL1A1;EGR1;JUN;COL1A2;SERPINE1
Retinol metabolism 4/68 0.029085810719531202 0.290858107195312 0 0 3.6231508875739644 12.816913756865636 CYP26A1;CYP26C1;LRAT;BCO1
cAMP signaling pathway 8/216 0.03281864200336597 0.31391744524958753 0 0 2.2397512666973745 7.652689338029559 GRIA1;JUN;NPR1;FOS;GLI1;CACNA1F;SSTR2;GLI3
Pertussis 4/76 0.04127317763884785 0.36694084883655326 0 0 3.2192636423405654 10.2615394914466 JUN;C1S;NOS2;FOS
Leishmaniasis 4/77 0.04297127198964782 0.36694084883655326 0 0 3.1750020264245764 9.992440926059619 JUN;NOS2;EEF1A2;FOS
TNF signaling pathway 5/112 0.04336573668068357 0.36694084883655326 0 0 2.710973682021132 8.50726754694479 SOCS3;JUN;JAG1;FOS;JUNB
Glutamatergic synapse 5/114 0.046192767003307475 0.3704745174664273 0 0 2.6609588108785016 8.182267535347385 GRIA1;GRM3;GRM4;GRIK2;GRM1
Intestinal immune network for IgA production 3/48 0.048735265621073345 0.3704745174664273 0 0 3.8570304818092427 11.653448190822449 CCL25;CXCR4;MADCAM1
Cushing syndrome 6/155 0.05058335867982919 0.3704745174664273 0 0 2.3380872483221475 6.977162464999133 CDKN1A;WNT5B;WNT7B;FZD8;CACNA1F;WNT4
Cocaine addiction 3/49 0.051279634783680354 0.3704745174664273 0 0 3.772989611388996 11.207520714056452 GRM3;JUN;PDYN
Growth hormone synthesis	secretion and action 5/119 0.053730285104299134 0.3704745174664273 0 0 2.543599354469259 7.4369210238541745 SOCS3;FOS;CACNA1F;SSTR2;JUNB
Arginine and proline metabolism 3/50 0.05388720254057124 0.3704745174664273 0 0 3.692524948220674 10.785356761422884 ALDH2;NOS2;L3HYPDH
ErbB signaling pathway 4/85 0.057950096104986984 0.3863339740332466 0 0 2.860252757688655 8.146494822883882 CDKN1A;JUN;EGF;NRG2
Vitamin digestion and absorption 2/24 0.06285894915757292 0.38951308469508805 0 0 5.250267379679144 14.526765118600895 LRAT;APOB
Proteoglycans in cancer 7/205 0.06306015241774592 0.38951308469508805 0 0 2.053671038745666 5.675661251802658 COL1A1;CDKN1A;COL1A2;WNT5B;WNT7B;FZD8;WNT4
Wnt signaling pathway 6/166 0.06604564933514949 0.38951308469508805 0 0 2.1761160714285714 5.913397657474575 JUN;WNT5B;WNT7B;FZD8;RSPO3;WNT4
Osteoclast differentiation 5/127 0.0671884683483809 0.38951308469508805 0 0 2.37583304956949 6.415351859464354 SOCS3;JUN;FOS;JUNB;OSCAR
Hepatocellular carcinoma 6/168 0.06912324569879717 0.38951308469508805 0 0 2.1490299823633157 5.741916270607972 CDKN1A;WNT5B;WNT7B;FZD8;WNT4;GADD45G
Neuroactive ligand-receptor interaction 10/341 0.06936082947081926 0.38951308469508805 0 0 1.7587267498999017 4.693044475712098 GRIA1;GRM3;GRM4;CCKBR;OPRK1;GRIK2;PDYN;SSTR2;DRD4;GRM1
Relaxin signaling pathway 5/129 0.07082056085365238 0.38951308469508805 0 0 2.3372738585239783 6.188180087906619 COL1A1;JUN;COL1A2;NOS2;FOS
Th1 and Th2 cell differentiation 4/92 0.07305688533234257 0.3920125554418382 0 0 2.6317912856374397 6.88612635025755 JUN;JAG1;FOS;DLL1
Endometrial cancer 3/58 0.076932136932676 0.402977860123541 0 0 3.1541432019308124 8.089846105629857 CDKN1A;EGF;GADD45G
Human T-cell leukemia virus 1 infection 7/219 0.08293224190581595 0.42430449347161653 0 0 1.916671360180231 4.771996805999922 EGR1;EGR2;JUN;CDKN1A;ZFP36;TRRAP;FOS
Apelin signaling pathway 5/137 0.08640246442688501 0.4320123221344251 0 0 2.1947216976890567 5.374300791117619 SLC8A3;EGR1;JAG1;NOS2;SERPINE1
Melanogenesis 4/101 0.09510372342245932 0.4649515367320234 0 0 2.386506435673763 5.6149416931204446 WNT5B;WNT7B;FZD8;WNT4
Chagas disease 4/102 0.09772746189729271 0.46739220907400864 0 0 2.3620335708247797 5.493080730988498 JUN;NOS2;SERPINE1;FOS
Cell adhesion molecules 5/148 0.1104931173417105 0.5149061461486986 0 0 2.0247556597704968 4.4601359109331735 CDH2;NEGR1;MADCAM1;LRRC4C;JAM2
Transcriptional misregulation in cancer 6/192 0.11234315915971606 0.5149061461486986 0 0 1.869431643625192 4.086946170407033 CDKN1A;ZBTB16;LMO2;ETV1;DUSP6;GADD45G
Melanoma 3/72 0.1255533357525966 0.5360639090729061 0 0 2.512376555085289 5.2132432181069674 CDKN1A;EGF;GADD45G
Non-small cell lung cancer 3/72 0.1255533357525966 0.5360639090729061 0 0 2.512376555085289 5.2132432181069674 CDKN1A;EGF;GADD45G
Mucin type O-glycan biosynthesis 2/36 0.12582271031189682 0.5360639090729061 0 0 3.3951557093425606 7.037755201100969 GALNT14;GCNT1
Non-alcoholic fatty liver disease 5/155 0.12734266302027467 0.5360639090729061 0 0 1.9295746785361028 3.976609691619063 SOCS3;MLXIPL;JUN;FOS;COX6B2
Aldosterone-regulated sodium reabsorption 2/37 0.13157932313607695 0.5360639090729061 0 0 3.297983193277311 6.688789414565098 SCNN1A;SFN
Thyroid cancer 2/37 0.13157932313607695 0.5360639090729061 0 0 3.297983193277311 6.688789414565098 CDKN1A;GADD45G
Glioma 3/75 0.13713567370059404 0.5380599356425276 0 0 2.40732546705998 4.782836982700796 CDKN1A;EGF;GADD45G
Gastric acid secretion 3/76 0.1410752300992314 0.5380599356425276 0 0 2.3742271790520064 4.64983367175804 KCNK10;CCKBR;SSTR2
Pancreatic cancer 3/76 0.1410752300992314 0.5380599356425276 0 0 2.3742271790520064 4.64983367175804 CDKN1A;EGF;GADD45G
Hepatitis B 5/162 0.145290468311004 0.5380599356425276 0 0 1.8428811733353494 3.5549552134223528 IFIH1;EGR2;JUN;CDKN1A;FOS
Hippo signaling pathway 5/163 0.14793944088404287 0.5380599356425276 0 0 1.8311234646734027 3.4991895454455513 WNT5B;WNT7B;SERPINE1;FZD8;WNT4
Synaptic vesicle cycle 3/78 0.1490661884450203 0.5380599356425276 0 0 2.310678466076696 4.398064181040993 UNC13A;SLC32A1;SLC6A1
Nicotine addiction 2/40 0.14918934579179174 0.5380599356425276 0 0 3.0371517027863777 5.778299571559721 GRIA1;SLC32A1
Bladder cancer 2/41 0.15516080823096787 0.5505706098518215 0 0 2.9591251885369534 5.513717922852277 CDKN1A;EGF
B cell receptor signaling pathway 3/81 0.1613164718748784 0.5611283891071476 0 0 2.2214658497844337 4.052813816194273 JUN;INPP5D;FOS
Cell cycle 4/124 0.16323734955844293 0.5611283891071476 0 0 1.9268244575936884 3.492465680337154 CDKN1A;PRKDC;SFN;GADD45G
Taste transduction 3/86 0.18236762510739382 0.6139050513628382 0 0 2.0871094999466893 3.5516983333304344 GRM4;SCNN1A;GRM1
FoxO signaling pathway 4/131 0.1867576327170029 0.6139050513628382 0 0 1.8199692494059545 3.053805726019206 CDKN1A;EGF;GRM1;GADD45G
Other types of O-glycan biosynthesis 2/47 0.19182387534743753 0.6139050513628382 0 0 2.5637908496732025 4.233274134474312 LFNG;GALNT14
Pathways of neurodegeneration 11/475 0.1924441515806527 0.6139050513628382 0 0 1.3747135118241482 2.265458154398475 GRIA1;ATXN1;WNT5B;NOS2;WNT7B;FZD8;PDYN;COX6B2;CACNA1F;GRM1;WNT4
GABAergic synapse 3/89 0.19533342543363036 0.6139050513628382 0 0 2.0139946491047542 3.288948537167149 SLC32A1;SLC6A1;CACNA1F
PD-L1 expression and PD-1 checkpoint pathway in cancer 3/89 0.19533342543363036 0.6139050513628382 0 0 2.0139946491047542 3.288948537167149 JUN;EGF;FOS
Non-homologous end-joining 1/13 0.2009166052346709 0.6225584950933464 0 0 4.801075268817204 7.705079372141963 PRKDC
Small cell lung cancer 3/92 0.20851726376162005 0.62467011703121 0 0 1.9458088893308143 3.05050966628989 CDKN1A;NOS2;GADD45G
Cholesterol metabolism 2/50 0.21055726658368634 0.62467011703121 0 0 2.403186274509804 3.7441584782709936 LRP2;APOB
GnRH signaling pathway 3/93 0.21295572171518526 0.62467011703121 0 0 1.9240904621435595 2.9759349464076816 EGR1;JUN;CACNA1F
Rheumatoid arthritis 3/93 0.21295572171518526 0.62467011703121 0 0 1.9240904621435595 2.9759349464076816 JUN;FOS;TEK
Apoptosis 4/142 0.2256967399655261 0.6386621985879183 0 0 1.6739559214475603 2.491788914197799 HRK;JUN;FOS;GADD45G
Chemical carcinogenesis 6/239 0.22642694908892097 0.6386621985879183 0 0 1.488733905579399 2.2112654592156242 JUN;JAG1;EGF;FOS;CACNA1F;DLL1
Signaling pathways regulating pluripotency of stem cells 4/143 0.2293377894929343 0.6386621985879183 0 0 1.6618279341024222 2.4471401776625723 WNT5B;WNT7B;FZD8;WNT4
Spinocerebellar ataxia 4/143 0.2293377894929343 0.6386621985879183 0 0 1.6618279341024222 2.4471401776625723 GRIA1;ATXN1;PDYN;GRM1
Choline metabolism in cancer 3/98 0.2354335505494104 0.6474422640108786 0 0 1.8223567768979971 2.6357230239201703 JUN;EGF;FOS
Phospholipase D signaling pathway 4/148 0.24775402691011741 0.6605432920901593 0 0 1.603714661406969 2.2376933002551906 GRM3;GRM4;EGF;GRM1
Retrograde endocannabinoid signaling 4/148 0.24775402691011741 0.6605432920901593 0 0 1.603714661406969 2.2376933002551906 GRIA1;SLC32A1;CACNA1F;GRM1
Amoebiasis 3/102 0.25370254077902016 0.6605432920901593 0 0 1.748368642173952 2.3980498370355883 COL1A1;COL1A2;NOS2
Nitrogen metabolism 1/17 0.25422544402503966 0.6605432920901593 0 0 3.6000733137829912 4.930422196310857 CA4
Adrenergic signaling in cardiomyocytes 4/150 0.2552099083075615 0.6605432920901593 0 0 1.5815838534489746 2.159919885523157 CACNG6;SLC8A3;CACNG8;CACNA1F
mTOR signaling pathway 4/154 0.2702537705814428 0.6770138474077588 0 0 1.5390927021696252 2.0137394574382363 WNT5B;WNT7B;FZD8;WNT4
Parathyroid hormone synthesis	secretion and action 3/106 0.27216423017807806 0.6770138474077588 0 0 1.6801271586906092 2.186432818466785 EGR1;CDKN1A;FOS
Long-term depression 2/60 0.2738828746331388 0.6770138474077588 0 0 1.9878296146044625 2.5743481424934096 GRIA1;GRM1
Mineral absorption 2/60 0.2738828746331388 0.6770138474077588 0 0 1.9878296146044625 2.5743481424934096 SLC8A3;STEAP2
Pantothenate and CoA biosynthesis 1/21 0.3039876176023492 0.7368724469287333 0 0 2.8794721407624633 3.428784174680674 ALDH2
Leukocyte transendothelial migration 3/114 0.30945073836042136 0.7368724469287333 0 0 1.5583991070716734 1.827934151473688 RHOH;CXCR4;JAM2
Arginine biosynthesis 1/22 0.3159019207124302 0.7368724469287333 0 0 2.742214774472839 3.1599185021694596 NOS2
Histidine metabolism 1/22 0.3159019207124302 0.7368724469287333 0 0 2.742214774472839 3.1599185021694596 ALDH2
Acute myeloid leukemia 2/67 0.31819492026468027 0.7368724469287333 0 0 1.7731221719457013 2.030386466494207 ZBTB16;DUSP6
Long-term potentiation 2/67 0.31819492026468027 0.7368724469287333 0 0 1.7731221719457013 2.030386466494207 GRIA1;GRM1
Proximal tubule bicarbonate reclamation 1/23 0.3276128612327667 0.7414256487518797 0 0 2.6174353505731807 2.920855441879509 CA4
Renal cell carcinoma 2/69 0.3307553045004912 0.7414256487518797 0 0 1.7200175592625109 1.9029869010669453 CDKN1A;JUN
Renin secretion 2/69 0.3307553045004912 0.7414256487518797 0 0 1.7200175592625109 1.9029869010669453 NPR1;CACNA1F
Epithelial cell signaling in Helicobacter pylori infection 2/70 0.3370116585235816 0.7414256487518797 0 0 1.694636678200692 1.8431508308677322 JUN;JAM2
Prolactin signaling pathway 2/70 0.3370116585235816 0.7414256487518797 0 0 1.694636678200692 1.8431508308677322 SOCS3;FOS
Glycosylphosphatidylinositol (GPI)-anchor biosynthesis 1/26 0.3615598259053229 0.787556056427436 0 0 2.3029912023460413 2.342896875567311 PIGP
Thyroid hormone synthesis 2/75 0.3680055142791957 0.7914473852410732 0 0 1.5781627719580984 1.5776220246967927 LRP2;ASGR1
Biosynthesis of unsaturated fatty acids 1/27 0.3724913449772697 0.7914473852410732 0 0 2.214301827205053 2.1867148956173716 SCD5
Chronic myeloid leukemia 2/76 0.3741387639321437 0.7914473852410732 0 0 1.5567567567567568 1.5304919722239363 CDKN1A;GADD45G
Dopaminergic synapse 3/132 0.3933810987040569 0.8242270639513574 0 0 1.3397132468957949 1.2499208691569155 GRIA1;FOS;DRD4
Ascorbate and aldarate metabolism 1/30 0.4041787507191041 0.8310217304504943 0 0 1.9849327535645667 1.7981467040847579 ALDH2
beta-Alanine metabolism 1/30 0.4041787507191041 0.8310217304504943 0 0 1.9849327535645667 1.7981467040847579 ALDH2
Estrogen signaling pathway 3/137 0.41632476358932285 0.8409851781470272 0 0 1.2893937392682604 1.1298823776507767 JUN;FOS;GRM1
Kaposi sarcoma-associated herpesvirus infection 4/193 0.4206016703949455 0.8409851781470272 0 0 1.2190601421370653 1.0557902522011202 JUN;CDKN1A;ZFP36;FOS
Salmonella infection 5/249 0.42213387118977264 0.8409851781470272 0 0 1.1804981271586321 1.0181002874283687 DYNC1H1;JUN;RHOH;FOS;S100A10
Measles 3/139 0.42542553142947115 0.8409851781470272 0 0 1.2703019260801667 1.085683053663593 IFIH1;JUN;FOS
Complement and coagulation cascades 2/85 0.42813790887485026 0.8409851781470272 0 0 1.38731396172927 1.176872193536243 C1S;SERPINE1
Alzheimer disease 7/369 0.4442038574974895 0.8524437423081346 0 0 1.1138121546961326 0.9038270241781178 WNT5B;NOS2;WNT7B;FZD8;COX6B2;CACNA1F;WNT4
ECM-receptor interaction 2/88 0.44559559257016124 0.8524437423081346 0 0 1.3387140902872776 1.082140808366838 COL1A1;COL1A2
Gap junction 2/88 0.44559559257016124 0.8524437423081346 0 0 1.3387140902872776 1.082140808366838 EGF;GRM1
Focal adhesion 4/201 0.451018541120768 0.855379991780767 0 0 1.169074580242093 0.9308719276067056 COL1A1;JUN;COL1A2;EGF
Viral carcinogenesis 4/203 0.4585460793804864 0.8596956656947548 0 0 1.1572061490886385 0.902267260611773 EGR2;JUN;CDKN1A;UBR4
Starch and sucrose metabolism 1/36 0.46284663626377115 0.8596956656947548 0 0 1.6441558441558441 1.2665911051643708 AMY2B
IL-17 signaling pathway 2/94 0.47959476269980067 0.8596956656947548 0 0 1.2510230179028132 0.9192689476863675 JUN;FOS
Circadian entrainment 2/97 0.4961101947557397 0.8596956656947548 0 0 1.2113312693498453 0.8490913870538358 GRIA1;FOS
Prostate cancer 2/97 0.4961101947557397 0.8596956656947548 0 0 1.2113312693498453 0.8490913870538358 CDKN1A;EGF
Glycine	serine and threonine metabolism 1/40 0.4987216679306982 0.8596956656947548 0 0 1.4752237010301525 1.026323630253838 CBSL
Cellular senescence 3/156 0.5004615306936823 0.8596956656947548 0 0 1.1281739834576898 0.7809497223028526 CDKN1A;SERPINE1;GADD45G
Aldosterone synthesis and secretion 2/98 0.5015409555803456 0.8596956656947548 0 0 1.1986519607843138 0.8271537690695628 NPR1;CACNA1F
Hepatitis C 3/157 0.5047243367510548 0.8596956656947548 0 0 1.1207907137110678 0.7663326554139738 SOCS3;CDKN1A;EGF
Viral protein interaction with cytokine and cytokine receptor 2/100 0.512288936785214 0.8596956656947548 0 0 1.1740696278511404 0.7852958233157622 CCL25;CXCR4
Tryptophan metabolism 1/42 0.5157529589878033 0.8596956656947548 0 0 1.403118517988699 0.9290432018889848 ALDH2
Fat digestion and absorption 1/43 0.5240509888721759 0.8596956656947548 0 0 1.3696411115765954 0.885015918968457 APOB
Fatty acid degradation 1/43 0.5240509888721759 0.8596956656947548 0 0 1.3696411115765954 0.885015918968457 ALDH2
Type I diabetes mellitus 1/43 0.5240509888721759 0.8596956656947548 0 0 1.3696411115765954 0.885015918968457 CPE
JAK-STAT signaling pathway 3/162 0.5257517429355636 0.8596956656947548 0 0 1.0852674347414706 0.6977468127393834 SOCS3;CDKN1A;EGF
Vasopressin-regulated water reabsorption 1/44 0.5322072323952454 0.8596956656947548 0 0 1.3377207938348223 0.8437303771967639 DYNC1H1
C-type lectin receptor signaling pathway 2/104 0.5333230677126863 0.8596956656947548 0 0 1.1277970011534026 0.7089646690848727 EGR2;JUN
T cell receptor signaling pathway 2/104 0.5333230677126863 0.8596956656947548 0 0 1.1277970011534026 0.7089646690848727 JUN;FOS
Toll-like receptor signaling pathway 2/104 0.5333230677126863 0.8596956656947548 0 0 1.1277970011534026 0.7089646690848727 JUN;FOS
cGMP-PKG signaling pathway 3/167 0.546279377563383 0.8596956656947548 0 0 1.0519102093675805 0.6360109511293202 SLC8A3;NPR1;CACNA1F
Type II diabetes mellitus 1/46 0.5481039819568294 0.8596956656947548 0 0 1.278136200716846 0.7685308509209747 SOCS3
Th17 cell differentiation 2/107 0.5486874980795738 0.8596956656947548 0 0 1.095406162464986 0.6574915000373232 JUN;FOS
Insulin resistance 2/108 0.5537297081148673 0.8596956656947548 0 0 1.0850166481687014 0.6413301243948099 SOCS3;MLXIPL
Carbohydrate digestion and absorption 1/47 0.5558491970111678 0.8596956656947548 0 0 1.2502868800204003 0.734241285055978 AMY2B
Pyruvate metabolism 1/47 0.5558491970111678 0.8596956656947548 0 0 1.2502868800204003 0.734241285055978 ALDH2
Coronavirus disease 4/232 0.5628400774460822 0.8596956656947548 0 0 1.0085124052735388 0.5796523333516383 IFIH1;JUN;C1S;FOS
Valine	leucine and isoleucine degradation 1/48 0.5634620448702864 0.8596956656947548 0 0 1.2236226368003993 0.7019376154660857 ALDH2
PI3K-Akt signaling pathway 6/354 0.5657919751205621 0.8596956656947548 0 0 0.9908661740558292 0.5643268264982344 COL1A1;ANGPT4;CDKN1A;COL1A2;EGF;TEK
Ether lipid metabolism 1/49 0.570944781427624 0.8596956656947548 0 0 1.198069403714565 0.6714733074800235 ENPP2
Cysteine and methionine metabolism 1/50 0.578299623752377 0.8596956656947548 0 0 1.173559159734275 0.6427151230634603 CBSL
Malaria 1/50 0.578299623752377 0.8596956656947548 0 0 1.173559159734275 0.6427151230634603 GYPC
Cholinergic synapse 2/113 0.5783407205582896 0.8596956656947548 0 0 1.0358770535241124 0.5672380932059021 FOS;CACNA1F
Endocrine and other factor-regulated calcium reabsorption 1/53 0.5996183980713246 0.8794403171712759 0 0 1.1056846379427026 0.565515487569094 SLC8A3
Glycosaminoglycan biosynthesis 1/53 0.5996183980713246 0.8794403171712759 0 0 1.1056846379427026 0.565515487569094 HS3ST3B1
Regulation of lipolysis in adipocytes 1/55 0.6132304281672685 0.8934483059390665 0 0 1.0646247420440969 0.5206169479336178 NPR1
Legionellosis 1/57 0.6263809865623684 0.9043574589940361 0 0 1.0264976958525345 0.48019201734175593 EEF1A2
Platelet activation 2/124 0.6289395055731251 0.9043574589940361 0 0 0.9419479267116683 0.4368002832874292 COL1A1;COL1A2
Viral myocarditis 1/60 0.6452755461247277 0.9078541567100961 0 0 0.9741537849793728 0.42675519580764754 SGCA
Glycerolipid metabolism 1/61 0.6513595637055579 0.9078541567100961 0 0 0.9578690127077224 0.41063218516233285 ALDH2
Lysine degradation 1/63 0.6632172231728003 0.9078541567100961 0 0 0.9268754138681298 0.38062389654813034 ALDH2
Vascular smooth muscle contraction 2/133 0.6667329660252587 0.9078541567100961 0 0 0.876829815895824 0.35543670054876453 NPR1;CACNA1F
GnRH secretion 1/64 0.6689943836144192 0.9078541567100961 0 0 0.9121165572778476 0.36665226169448273 CACNA1F
Epstein-Barr virus infection 3/202 0.6743471918512279 0.9078541567100961 0 0 0.86534442122115 0.34095451052555287 JUN;CDKN1A;GADD45G
Cortisol synthesis and secretion 1/65 0.6746727271692152 0.9078541567100961 0 0 0.8978189149560117 0.3533164818292874 CACNA1F
Inflammatory bowel disease 1/65 0.6746727271692152 0.9078541567100961 0 0 0.8978189149560117 0.3533164818292874 JUN
Diabetic cardiomyopathy 3/203 0.6775842055515875 0.9078541567100961 0 0 0.8609734513274336 0.3351093311030291 COL1A1;COL1A2;COX6B2
Yersinia infection 2/137 0.682508790826374 0.9078541567100961 0 0 0.8506753812636165 0.3249408729715536 JUN;FOS
Glycolysis / Gluconeogenesis 1/67 0.6857396762056763 0.9078541567100961 0 0 0.8705234159779615 0.3284112299519097 ALDH2
Fluid shear stress and atherosclerosis 2/139 0.6901654568646507 0.9078541567100961 0 0 0.8381708887934736 0.31081381258307433 JUN;FOS
Fc epsilon RI signaling pathway 1/68 0.6911315669573187 0.9078541567100961 0 0 0.857486759749639 0.31677710841562073 INPP5D
Mitophagy 1/68 0.6911315669573187 0.9078541567100961 0 0 0.857486759749639 0.31677710841562073 JUN
Adipocytokine signaling pathway 1/69 0.6964312121882476 0.9078541567100961 0 0 0.8448335345868553 0.30564915867794973 SOCS3
Rap1 signaling pathway 3/210 0.6995788366692424 0.9078541567100961 0 0 0.8315591466803471 0.2970967800523816 ANGPT4;EGF;TEK
RIG-I-like receptor signaling pathway 1/70 0.7016401855005967 0.9078541567100961 0 0 0.8325470695737175 0.2950002017622519 IFIH1
Human immunodeficiency virus 1 infection 3/212 0.7056502763519383 0.9078541567100961 0 0 0.8235169581233857 0.2871072658021159 JUN;CXCR4;FOS
Lipid and atherosclerosis 3/215 0.7145813183338621 0.9114592513363037 0 0 0.8117381866755718 0.2727914983832644 JUN;FOS;APOB
Inositol phosphate metabolism 1/73 0.7167384112780933 0.9114592513363037 0 0 0.7977354187031607 0.2656812682334891 INPP5D
PPAR signaling pathway 1/74 0.7215999044682441 0.9123676953046764 0 0 0.7867673643192865 0.2567099509405146 SCD5
Phagosome 2/152 0.7362913457251004 0.9254252364731506 0 0 0.7650196078431373 0.23419498467166908 COLEC12;DYNC1H1
RNA degradation 1/79 0.7446874572978016 0.9254252364731506 0 0 0.7361455748552522 0.21700884651617092 BTG2
Cytokine-cytokine receptor interaction 4/295 0.7456788738767012 0.9254252364731506 0 0 0.7876125988735029 0.23113297869056276 CCL25;TNFRSF12A;CXCR4;INHA
Amyotrophic lateral sclerosis 5/364 0.748753145873731 0.9254252364731506 0 0 0.797591397138441 0.23077982301808897 GRIA1;NOS2;MATR3;NRG2;COX6B2
Peroxisome 1/82 0.7576130377700497 0.9304451126841862 0 0 0.7087723109228485 0.1967428098087557 NOS2
Ras signaling pathway 3/232 0.7612732740143341 0.9304451126841862 0 0 0.7508211925648259 0.20479615611042848 ANGPT4;EGF;TEK
Insulin secretion 1/86 0.7738377699456703 0.9405762949615882 0 0 0.6752803174055546 0.17313716459564008 CACNA1F
Tight junction 2/169 0.7876817809554236 0.9414671715302225 0 0 0.6865445579429377 0.16385148074392678 JUN;JAM2
Bile secretion 1/90 0.7889794155900077 0.9414671715302225 0 0 0.6447988401594781 0.15282702786770194 SLCO1A2
Morphine addiction 1/91 0.7926041520732278 0.9414671715302225 0 0 0.6376018246985989 0.14819865905642507 SLC32A1
Influenza A 2/172 0.7957798222250427 0.9414671715302225 0 0 0.674325259515571 0.15403796441996598 IFIH1;SOCS3
Salivary secretion 1/93 0.799668432219387 0.9414671715302225 0 0 0.6236771643503761 0.13942807997468154 AMY2B
TGF-beta signaling pathway 1/94 0.8031100785083628 0.9414671715302225 0 0 0.6169394254722038 0.135272291769943 FBN1
Staphylococcus aureus infection 1/95 0.8064927674594045 0.9414671715302225 0 0 0.6103450427403756 0.13126101806656415 C1S
Fc gamma R-mediated phagocytosis 1/97 0.8130852845033739 0.9414671715302225 0 0 0.5975684261974584 0.12364842488296172 INPP5D
Phosphatidylinositol signaling system 1/97 0.8130852845033739 0.9414671715302225 0 0 0.5975684261974584 0.12364842488296172 INPP5D
Pancreatic secretion 1/102 0.8286032536228838 0.9544121245918034 0 0 0.5678406550332452 0.10676189223483502 AMY2B
NF-kappa B signaling pathway 1/104 0.8344445259916217 0.9561343526987331 0 0 0.5567576801526065 0.10076702347525339 GADD45G
Chemokine signaling pathway 2/192 0.8431033849071771 0.9585843858142797 0 0 0.6027244582043344 0.10286438507330277 CCL25;CXCR4
Prion disease 3/273 0.8486888286692724 0.9585843858142797 0 0 0.6354637823664372 0.1042558879794458 EGR1;COX6B2;CACNA1F
Pathogenic Escherichia coli infection 2/197 0.8532715845701556 0.9585843858142797 0 0 0.5871191553544495 0.09316253790709104 JUN;FOS
Toxoplasmosis 1/112 0.8558906275153021 0.9585843858142797 0 0 0.5164196454519036 0.08036144637515816 NOS2
Serotonergic synapse 1/113 0.8583687454791504 0.9585843858142797 0 0 0.5117825722664432 0.07816020136039185 CACNA1F
Neurotrophin signaling pathway 1/119 0.8723701174923287 0.9593281784201021 0 0 0.48561061682986234 0.06630600128986343 JUN
AMPK signaling pathway 1/120 0.8745656210690477 0.9593281784201021 0 0 0.4815052120554967 0.06453515598157218 SCD5
Thyroid hormone signaling pathway 1/121 0.8767234652513617 0.9593281784201021 0 0 0.47746823069403715 0.06281746572787754 WNT4
Regulation of actin cytoskeleton 2/218 0.8897354439531491 0.9593281784201021 0 0 0.5294662309368192 0.061858129813347505 EGF;CXCR4
Purine metabolism 1/129 0.8927055119557243 0.9593281784201021 0 0 0.4474431818181818 0.050784141756691034 NPR1
Human cytomegalovirus infection 2/225 0.8998943624837706 0.9593281784201021 0 0 0.5126615668689001 0.054074464235630997 CDKN1A;CXCR4
Oxidative phosphorylation 1/133 0.8999039844968603 0.9593281784201021 0 0 0.4337954323291567 0.04575119189421282 COX6B2
MicroRNAs in cancer 3/310 0.9022777900668861 0.9593281784201021 0 0 0.5578103830964803 0.05736122313288276 CDKN1A;SPRY2;BMF
Systemic lupus erythematosus 1/135 0.9033205436580545 0.9593281784201021 0 0 0.42727710421499543 0.043444601154966636 C1S
Insulin signaling pathway 1/137 0.9066208126479874 0.9593281784201021 0 0 0.4209504916336036 0.041266190878316386 SOCS3
Thermogenesis 2/232 0.9091769825827539 0.9593281784201021 0 0 0.4968797953964194 0.04731065987043964 NPR1;COX6B2
Ubiquitin mediated proteolysis 1/140 0.9113617694990971 0.9593281784201021 0 0 0.41180193674972043 0.03822154008204651 SOCS3
Endocytosis 2/252 0.931453709158501 0.9758086476898582 0 0 0.4566588235294118 0.03242678827341555 IQSEC3;CXCR4
Tuberculosis 1/180 0.9557844690221879 0.9845732447565511 0 0 0.31912383885712414 0.014431686994831638 NOS2
NOD-like receptor signaling pathway 1/181 0.9565473832768085 0.9845732447565511 0 0 0.3173346366894754 0.014097576364888786 JUN
Alcoholism 1/186 0.9601695025479514 0.9845732447565511 0 0 0.3086787667432829 0.012546385821494152 PDYN
RNA transport 1/186 0.9601695025479514 0.9845732447565511 0 0 0.3086787667432829 0.012546385821494152 EEF1A2
Neutrophil extracellular trap formation 1/189 0.962196580102993 0.9845732447565511 0 0 0.30370624571036375 0.011703776943733193 AZU1
Huntington disease 2/306 0.9686117378860043 0.9865489922913008 0 0 0.3744969040247678 0.011943242055535172 GRIA1;COX6B2
Shigellosis 1/246 0.9860078164717181 0.9957744466457679 0 0 0.23236579089113651 0.003274265651851394 JUN
Parkinson disease 1/249 0.986721951676261 0.9957744466457679 0 0 0.22951943997729637 0.00306798401251863 COX6B2
Herpes simplex virus 1 infection 2/498 0.9983478511340498 0.9995324471886392 0 0 0.22725332068311196 3.7576681295194267E-4 IFIH1;SOCS3
Olfactory transduction 1/440 0.9995324471886392 0.9995324471886392 0 0 0.12838429114422942 6.0040473399135E-5 SLC8A3

## Sheet: MCP_D6 vc C_D6 KEGG_2021
Term Overlap P-value Adjusted P-value Old P-value Old Adjusted P-value Odds Ratio Combined Score Genes
PI3K-Akt signaling pathway 47/354 9.587831232646539E-7 2.7996467199327895E-4 0 0 2.33465889649561 32.352771310429986 CDKN1A;CSF1;ITGB5;LAMA2;IRS1;LPAR1;TNC;LPAR3;PIK3R5;GNGT1;VTN;CCND2;FGF9;TNN;GNG4;CREB3L2;SPP1;GNG8;FGF22;NGFR;ANGPT4;NTRK2;IL4R;ITGA4;ITGA2;ITGA1;VEGFB;VEGFC;VEGFD;LAMB1;GNG12;PRLR;PGF;VEGFA;KITLG;COL2A1;CDK6;LPAR6;DDIT4;KIT;IL2RB;COL4A6;COL9A3;TEK;FGFR2;EPHA2;CREB5
Pathways in cancer 57/531 5.3367727524918706E-5 0.007670307504926855 0 0 1.832381414892157 18.027526041619677 RET;CDKN1A;WNT2B;GLI3;BBC3;GNGT1;CCND2;HEY1;MECOM;FGF9;APC2;IL4R;GSTO1;DAPK2;ITGA2;MMP2;WNT5A;PGF;DDB2;KIT;COL4A6;CAMK2B;LAMA2;MGST3;TCF7;LPAR1;MGST1;CXCR4;ADCY2;LPAR3;GNG4;GNG8;CTNNA2;WNT1;FGF22;WNT4;EGLN1;STAT5A;TCF7L2;JUN;TGFB1;TXNRD2;WNT3A;ZBTB16;VEGFB;FZD8;VEGFC;VEGFD;LAMB1;GNG12;AGT…
Hippo signaling pathway 24/163 8.39441954538732E-5 0.007670307504926855 0 0 2.607446510324208 24.47181979891521 APC2;TEAD4;TCF7L2;TGFB1;WNT2B;WNT3A;SERPINE1;WNT5A;TCF7;FZD8;GDF6;FRMD1;GDF7;BBC3;NKD2;CCND2;DCHS1;FAT4;CTNNA2;WNT1;BMPR1B;AMH;AJUBA;WNT4
ECM-receptor interaction 16/88 1.0507270554694322E-4 0.007670307504926855 0 0 3.346236559139785 30.654397998357613 ITGB5;ITGA4;LAMA2;ITGA2;ITGA1;TNC;LAMB1;VTN;COL2A1;SV2C;FRAS1;TNN;COL4A6;SPP1;COL9A3;CD44
Arrhythmogenic right ventricular cardiomyopathy 14/77 2.7894281806960627E-4 0.016290260575265007 0 0 3.342458400429415 27.356363313550357 TCF7L2;ITGB5;ACTN3;ITGA4;LAMA2;ITGA2;ITGA1;TCF7;GJA1;SGCD;CDH2;CTNNA2;DSC2;CACNG4
Basal cell carcinoma 12/63 4.8109192506964296E-4 0.02341314035338929 0 0 3.5356534896916965 27.01045580801397 APC2;TCF7L2;CDKN1A;WNT2B;WNT3A;WNT5A;TCF7;FZD8;WNT1;GLI3;DDB2;WNT4
Cushing syndrome 21/155 7.095778819943507E-4 0.029599534506050056 0 0 2.3615324188772737 17.12309442578769 APC2;CAMK2B;TCF7L2;CDKN1A;WNT2B;WNT3A;WNT5A;TCF7;ITPR2;FZD8;KCNA4;ADCY2;AHR;AGT;CDK6;CREB3L2;PDE8B;WNT1;KCNK2;WNT4;CREB5
Glutamatergic synapse 16/114 0.002023507014268322 0.07385800602079376 0 0 2.4550362080315997 15.228400873036449 GRIA1;GRIA2;ITPR2;SLC1A3;GRIK1;ADCY2;GNG12;GRM1;GNGT1;GRM3;GRM7;GNG4;GNG8;SHANK2;SHANK1;KCNJ3
Circadian entrainment 14/97 0.00289107258383138 0.08828598085741557 0 0 2.5343305589507787 14.816020105557627 GRIA1;RYR1;CAMK2B;GRIA2;GUCY1A1;GUCY1B1;ADCY2;GNG12;GNGT1;GNG4;PRKG2;GNG8;NOS1;KCNJ3
Ras signaling pathway 26/232 0.0030234924951169717 0.08828598085741557 0 0 1.9022337990370195 11.035510088480487 CSF1;RASGRF2;ETS2;GNGT1;RRAS;FGF9;GNG4;GNG8;FGF22;NGFR;ANGPT4;NTRK2;VEGFB;VEGFC;VEGFD;KSR2;GNG12;PGF;VEGFA;KITLG;KIT;TEK;RGL1;RAPGEF5;FGFR2;EPHA2
Wnt signaling pathway 20/166 0.003860503978996825 0.10247883289700663 0 0 2.061222680320965 11.454126914041787 APC2;CAMK2B;TCF7L2;JUN;WNT2B;WNT3A;WNT5A;TCF7;FZD8;CXXC4;NKD2;CCND2;SFRP2;WIF1;RSPO2;RSPO3;WNT1;LGR5;LGR4;WNT4
Cholinergic synapse 15/113 0.004712200001488351 0.10960763890595512 0 0 2.2997418145340327 12.321097638758113 CAMK2B;ACHE;CHRNA3;KCNJ12;CHRM4;ITPR2;ADCY2;GNG12;PIK3R5;GNGT1;GNG4;CREB3L2;GNG8;CREB5;KCNJ3
Axon guidance 21/182 0.005179144256894641 0.10960763890595512 0 0 1.9626474212286569 10.329639941488903 ROBO2;CAMK2B;SEMA5B;SEMA4A;EPHA7;WNT5A;CXCR4;UNC5C;GDF7;NTN3;RRAS;PLXNB3;SLIT1;PLXNB1;SLIT3;PLXNC1;LRRC4C;BMPR1B;PLXNA4;EPHA2;WNT4
Neuroactive ligand-receptor interaction 34/341 0.005255160769463601 0.10960763890595512 0 0 1.670935135970828 8.76997772103619 GRIA1;GRIA2;CHRNA3;VIPR2;CHRM4;LPAR1;HTR2C;LPAR3;ADM;GRIK1;TRH;MCHR1;GRM1;GRM3;CHRND;CALCR;GRM7;CNR1;LEPR;S1PR5;PTGDR;UTS2R;GABBR2;GRID1;OPRK1;CCK;PRLR;ADRA2B;AGT;APLN;GLRB;LPAR6;NMU;F2RL1
Human papillomavirus infection 33/331 0.005910764007375673 0.11506287267691309 0 0 1.6702190125502807 8.569860653415368 CDKN1A;WNT2B;ITGB5;LAMA2;TCF7;TNC;VTN;CCND2;HEY1;TNN;CREB3L2;SPP1;WNT1;WNT4;HES7;APC2;TCF7L2;ITGA4;WNT3A;ITGA2;WNT5A;ITGA1;HLA-B;FZD8;ISG15;LAMB1;VEGFA;COL2A1;CDK6;MFNG;COL4A6;COL9A3;CREB5
Dilated cardiomyopathy 13/96 0.00693387678358469 0.11951524979953997 0 0 2.3514136998516997 11.689668051403427 TGFB1;ITGB5;ITGA4;LAMA2;ITGA2;TNNC1;ITGA1;ADCY2;AGT;SGCD;TNNT2;CACNG4;MYH7
Relaxin signaling pathway 16/129 0.006958079611617053 0.11951524979953997 0 0 2.127433628318584 10.568774895958004 JUN;TGFB1;MMP2;VEGFB;VEGFC;ADCY2;VEGFD;GNG12;VEGFA;GNGT1;GNG4;CREB3L2;COL4A6;GNG8;NOS1;CREB5
Hepatocellular carcinoma 19/168 0.009328988084371423 0.13385351221728425 0 0 1.916875098338153 8.960679403200048 APC2;TCF7L2;CDKN1A;TGFB1;WNT2B;ACTL6B;WNT3A;GSTO1;TXNRD2;MGST3;WNT5A;TCF7;MGST1;FZD8;DDB2;CDK6;DPF3;WNT1;WNT4
Hypertrophic cardiomyopathy 12/90 0.010453702823498875 0.13385351221728425 0 0 2.3084343309423696 10.528305048509305 SGCD;TGFB1;ITGB5;ITGA4;LAMA2;ITGA2;TNNC1;TNNT2;ITGA1;CACNG4;AGT;MYH7
Melanogenesis 13/101 0.01052000688155835 0.13385351221728425 0 0 2.2172164119066773 10.098259860594455 CAMK2B;TCF7L2;WNT2B;WNT3A;WNT5A;TCF7;FZD8;ADCY2;KITLG;CREB3L2;KIT;WNT1;WNT4
MAPK signaling pathway 29/294 0.010836455297872463 0.13385351221728425 0 0 1.6481093632267687 7.457430080860124 CSF1;RASGRF2;RELB;ELK4;DUSP10;RRAS;MECOM;FGF9;FGF22;CACNG4;DUSP4;NGFR;DUSP5;ANGPT4;NTRK2;JUN;TGFB1;VEGFB;VEGFC;VEGFD;GNG12;PGF;VEGFA;KITLG;TAOK3;KIT;TEK;FGFR2;EPHA2
Breast cancer 17/147 0.01090477029407767 0.13385351221728425 0 0 1.9645992425653442 8.877149620129893 APC2;TCF7L2;JUN;CDKN1A;WNT2B;WNT3A;WNT5A;TCF7;FZD8;DDB2;CDK6;FGF9;HEY1;KIT;WNT1;FGF22;WNT4
Cell adhesion molecules 17/148 0.011622433180319181 0.13385351221728425 0 0 1.9494975632897744 8.68465713530711 CADM3;CNTNAP1;NLGN1;ITGA4;NEGR1;HLA-B;CLDN2;F11R;CLDN1;CLDN6;VCAN;CDH3;CDH2;CNTN2;ESAM;LRRC4C;JAM2
Phospholipase D signaling pathway 17/148 0.011622433180319181 0.13385351221728425 0 0 1.9494975632897744 8.68465713530711 DGKG;SPHK2;SPHK1;LPAR1;LPAR3;ADCY2;GRM1;AGT;PIK3R5;GRM3;KITLG;RRAS;GRM7;LPAR6;KIT;PLPP2;RAPGEF3
Long-term depression 9/60 0.012065956920928253 0.13385351221728425 0 0 2.6453606302184065 11.685529463305247 RYR1;GRIA1;GRIA2;GUCY1A1;GUCY1B1;PRKG2;ITPR2;NOS1;GRM1
Protein digestion and absorption 13/103 0.012303805171038067 0.13385351221728425 0 0 2.167712523464736 9.533267369922521 COL13A1;ELN;COL11A1;KCNJ13;COL12A1;COL11A2;SLC16A10;ATP1B2;COL2A1;SLC7A8;COL5A2;COL4A6;COL9A3
Gastric cancer 17/149 0.01237686585570779 0.13385351221728425 0 0 1.9346246973365617 8.496728906376893 APC2;TCF7L2;CDKN1A;TGFB1;WNT2B;WNT3A;WNT5A;TCF7;FZD8;DDB2;FGF9;CTNNA2;WNT1;CDH17;FGF22;FGFR2;WNT4
Rap1 signaling pathway 22/210 0.01288658967003058 0.13438872084460463 0 0 1.7596813683230457 7.6573732536480685 NGFR;ANGPT4;CSF1;LPAR1;VEGFB;VEGFC;LPAR3;ADCY2;VEGFD;PGF;VEGFA;KITLG;RRAS;FGF9;CNR1;KIT;TEK;RAPGEF5;RAPGEF3;FGF22;FGFR2;EPHA2
Insulin secretion 11/86 0.01854140305029009 0.18669274795464502 0 0 2.199293172690763 8.770229248582952 CAMK2B;SNAP25;PCLO;ABCC8;KCNMB1;CREB3L2;ADCY2;CCK;ATP1B2;CREB5;TRPM4
AGE-RAGE signaling pathway in diabetic complications 12/100 0.022710590744189914 0.22104974991011514 0 0 2.045016077170418 7.740230248225988 STAT5A;JUN;TGFB1;MMP2;SERPINE1;COL4A6;VEGFB;CCL2;VEGFC;VEGFD;AGT;VEGFA
Apelin signaling pathway 15/137 0.025226538769756262 0.23761772002480094 0 0 1.8449558130011492 6.789176723256264 RYR1;SPHK2;SPHK1;SERPINE1;ITPR2;ADCY2;GNG12;PIK3R5;APLN;GNGT1;RRAS;GNG4;SPP1;GNG8;NOS1
Morphine addiction 11/91 0.027074113155615025 0.2470512825449871 0 0 2.061285140562249 7.439543418040669 GNGT1;GABBR2;SLC32A1;GNG4;GRK4;PDE4B;GNG8;ADCY2;PDE8B;GNG12;KCNJ3
Focal adhesion 20/201 0.02808795763338055 0.24853586754385212 0 0 1.6595147419049152 5.928474275478869 JUN;ITGB5;ITGA4;LAMA2;ITGA2;ITGA1;VEGFB;TNC;VEGFC;VEGFD;LAMB1;PGF;VEGFA;VTN;COL2A1;CCND2;TNN;SPP1;COL4A6;COL9A3
Proteoglycans in cancer 20/205 0.03364504081244785 0.2889515269774933 0 0 1.6232834776524097 5.505998360815435 CAMK2B;CDKN1A;TGFB1;WNT2B;ITGB5;WNT3A;ITGA2;MMP2;WNT5A;FZD8;ITPR2;VEGFA;VTN;RRAS;PLAU;TIMP3;WNT1;CD44;HBEGF;WNT4
Calcium signaling pathway 22/240 0.04844187781362243 0.39381070353254205 0 0 1.5150699597043997 4.586708547206899 RET;RYR1;CAMK2B;NTRK2;SPHK2;SPHK1;TNNC1;VEGFB;CXCR4;VEGFC;ITPR2;HTR2C;ADCY2;VEGFD;MCOLN1;GRM1;VEGFA;FGF9;HRC;NOS1;FGF22;FGFR2
TNF signaling pathway 12/112 0.04855200454510793 0.39381070353254205 0 0 1.7984565916398714 5.440546639118877 SOCS3;JUN;MMP14;CEBPB;CSF1;CREB3L2;BCL3;TNFAIP3;CCL2;VEGFC;VEGFD;CREB5
Cortisol synthesis and secretion 8/65 0.049945858126111055 0.3941673127790386 0 0 2.101551956815115 6.297963893765786 CREB3L2;ITPR2;KCNA4;ADCY2;PDE8B;KCNK2;AGT;CREB5
Leukocyte transendothelial migration 12/114 0.05427248294609265 0.4170411847436593 0 0 1.7630035937204465 5.136930459783034 CLDN6;ITGA4;MMP2;RHOH;CXCR4;ESAM;CTNNA2;CLDN2;F11R;CLDN1;RAPGEF3;JAM2
Purine metabolism 13/129 0.061831985542842395 0.4629471738079482 0 0 1.6795017615890366 4.674615167275088 GUCY1A1;GUCY1B1;ENTPD8;AK4;ADCY2;AK5;AMPD3;PDE4B;ENPP1;PGM2;PDE8B;XDH;ADA
Signaling pathways regulating pluripotency of stem cells 14/143 0.06570676407387915 0.4796593777393178 0 0 1.6265962625922181 4.428495193037774 APC2;WNT2B;WNT3A;WNT5A;TCF7;FZD8;POU5F1;HESX1;ID4;LHX5;WNT1;BMPR1B;FGFR2;WNT4
Thyroid cancer 5/37 0.0798108286709004 0.5600698850271169 0 0 2.3371302957633895 5.908489953430147 RET;TCF7L2;CDKN1A;TCF7;DDB2
HIF-1 signaling pathway 11/109 0.08055799716143462 0.5600698850271169 0 0 1.6810589295959348 4.2342140675748565 CAMK2B;EGLN1;ANGPT4;LDHA;CDKN1A;PFKFB3;SERPINE1;ALDOC;TEK;PDK1;VEGFA
Cocaine addiction 6/49 0.08498440870853702 0.5771034265789025 0 0 2.087553488372093 5.146419450062356 GRM3;GRIA2;JUN;CREB3L2;FOSB;CREB5
Kaposi sarcoma-associated herpesvirus infection 17/193 0.09978942182249392 0.6520785015802206 0 0 1.4475383373688457 3.3361316109469574 TCF7L2;JUN;CDKN1A;TCF7;HLA-B;ITPR2;GNG12;PIK3R5;VEGFA;GNGT1;PREX1;RCAN1;ZFP36;CDK6;GNG4;GNG8;MICB
Gap junction 9/88 0.10049154990106139 0.6520785015802206 0 0 1.7052064194573304 3.9180214749018947 GJA1;GUCY1A1;GUCY1B1;LPAR1;HTR2C;PRKG2;ITPR2;ADCY2;GRM1
Bladder cancer 5/41 0.11226367724553038 0.712630299036845 0 0 2.0770050626165735 4.542212576794496 CDKN1A;DAPK2;MMP2;VEGFA;HBEGF
Dopaminergic synapse 12/132 0.1261422528840597 0.7682183787555927 0 0 1.4971061093247588 3.0995261744365266 GRIA1;GNGT1;CAMK2B;GRIA2;GNG4;CREB3L2;KIF5A;ITPR2;GNG8;GNG12;CREB5;KCNJ3
Synthesis and degradation of ketone bodies 2/10 0.12687026514089528 0.7682183787555927 0 0 3.7352472089314195 7.71175496504848 BDH1;HMGCLL1
Parathyroid hormone synthesis	secretion and action 10/106 0.12891335807884946 0.7682183787555927 0 0 1.5589887640449438 3.193767366307862 CDKN1A;MMP14;MAFB;CREB3L2;PDE4B;ITPR2;ADCY2;GATA3;CREB5;HBEGF
Retrograde endocannabinoid signaling 13/148 0.13880054162821495 0.8084291095016705 0 0 1.4416554929829266 2.8468620840038485 GRIA1;GRIA2;SLC32A1;ITPR2;ADCY2;GNG12;GRM1;GNGT1;RIMS1;CNR1;GNG4;GNG8;KCNJ3
Amphetamine addiction 7/69 0.1411982348787164 0.8084291095016705 0 0 1.6887574575789663 3.305895479530362 CAMK2B;GRIA1;GRIA2;JUN;CREB3L2;FOSB;CREB5
Glycosphingolipid biosynthesis 5/45 0.15003929833525229 0.8165853804375586 0 0 1.8689048760991207 3.5450472220903952 FUT5;B3GNT4;B4GALNT1;B3GALT5;FUT3
Endometrial cancer 6/58 0.15518788884077434 0.8165853804375586 0 0 1.7254153846153846 3.214653685767385 APC2;TCF7L2;CDKN1A;TCF7;CTNNA2;DDB2
Arginine biosynthesis 3/22 0.15698364564271503 0.8165853804375586 0 0 2.359600117612467 4.369067779093594 GLUD2;NOS1;ASS1
Choline metabolism in cancer 9/98 0.16200162802844673 0.8165853804375586 0 0 1.5127992575439482 2.7535198958286395 DGKG;JUN;PCYT1B;CHKA;SLC44A2;GPCPD1;WASF1;PLPP2;WASF3
cGMP-PKG signaling pathway 14/167 0.16585408712778185 0.8165853804375586 0 0 1.3696757285845096 2.460823611186921 GUCY1A1;GUCY1B1;IRS1;ITPR2;ADCY2;ATP1B2;ADRA2B;PIK3R5;NPPB;KCNMB1;CREB3L2;PRKG2;CREB5;MYH7
Hematopoietic cell lineage 9/99 0.16897664333982523 0.8165853804375586 0 0 1.4959101844426623 2.659720497343295 IL11;KITLG;IL4R;CSF1;ITGA4;ITGA2;ITGA1;KIT;CD44
Other types of O-glycan biosynthesis 5/47 0.17068699390780634 0.8165853804375586 0 0 1.7797190818773552 3.1464078018513617 GALNT14;GALNT5;ST6GAL2;MFNG;GALNTL6
Oxytocin signaling pathway 13/154 0.17077469963843403 0.8165853804375586 0 0 1.379863405282347 2.438784570420268 RYR1;CAMK2B;GUCY1A1;JUN;CDKN1A;GUCY1B1;KCNJ12;ITPR2;ADCY2;PIK3R5;RCAN1;CACNG4;KCNJ3
Colorectal cancer 8/86 0.17166238064642636 0.8165853804375586 0 0 1.5340236686390532 2.7032958326618735 APC2;TCF7L2;CDKN1A;JUN;TGFB1;TCF7;BBC3;DDB2
Proximal tubule bicarbonate reclamation 3/23 0.17262195429833982 0.8165853804375586 0 0 2.2415003990422986 3.9375346142814545 GLUD2;ATP1B2;SLC4A4
p53 signaling pathway 7/73 0.17338456707920763 0.8165853804375586 0 0 1.5860688550840674 2.779178398482572 CDKN1A;CCND2;CDK6;IGFBP3;SERPINE1;BBC3;DDB2
Vitamin digestion and absorption 3/24 0.1886753429290562 0.8744952402426097 0 0 2.134648272716908 3.5600116341707473 SLC5A6;SLC46A1;APOB
Sphingolipid metabolism 5/49 0.19235898730917972 0.8776378795981324 0 0 1.6986410871302957 2.800026255145508 SPTLC3;SPHK2;SPHK1;GBA;PLPP2
Gastric acid secretion 7/76 0.19940358070248054 0.895782239463451 0 0 1.5168656664462004 2.4458313095300266 CAMK2B;KCNK10;ITPR2;ADCY2;SLC4A2;ATP1B2;KCNK2
Arginine and proline metabolism 5/50 0.2035414121326409 0.9005165506474415 0 0 1.660804689581668 2.6438113942445334 P4HA1;NOS1;HOGA1;PYCR3;SAT1
Folate biosynthesis 3/26 0.22181208596290594 0.9481219147550342 0 0 1.9488184878031853 2.934773926193534 DHFR;DHFR2;AKR1C3
Salivary secretion 8/93 0.22881178042531436 0.9481219147550342 0 0 1.4071644042232279 2.0753642073094687 GUCY1A1;GUCY1B1;PRKG2;ITPR2;ADCY2;SLC4A2;NOS1;ATP1B2
Cytokine-cytokine receptor interaction 22/295 0.23090663894996744 0.9481219147550342 0 0 1.206244322938002 1.7680427378626755 CCL25;NGFR;IL11;IL4R;TGFB1;TNFRSF12A;CSF1;GDF15;CXCR4;GDF6;CXCL14;PRLR;GDF7;BMP3;IL2RB;LEPR;CCL2;ACKR3;TNFRSF25;BMPR1B;AMH;TNFRSF21
Adrenergic signaling in cardiomyocytes 12/150 0.23336013127605082 0.9481219147550342 0 0 1.3005731860757723 1.8925581926904145 CAMK2B;TNNC1;TNNT2;CREB3L2;ADCY2;ATP1B2;RAPGEF3;CACNG4;AGT;PIK3R5;CREB5;MYH7
Insulin resistance 9/108 0.23747360416518912 0.9481219147550342 0 0 1.359262229350441 1.9542096787968262 SOCS3;PPP1R3C;IRS1;CREB3L2;PPP1R3D;PPARA;AGT;SLC27A4;CREB5
Glycosaminoglycan biosynthesis 5/53 0.2382863538154653 0.9481219147550342 0 0 1.5567545963229417 2.23282534694139 CHST7;CHPF2;NDST3;UST;CHST1
Thiamine metabolism 2/15 0.24205951000268117 0.9481219147550342 0 0 2.2980002453686663 3.2598780548196755 AK4;AK5
Estrogen signaling pathway 11/137 0.24239820646898957 0.9481219147550342 0 0 1.305526869382291 1.8501579834363584 GABBR2;JUN;MMP2;CREB3L2;ITPR2;KRT23;ADCY2;GRM1;CREB5;HBEGF;KCNJ3
Long-term potentiation 6/67 0.24352446440625877 0.9481219147550342 0 0 1.4701377049180329 2.076625184759901 CAMK2B;GRIA1;GRIA2;ITPR2;GRM1;RAPGEF3
Fc gamma R-mediated phagocytosis 8/97 0.2641529615640091 0.9839342746122626 0 0 1.3436329588014981 1.788680397279777 MARCKS;GSN;SPHK2;INPP5D;SPHK1;WASF1;PLPP2;WASF3
Prostate cancer 8/97 0.2641529615640091 0.9839342746122626 0 0 1.3436329588014981 1.788680397279777 TCF7L2;CDKN1A;PLAU;CREB3L2;TCF7;FGFR2;ETV5;CREB5
Inflammatory mediator regulation of TRP channels 8/98 0.27323307957847665 0.9839342746122626 0 0 1.3286324786324786 1.7238077386620907 CAMK2B;TRPV4;ITPR2;TRPV3;HTR2C;F2RL1;ADCY2;ASIC1
Central carbon metabolism in cancer 6/70 0.27578771341670355 0.9839342746122626 0 0 1.401 1.8046615327680058 RET;LDHA;KIT;SLC16A3;FGFR2;PDK1
D-Glutamine and D-glutamate metabolism 1/5 0.27698531081974576 0.9839342746122626 0 0 3.733067729083665 4.792478020308243 GLUD2
cAMP signaling pathway 16/216 0.2830259297313248 0.9839342746122626 0 0 1.1963870967741936 1.5100998462449815 GRIA1;CAMK2B;GABBR2;GRIA2;JUN;VIPR2;ADCY2;ATP1B2;GLI3;RRAS;CREB3L2;PDE4B;PPARA;AMH;RAPGEF3;CREB5
Fat digestion and absorption 4/43 0.2836431339864508 0.9839342746122626 0 0 1.5323175227328583 1.9307789218394926 MTTP;APOB;PLPP2;SLC27A4
ErbB signaling pathway 7/85 0.2850457250809783 0.9839342746122626 0 0 1.341196033750077 1.6833427501648788 BTC;CAMK2B;STAT5A;CDKN1A;JUN;NRG1;HBEGF
Adherens junction 6/71 0.28676084404346786 0.9839342746122626 0 0 1.3793723076923077 1.7229832004677175 TCF7L2;TCF7;SNAI1;CTNNA2;WASF1;WASF3
Nitrogen metabolism 2/17 0.28978886170087187 0.9839342746122626 0 0 1.9913875598086124 2.4665379769982665 GLUD2;CA8
Primary bile acid biosynthesis 2/17 0.28978886170087187 0.9839342746122626 0 0 1.9913875598086124 2.4665379769982665 ACOX2;CYP46A1
Regulation of actin cytoskeleton 16/218 0.2954475915925789 0.9882370603836763 0 0 1.184413925263494 1.4441130385471836 APC2;GSN;ITGB5;ITGA4;CHRM4;ITGA2;ITGA1;LPAR1;CXCR4;GNG12;DIAPH2;RRAS;FGF9;WASF1;FGF22;FGFR2
Non-small cell lung cancer 6/72 0.2978248675128887 0.9882370603836763 0 0 1.3584 1.6453615356250775 RET;STAT5A;CDKN1A;CDK6;KIF5A;DDB2
Cardiac muscle contraction 7/87 0.3052150908341976 0.9905369638991429 0 0 1.3075260208166533 1.5516915145134547 TNNC1;TNNT2;HRC;ATP1B2;COX6B2;CACNG4;MYH7
Galactose metabolism 3/31 0.30832952231839256 0.9905369638991429 0 0 1.6003876410899556 1.8829939975734828 GALE;PGM2;GALM
Transcriptional misregulation in cancer 14/192 0.32069559207100395 0.9905369638991429 0 0 1.1757223760154878 1.3371054590342348 NGFR;CDKN1A;CEBPB;EYA1;IGFBP3;ZBTB16;ETV4;ETV5;DDB2;ELK4;CCND2;NR4A3;PLAU;IL2RB
Caffeine metabolism 1/6 0.3224019217922885 0.9905369638991429 0 0 2.9862948207171316 3.38035525828541 XDH
Phosphonate and phosphinate metabolism 1/6 0.3224019217922885 0.9905369638991429 0 0 2.9862948207171316 3.38035525828541 PCYT1B
Vitamin B6 metabolism 1/6 0.3224019217922885 0.9905369638991429 0 0 2.9862948207171316 3.38035525828541 AOX1
Vascular smooth muscle contraction 10/133 0.3248418382446679 0.9905369638991429 0 0 1.2150099831656422 1.3661777182324202 NPPB;PPP1R14A;GUCY1A1;RAMP2;GUCY1B1;KCNMB1;ITPR2;ADM;ADCY2;AGT
GABAergic synapse 7/89 0.3256559881312251 0.9905369638991429 0 0 1.2754984475385187 1.4309991901681964 GNGT1;GABBR2;SLC32A1;GNG4;GNG8;ADCY2;GNG12
Glycosaminoglycan degradation 2/19 0.3371314095274712 0.9999953766257494 0 0 1.7569190355568065 1.9102672956015996 IDUA;HYAL3
Chronic myeloid leukemia 6/76 0.34277114247806617 0.9999953766257494 0 0 1.2805028571428572 1.371024520593492 STAT5A;CDKN1A;TGFB1;CDK6;MECOM;DDB2
Fructose and mannose metabolism 3/33 0.3434666135492433 0.9999953766257494 0 0 1.493535514764565 1.5960896789403034 PFKFB3;ALDOC;KHK
Amino sugar and nucleotide sugar metabolism 4/48 0.3560078899467906 0.9999953766257494 0 0 1.3578274760383386 1.402367456490801 GALE;AMDHD2;UAP1L1;PGM2
Intestinal immune network for IgA production 4/48 0.3560078899467906 0.9999953766257494 0 0 1.3578274760383386 1.402367456490801 CCL25;TGFB1;ITGA4;CXCR4
Small cell lung cancer 7/92 0.3566836478437093 0.9999953766257494 0 0 1.2302830499693873 1.2683062154979916 CDKN1A;CDK6;LAMA2;ITGA2;COL4A6;LAMB1;DDB2
One carbon pool by folate 2/20 0.36046000313896015 0.9999953766257494 0 0 1.659223817118554 1.693029302291141 DHFR;DHFR2
GnRH signaling pathway 7/93 0.36709182085597436 0.9999953766257494 0 0 1.2159122646954774 1.2185182919446464 CAMK2B;MMP14;JUN;MMP2;ITPR2;ADCY2;HBEGF
Rheumatoid arthritis 7/93 0.36709182085597436 0.9999953766257494 0 0 1.2159122646954774 1.2185182919446464 IL11;JUN;TGFB1;CSF1;CCL2;TEK;VEGFA
GnRH secretion 5/64 0.3749541399587441 0.9999953766257494 0 0 1.2657670473790459 1.2416561520443288 HCN3;GABBR2;SPP1;ITPR2;KCNJ3
Fluid shear stress and atherosclerosis 10/139 0.3755831571828622 0.9999953766257494 0 0 1.1581246033819852 1.1341229053716266 JUN;GSTO1;MGST3;TRPV4;MMP2;MGST1;CCL2;BMPR1B;ASS1;VEGFA
TGF-beta signaling pathway 7/94 0.3775197356791922 0.9999953766257494 0 0 1.2018718423014274 1.1707823403505475 TGFB1;ID4;AMH;GDF6;BMPR1B;NBL1;GDF7
Nicotinate and nicotinamide metabolism 3/35 0.37844545768607346 0.9999953766257494 0 0 1.4000399042298484 1.3603954190739245 NMRK2;AOX1;ENPP1
Coronavirus disease 16/232 0.3861274091664511 0.9999953766257494 0 0 1.1068100358422939 1.053227024888686 JUN;C1R;ISG15;RPS3A;RPL9;RPS14;RPS18;RPS29;RPL24;CCL2;RPL38;RPL27;RPL26;MASP1;RPL39;HBEGF
Mucin type O-glycan biosynthesis 3/36 0.39579428608934847 0.9999953766257494 0 0 1.3575418994413408 1.258252211134823 GALNT14;GALNT5;GALNTL6
Human T-cell leukemia virus 1 infection 15/219 0.40233696018092285 0.9999953766257494 0 0 1.0984974166943167 1.0001438152567148 STAT5A;JUN;CDKN1A;TGFB1;HLA-B;ADCY2;ETS2;RELB;ELK4;ZFP36;CCND2;CREB3L2;IL2RB;MSX1;CREB5
Osteoclast differentiation 9/127 0.40384345842885583 0.9999953766257494 0 0 1.13923586098161 1.0329770027718206 SOCS3;JUN;CALCR;TGFB1;CSF1;FOSB;OSCAR;FOSL2;RELB
Riboflavin metabolism 1/8 0.40486170411410155 0.9999953766257494 0 0 2.132840068298236 1.9285347668453954 ENPP1
Acute myeloid leukemia 5/67 0.4129624931746354 0.9999953766257494 0 0 1.2043268610917717 1.0651048763273911 STAT5A;TCF7L2;ZBTB16;KIT;TCF7
Serotonergic synapse 8/113 0.4160813859201656 0.9999953766257494 0 0 1.1379120879120879 0.9978059777755355 GNGT1;GNG4;ITPR2;HTR2C;GNG8;GNG12;RAPGEF3;KCNJ3
Aldosterone synthesis and secretion 7/98 0.4192778349992132 0.9999953766257494 0 0 1.148795959844799 0.9985581337593791 CAMK2B;CREB3L2;ITPR2;ADCY2;ATP1B2;AGT;CREB5
Glycerophospholipid metabolism 7/98 0.4192778349992132 0.9999953766257494 0 0 1.148795959844799 0.9985581337593791 DGKG;ACHE;PCYT1B;PLPP4;CHKA;GPCPD1;PLPP2
Retinol metabolism 5/68 0.42556598621348923 0.9999953766257494 0 0 1.185147120398919 1.0125129776999495 ALDH1A3;ALDH1A2;ALDH1A1;AOX1;DHRS3
Chemical carcinogenesis 16/239 0.43281087035157406 0.9999953766257494 0 0 1.0716620859250687 0.8974681671359871 STAT5A;JUN;CHRNA3;GSTO1;MGST3;MGST1;ADCY2;AHR;VEGFA;FGF9;CREB3L2;KPNA5;PPARA;WNT1;FGF22;CREB5
Adipocytokine signaling pathway 5/69 0.4381167196212541 0.9999953766257494 0 0 1.1665667466027179 0.962732446754607 SOCS3;IRS1;ACSL1;LEPR;PPARA
Renal cell carcinoma 5/69 0.4381167196212541 0.9999953766257494 0 0 1.1665667466027179 0.962732446754607 EGLN1;CDKN1A;JUN;TGFB1;VEGFA
Renin secretion 5/69 0.4381167196212541 0.9999953766257494 0 0 1.1665667466027179 0.962732446754607 GUCY1A1;GUCY1B1;PRKG2;ITPR2;AGT
JAK-STAT signaling pathway 11/162 0.4393962650863865 0.9999953766257494 0 0 1.0879172318412724 0.8946526728845476 STAT5A;SOCS3;IL11;CDKN1A;CCND2;IL4R;IL2RB;LEPR;AOX1;PRLR;PIAS1
Viral protein interaction with cytokine and cytokine receptor 7/100 0.4400834082494692 0.9999953766257494 0 0 1.123970143857021 0.9225445849009963 CCL25;CSF1;IL2RB;CXCR4;CCL2;ACKR3;CXCL14
Human cytomegalovirus infection 15/225 0.44379507235239557 0.9999953766257494 0 0 1.0667664326004374 0.8666329123925695 CDKN1A;HLA-B;CXCR4;ITPR2;ADCY2;GNG12;VEGFA;TAPBP;GNGT1;CDK6;GNG4;CREB3L2;CCL2;GNG8;CREB5
Complement and coagulation cascades 6/85 0.44510863845647525 0.9999953766257494 0 0 1.1340759493670887 0.9179629154314001 VTN;PLAU;C1R;SERPINE1;MASP1;TFPI
Nicotine addiction 3/40 0.4636148784731682 0.9999953766257494 0 0 1.2105217747675847 0.9305293891993861 GRIA1;GRIA2;SLC32A1
Growth hormone synthesis	secretion and action 8/119 0.47385512452649714 0.9999953766257494 0 0 1.076056826056826 0.8036569664959015 STAT5A;SOCS3;IRS1;IGFBP3;CREB3L2;ITPR2;ADCY2;CREB5
Melanoma 5/72 0.4753435668712122 0.9999953766257494 0 0 1.1141534533567177 0.8286153515636778 CDKN1A;CDK6;FGF9;FGF22;DDB2
Ferroptosis 3/41 0.48006163973723254 0.9999953766257494 0 0 1.1786029319107825 0.8649068797841899 ACSL1;SAT1;CP
Maturity onset diabetes of the young 2/26 0.49226636073026797 0.9999953766257494 0 0 1.244019138755981 0.8816803090938164 BHLHA15;NKX6-1
Glucagon signaling pathway 7/107 0.5116159790897769 0.9999953766257494 0 0 1.0448999199359488 0.7002720483784347 CAMK2B;LDHA;CREB3L2;ITPR2;ADCY2;PPARA;CREB5
Th17 cell differentiation 7/107 0.5116159790897769 0.9999953766257494 0 0 1.0448999199359488 0.7002720483784347 STAT5A;JUN;IL4R;TGFB1;IL2RB;AHR;GATA3
Thyroid hormone synthesis 5/75 0.5117252645529351 0.9999953766257494 0 0 1.0662327281032318 0.7143411586516776 CREB3L2;ITPR2;ADCY2;ATP1B2;CREB5
Cellular senescence 10/156 0.5200818161438682 0.9999953766257494 0 0 1.0223399810901734 0.668374331293179 CDKN1A;CCND2;TGFB1;CDK6;RRAS;IGFBP3;TRPV4;SERPINE1;HLA-B;ITPR2
Pancreatic cancer 5/76 0.5236234362978096 0.9999953766257494 0 0 1.0511590727418065 0.6800815100860504 CDKN1A;TGFB1;CDK6;DDB2;VEGFA
Viral myocarditis 4/60 0.5253079918635515 0.9999953766257494 0 0 1.0661798265632132 0.6863751597350469 SGCD;LAMA2;HLA-B;MYH7
Butanoate metabolism 2/28 0.5322801036284026 0.9999953766257494 0 0 1.148202674518464 0.7240398630223073 BDH1;HMGCLL1
Ribosome 10/158 0.5365522325132243 0.9999953766257494 0 0 1.0084161207756714 0.6278311678618059 RPS14;RPS18;RPS29;RPL24;RPL38;RPL27;RPS3A;RPL26;RPL9;RPL39
ABC transporters 3/45 0.5432776058637665 0.9999953766257494 0 0 1.066127009463003 0.6504812376739145 ABCA5;ABCC8;ABCG2
Chemokine signaling pathway 12/192 0.5494595822025453 0.9999953766257494 0 0 0.9948553054662379 0.5957393153175016 GNGT1;CCL25;PREX1;GRK4;GNG4;CXCR4;CCL2;GNG8;ADCY2;GNG12;CXCL14;PIK3R5
Type II diabetes mellitus 3/46 0.5583720495903692 0.9999953766257494 0 0 1.041277677759424 0.6067835154588647 SOCS3;IRS1;ABCC8
Pentose phosphate pathway 2/30 0.5700810414157158 0.9999953766257494 0 0 1.0660742766005924 0.5991089575824614 PGM2;ALDOC
Inflammatory bowel disease 4/65 0.5894407635688539 0.9999953766257494 0 0 0.9785261614204158 0.5172303857993625 JUN;IL4R;TGFB1;GATA3
Peroxisome 5/82 0.5921033589841467 0.9999953766257494 0 0 0.9689391344067603 0.5077958723198803 PHYH;ACOX2;ACSL1;HMGCLL1;XDH
Glycolysis / Gluconeogenesis 4/67 0.6136218899698994 0.9999953766257494 0 0 0.947360413814088 0.4626684256824906 LDHA;PGM2;ALDOC;GALM
Cysteine and methionine metabolism 3/50 0.615629344257082 0.9999953766257494 0 0 0.9524545346487578 0.4620454197184009 LDHA;BHMT;CBS
Epstein-Barr virus infection 12/202 0.6209199602296941 0.9999953766257494 0 0 0.9419867997969199 0.4489067238321693 JUN;CDKN1A;CCND2;CDK6;HLA-B;ENTPD8;TNFAIP3;ISG15;CD44;DDB2;RELB;TAPBP
Pancreatic secretion 6/102 0.6244079261579666 0.9999953766257494 0 0 0.9324 0.43911508198695415 ITPR2;ADCY2;CCK;SLC4A2;ATP1B2;SLC4A4
Ovarian steroidogenesis 3/51 0.6291338177489638 0.9999953766257494 0 0 0.9325618515562649 0.4321596981792657 HSD17B2;AKR1C3;ADCY2
mTOR signaling pathway 9/154 0.6362572021044598 0.9999953766257494 0 0 0.9257583718164976 0.4185838618303613 DEPTOR;WNT2B;IRS1;WNT3A;WNT5A;DDIT4;FZD8;WNT1;WNT4
Thyroid hormone signaling pathway 7/121 0.6428349737880328 0.9999953766257494 0 0 0.9158906072226202 0.40470205300812384 RCAN1;RCAN2;DIO3;SLC16A10;ATP1B2;WNT4;MYH7
C-type lectin receptor signaling pathway 6/104 0.6432380305482999 0.9999953766257494 0 0 0.9132734693877551 0.4029731836089935 JUN;EGR3;RRAS;BCL3;ITPR2;RELB
Epithelial cell signaling in Helicobacter pylori infection 4/70 0.6481895981626462 0.9999953766257494 0 0 0.9041533546325878 0.3920156105247602 JUN;F11R;JAM2;HBEGF
Prolactin signaling pathway 4/70 0.6481895981626462 0.9999953766257494 0 0 0.9041533546325878 0.3920156105247602 STAT5A;SOCS3;CCND2;PRLR
Platelet activation 7/124 0.6681329203875976 0.9999953766257494 0 0 0.8922625279710948 0.3598210523876682 GUCY1A1;GUCY1B1;ITGA2;ITPR2;PRKG2;ADCY2;PIK3R5
Selenocompound metabolism 1/17 0.6681423323701483 0.9999953766257494 0 0 0.9326693227091634 0.37610268703909344 TXNRD2
Starch and sucrose metabolism 2/36 0.6698844625358663 0.9999953766257494 0 0 0.877662069612534 0.3516353305211587 ENPP1;PGM2
Bile secretion 5/90 0.674231905643756 0.9999953766257494 0 0 0.8773686932806696 0.34584220364478513 ADCY2;SLC4A2;ATP1B2;SLC4A4;ABCG2
Regulation of lipolysis in adipocytes 3/55 0.6798202326440292 0.9999953766257494 0 0 0.8606421511449445 0.3321449397756295 IRS1;PRKG2;ADCY2
Inositol phosphate metabolism 4/73 0.6806412991344009 0.9999953766257494 0 0 0.8647034310320878 0.33266856414400653 ISYNA1;SYNJ1;INPP5D;PLCH1
Alanine	aspartate and glutamate metabolism 2/37 0.6845629476366928 0.9999953766257494 0 0 0.8525404420141263 0.32309123863877764 GLUD2;ASS1
Aldosterone-regulated sodium reabsorption 2/37 0.6845629476366928 0.9999953766257494 0 0 0.8525404420141263 0.32309123863877764 IRS1;ATP1B2
Fatty acid biosynthesis 1/18 0.6890006407710034 0.9999953766257494 0 0 0.8777595500351535 0.326976911698923 ACSL1
Other glycan degradation 1/18 0.6890006407710034 0.9999953766257494 0 0 0.8777595500351535 0.326976911698923 GBA
PPAR signaling pathway 4/74 0.6909803867639729 0.9999953766257494 0 0 0.8523048836147877 0.315049249570765 ACOX2;ACSL1;PPARA;SLC27A4
Hedgehog signaling pathway 3/56 0.691655856748693 0.9999953766257494 0 0 0.8443584453914379 0.31128689563802203 CCND2;GLI3;CDON
Th1 and Th2 cell differentiation 5/92 0.6929515098967652 0.9999953766257494 0 0 0.8571074175142644 0.3143829325089691 STAT5A;JUN;IL4R;IL2RB;GATA3
Lysosome 7/128 0.7000925411798399 0.9999953766257494 0 0 0.8625809738700051 0.3075469933762106 IDUA;HYAL3;GBA;ARSG;NAGPA;MCOLN1;CTSC
Glioma 4/75 0.7010792571524596 0.9999953766257494 0 0 0.8402555910543131 0.29840361085632133 CAMK2B;CDKN1A;CDK6;DDB2
Glutathione metabolism 3/57 0.7031587126703448 0.9999953766257494 0 0 0.8286778398510242 0.291837669058242 GSTO1;MGST3;MGST1
IL-17 signaling pathway 5/94 0.7109211709725185 0.9999953766257494 0 0 0.8377567608834281 0.28583735070148225 CEBPB;JUN;TNFAIP3;CCL2;FOSB
Notch signaling pathway 3/59 0.725174969545663 0.9999953766257494 0 0 0.7989966936495269 0.2567514479659511 HEY1;MFNG;DTX4
VEGF signaling pathway 3/59 0.725174969545663 0.9999953766257494 0 0 0.7989966936495269 0.2567514479659511 SPHK2;SPHK1;VEGFA
Glycine	serine and threonine metabolism 2/40 0.7253992132734295 0.9999953766257494 0 0 0.7851087047762948 0.25204591012569283 BHMT;CBS
Synaptic vesicle cycle 4/78 0.7299365477511648 0.9999953766257494 0 0 0.8060616527070201 0.2537463297506108 SNAP25;RIMS1;SLC32A1;SLC1A3
Viral carcinogenesis 11/203 0.7354687241515319 0.9999953766257494 0 0 0.853714859437751 0.2623015540233837 STAT5A;JUN;CDKN1A;EGR3;GSN;CCND2;CDK6;CREB3L2;HLA-B;CREB5;HDAC7
Phosphatidylinositol signaling system 5/97 0.7364630480199782 0.9999953766257494 0 0 0.8103082751190352 0.2478702357586779 DGKG;SYNJ1;INPP5D;ITPR2;IP6K3
Alcoholism 10/186 0.7379982348907642 0.9999953766257494 0 0 0.8467094703049759 0.2572420607292832 GNGT1;NTRK2;GNG4;CREB3L2;GNG8;FOSB;GNG12;SLC29A1;CREB5;HDAC7
Pantothenate and CoA biosynthesis 1/21 0.7440390417562274 0.9999953766257494 0 0 0.7459760956175299 0.22055661284305492 ENPP1
Glycerolipid metabolism 3/61 0.7458924971235215 0.9999953766257494 0 0 0.7713625230481328 0.22614327812191862 DGKG;PLPP4;PLPP2
Steroid hormone biosynthesis 3/61 0.7458924971235215 0.9999953766257494 0 0 0.7713625230481328 0.22614327812191862 STS;HSD17B2;AKR1C3
MicroRNAs in cancer 17/310 0.7527376809812804 0.9999953766257494 0 0 0.8640321518785105 0.24541837659037355 APC2;CDKN1A;IRS1;WNT3A;TNC;VEGFA;FOXP1;MARCKS;CCND2;CDK6;PLAU;TNN;DDIT4;TIMP3;BMF;ZFPM2;CD44
B cell receptor signaling pathway 4/81 0.7566550928826737 0.9999953766257494 0 0 0.7745321770880876 0.2159765572393931 IFITM1;JUN;CD72;INPP5D
Histidine metabolism 1/22 0.7601301954605005 0.9999953766257494 0 0 0.7104154809334092 0.19484249300253337 AMDHD1
Type I diabetes mellitus 2/43 0.7616688877181337 0.9999953766257494 0 0 0.7275450266464387 0.19806929408223867 ICA1;HLA-B
Neurotrophin signaling pathway 6/119 0.7652571275463197 0.9999953766257494 0 0 0.7914053097345133 0.2117352572063422 CAMK2B;NGFR;NTRK2;JUN;IRS1;MATK
Vasopressin-regulated water reabsorption 2/44 0.7728013105841497 0.9999953766257494 0 0 0.7101845522898155 0.1830382084090235 CREB3L2;CREB5
Mannose type O-glycan biosynthesis 1/23 0.7752105154552418 0.9999953766257494 0 0 0.6780876494023904 0.17265512053560303 MGAT5B
Renin-angiotensin system 1/23 0.7752105154552418 0.9999953766257494 0 0 0.6780876494023904 0.17265512053560303 AGT
Hepatitis C 8/157 0.7766045314605653 0.9999953766257494 0 0 0.7999913956289795 0.20225704596999408 CLDN6;SOCS3;CDKN1A;CDK6;CLDN2;PPARA;CLDN1;PIAS1
Measles 7/139 0.7771435471727799 0.9999953766257494 0 0 0.7902321857485989 0.19924139926184425 STAT5A;JUN;CCND2;CDK6;IL2RB;TNFAIP3;BBC3
Pathogenic Escherichia coli infection 10/197 0.7985211875105565 0.9999953766257494 0 0 0.7964309319233311 0.1791920039226442 CLDN6;JUN;MYO5B;WIPF3;MYO5C;LPAR1;CLDN2;WASF1;CLDN1;WASF3
Nucleotide excision repair 2/47 0.8035109138662702 0.9999953766257494 0 0 0.6627325890483785 0.1449823707597748 GTF2H5;DDB2
Hepatitis B 8/162 0.8048549169685041 0.9999953766257494 0 0 0.7738095238095238 0.16798882067097262 STAT5A;JUN;CDKN1A;EGR3;TGFB1;CREB3L2;DDB2;CREB5
Endocytosis 13/252 0.8052946604993649 0.9999953766257494 0 0 0.8097732237770006 0.17535398711015446 SH3GL3;WIPF3;HLA-B;CBLC;CXCR4;SPART;EHD2;RAB31;GRK4;KIF5A;IL2RB;FOLR1;FGFR2
Valine	leucine and isoleucine degradation 2/48 0.8128966509505577 0.9999953766257494 0 0 0.648290687192289 0.13429425740895062 AOX1;HMGCLL1
Drug metabolism 5/108 0.8159105159389513 0.9999953766257494 0 0 0.7233436551729491 0.1471646947709603 GSTO1;MGST3;MGST1;AOX1;XDH
Ether lipid metabolism 2/49 0.8218796309793565 0.9999953766257494 0 0 0.6344633343513523 0.12445717085556632 ENPP2;PLPP2
Biosynthesis of unsaturated fatty acids 1/27 0.8266342837244295 0.9999953766257494 0 0 0.5736438859944836 0.10921772426799707 HACD1
Fatty acid elongation 1/27 0.8266342837244295 0.9999953766257494 0 0 0.5736438859944836 0.10921772426799707 HACD1
Cholesterol metabolism 2/50 0.8304733763541904 0.9999953766257494 0 0 0.6212121212121212 0.11539599576241347 APOE;APOB
Malaria 2/50 0.8304733763541904 0.9999953766257494 0 0 0.6212121212121212 0.11539599576241347 TGFB1;CCL2
N-Glycan biosynthesis 2/50 0.8304733763541904 0.9999953766257494 0 0 0.6212121212121212 0.11539599576241347 ST6GAL2;MGAT5B
Phototransduction 1/28 0.8375362669445908 0.9999953766257494 0 0 0.5523683045595397 0.09792977022588932 GNGT1
FoxO signaling pathway 6/131 0.8382507333832325 0.9999953766257494 0 0 0.7149696 0.126147819682044 CDKN1A;CCND2;TGFB1;IRS1;FOXO6;GRM1
Tight junction 8/169 0.8397461097221626 0.9999953766257494 0 0 0.7398869246695333 0.12922545629106524 CLDN6;JUN;AMOTL2;CGN;CLDN2;F11R;CLDN1;JAM2
Glyoxylate and dicarboxylate metabolism 1/30 0.8573280680559203 0.9999953766257494 0 0 0.5142189861244676 0.07915610616470525 HOGA1
Non-alcoholic fatty liver disease 7/155 0.8615469568464902 0.9999953766257494 0 0 0.7041957890636834 0.1049432834888403 SOCS3;JUN;TGFB1;IRS1;LEPR;COX6B2;PPARA
Metabolism of xenobiotics by cytochrome P450 3/76 0.8638874076430432 0.9999953766257494 0 0 0.612371404519564 0.08959779559323822 GSTO1;MGST3;MGST1
Circadian rhythm 1/31 0.8663012183116056 0.9999953766257494 0 0 0.4970517928286853 0.07133816750432545 NR1D1
RNA polymerase 1/31 0.8663012183116056 0.9999953766257494 0 0 0.4970517928286853 0.07133816750432545 POLR3H
Thermogenesis 11/232 0.8687185785381129 0.9999953766257494 0 0 0.7405295389703611 0.10421920322010085 NPPB;ACTL6B;ACSL1;CNR1;CREB3L2;PRDM16;DPF3;PRKG2;ADCY2;COX6B2;CREB5
Leishmaniasis 3/77 0.8696980971069159 0.9999953766257494 0 0 0.6040637604883415 0.08433282354263362 JUN;TGFB1;ITGA4
Pyrimidine metabolism 2/56 0.8746009260305966 0.9999953766257494 0 0 0.5520113414850257 0.07396266444008794 ENPP1;ENTPD8
AMPK signaling pathway 5/120 0.8793793447468164 0.9999953766257494 0 0 0.6474472595836375 0.08322216529117114 PFKFB3;IRS1;CREB3L2;LEPR;CREB5
Apoptosis 6/142 0.8879394470323116 0.9999953766257494 0 0 0.6567529411764705 0.07805622231798959 NGFR;JUN;DIABLO;ITPR2;CTSC;BBC3
Amoebiasis 4/102 0.8899485087532754 0.9999953766257494 0 0 0.6078763773880159 0.07087332397674052 TGFB1;LAMA2;COL4A6;LAMB1
Chagas disease 4/102 0.8899485087532754 0.9999953766257494 0 0 0.6078763773880159 0.07087332397674052 JUN;TGFB1;SERPINE1;CCL2
Longevity regulating pathway 4/102 0.8899485087532754 0.9999953766257494 0 0 0.6078763773880159 0.07087332397674052 IRS1;CREB3L2;ADCY2;CREB5
Pentose and glucuronate interconversions 1/34 0.8899764634391689 0.9999953766257494 0 0 0.45179282868525894 0.05266109056242113 XYLB
Propanoate metabolism 1/34 0.8899764634391689 0.9999953766257494 0 0 0.45179282868525894 0.05266109056242113 LDHA
Spinocerebellar ataxia 6/143 0.8917374160431196 0.9999953766257494 0 0 0.6519240875912409 0.07469978696047802 GRIA1;RYR1;GRIA2;ITPR2;CIC;GRM1
Mineral absorption 2/60 0.8978575604803205 0.9999953766257494 0 0 0.5138316009459385 0.05536219076526531 SLC46A1;ATP1B2
Tyrosine metabolism 1/36 0.9033836600227619 0.9999953766257494 0 0 0.42593056346044395 0.04327792846773427 AOX1
African trypanosomiasis 1/37 0.9094619901294949 0.9999953766257494 0 0 0.4140770252324037 0.03929676846894105 F2RL1
Lysine degradation 2/63 0.9125912580409056 0.9999953766257494 0 0 0.4884827568175282 0.04468014498988908 MECOM;PRDM16
Allograft rejection 1/38 0.9151581964663855 0.9999953766257494 0 0 0.4028642188004738 0.03571727140886923 HLA-B
Primary immunodeficiency 1/38 0.9151581964663855 0.9999953766257494 0 0 0.4028642188004738 0.03571727140886923 ADA
Various types of N-glycan biosynthesis 1/39 0.9204962838271452 0.9999953766257494 0 0 0.39224156007548755 0.032494199048994456 CHST9
Phagosome 6/152 0.9212358736160141 0.9999953766257494 0 0 0.611441095890411 0.05016211972165845 ITGB5;C1R;ITGA2;HLA-B;NOS1;CORO1A
Human immunodeficiency virus 1 infection 9/212 0.9216550950899051 0.9999953766257494 0 0 0.6591938879912775 0.05377981181654096 GNGT1;JUN;GNG4;HLA-B;CXCR4;ITPR2;GNG8;GNG12;TAPBP
Toxoplasmosis 4/112 0.927039301206951 0.9999953766257494 0 0 0.5512957046503373 0.04176578670591933 TGFB1;LAMA2;LAMB1;PIK3R5
Homologous recombination 1/41 0.9301866810533351 0.9999953766257494 0 0 0.37258964143426293 0.026964305146001937 ABRAXAS1
Mitophagy 2/68 0.9328004365146598 0.9999953766257494 0 0 0.4513556618819777 0.03139810319790494 JUN;RRAS
Graft-versus-host disease 1/42 0.9345798385988808 0.9999953766257494 0 0 0.3634826547468662 0.02459258984745033 HLA-B
Tryptophan metabolism 1/42 0.9345798385988808 0.9999953766257494 0 0 0.3634826547468662 0.02459258984745033 AOX1
Autophagy 5/137 0.9368044958834103 0.9999953766257494 0 0 0.5635491606714629 0.0367888653877164 DEPTOR;RRAS;IRS1;DAPK2;DDIT4
Fatty acid degradation 1/43 0.9386967437895158 0.9999953766257494 0 0 0.3548093340922026 0.02244623495536095 ACSL1
Porphyrin and chlorophyll metabolism 1/43 0.9386967437895158 0.9999953766257494 0 0 0.3548093340922026 0.02244623495536095 CP
RIG-I-like receptor signaling pathway 2/70 0.9395734337952716 0.9999953766257494 0 0 0.43803358664039777 0.02730232707204131 RNF125;ISG15
NOD-like receptor signaling pathway 7/181 0.9419167375341545 0.9999953766257494 0 0 0.5981336793572789 0.03579136076893818 JUN;IFI16;TXNIP;ITPR2;TNFAIP3;CCL2;ANTXR1
Staphylococcus aureus infection 3/95 0.9425922793863866 0.9999953766257494 0 0 0.48540893160762 0.028698082447156898 C1R;KRT23;MASP1
Ubiquitin mediated proteolysis 5/140 0.9439032935937678 0.9999953766257494 0 0 0.5509370281552536 0.03180645481957905 SOCS3;CBLC;PIAS1;RHOBTB2;DDB2
Sphingolipid signaling pathway 4/119 0.9458543815366075 0.9999953766257494 0 0 0.5175441033476872 0.02880994775510631 SPTLC3;SPHK2;SPHK1;S1PR5
Basal transcription factors 1/45 0.9461701410936122 0.9999953766257494 0 0 0.3386454183266932 0.018738223903105367 GTF2H5
Carbohydrate digestion and absorption 1/47 0.9527330669471924 0.9999953766257494 0 0 0.3238870604538368 0.01568277736361271 ATP1B2
Pyruvate metabolism 1/47 0.9527330669471924 0.9999953766257494 0 0 0.3238870604538368 0.01568277736361271 LDHA
Pertussis 2/76 0.9562098328071837 0.9999953766257494 0 0 0.40238803396698136 0.018018090997746275 JUN;C1R
Cell cycle 4/124 0.9564525204716459 0.9999953766257494 0 0 0.49584664536741213 0.02207714057315894 CDKN1A;CCND2;TGFB1;CDK6
Bacterial invasion of epithelial cells 2/77 0.9585167971180915 0.9999953766257494 0 0 0.39700159489633174 0.01682023990411706 CTNNA2;WASF1
Antigen processing and presentation 2/78 0.9607069991028662 0.9999953766257494 0 0 0.39175690422227816 0.015703892113147953 HLA-B;TAPBP
NF-kappa B signaling pathway 3/104 0.9626753748028526 0.9999953766257494 0 0 0.4419413210275537 0.016811015558413422 PLAU;TNFAIP3;RELB
RNA degradation 2/79 0.962785990641577 0.9999953766257494 0 0 0.38664843928001824 0.014663303286606082 BTG2;PABPC1L2B
Autoimmune thyroid disease 1/53 0.9680016631591598 0.9999953766257494 0 0 0.2864235366227398 0.009314915475359987 HLA-B
Endocrine and other factor-regulated calcium reabsorption 1/53 0.9680016631591598 0.9999953766257494 0 0 0.2864235366227398 0.009314915475359987 ATP1B2
Fanconi anemia pathway 1/54 0.9700163564261796 0.9999953766257494 0 0 0.28100428474780126 0.008554429476020663 EME2
Tuberculosis 6/180 0.972954422492341 0.9999953766257494 0 0 0.5122758620689655 0.014045600149794614 CAMK2B;CEBPB;TGFB1;SPHK2;SPHK1;CORO1A
Diabetic cardiomyopathy 7/203 0.9741995301856987 0.9999953766257494 0 0 0.530367150863548 0.013863341136929512 CAMK2B;TGFB1;IRS1;MMP2;PPARA;COX6B2;AGT
Taste transduction 2/86 0.9746437526076601 0.9999953766257494 0 0 0.3542948279790385 0.009099445012128608 GABBR2;GRM1
Insulin signaling pathway 4/137 0.9756938453473203 0.9999953766257494 0 0 0.44706814960724495 0.011000748814354729 SOCS3;PPP1R3C;IRS1;PPP1R3D
Yersinia infection 4/137 0.9756938453473203 0.9999953766257494 0 0 0.44706814960724495 0.011000748814354729 JUN;ITGA4;WIPF3;CCL2
Alzheimer disease 15/369 0.9758167518035956 0.9999953766257494 0 0 0.6279107881833951 0.015371547757208632 APC2;WNT2B;CSF1;IRS1;WNT3A;WNT5A;FZD8;ITPR2;COX6B2;KIF5A;APOE;NOS1;WNT1;WNT4;SNCA
Salmonella infection 9/249 0.9772542912735716 0.9999953766257494 0 0 0.5564554931836407 0.012803141190844664 TCF7L2;JUN;RRAS;ANXA2;KIF5A;TCF7;RHOH;WASF3;S100A10
Arachidonic acid metabolism 1/61 0.9809827586159374 0.9999953766257494 0 0 0.24812749003984064 0.004764145790903998 AKR1C3
Cytosolic DNA-sensing pathway 1/63 0.9833029342538856 0.9999953766257494 0 0 0.24009767382084565 0.004042772581986659 POLR3H
Fc epsilon RI signaling pathway 1/68 0.9879398787352558 0.9999953766257494 0 0 0.22212047333055837 0.0026950842294429156 INPP5D
Pathways of neurodegeneration 19/475 0.9889977741808714 0.9999953766257494 0 0 0.6160064672594988 0.006815001478020269 APC2;GRIA1;RYR1;CAMK2B;DNAH3;GRIA2;WNT2B;CSF1;WNT3A;WNT5A;FZD8;ITPR2;COX6B2;GRM1;KIF5A;NOS1;WNT1;WNT4;SNCA
Oocyte meiosis 3/129 0.9893132285067697 0.9999953766257494 0 0 0.3537795006270665 0.0038011078383773044 CAMK2B;ITPR2;ADCY2
T cell receptor signaling pathway 2/104 0.9907455728488384 0.9999953766257494 0 0 0.29149075898301907 0.002710139822415666 JUN;GRAP2
Toll-like receptor signaling pathway 2/104 0.9907455728488384 0.9999953766257494 0 0 0.29149075898301907 0.002710139822415666 JUN;SPP1
Necroptosis 4/159 0.9913555068540238 0.9999953766257494 0 0 0.3831598474698547 0.003326621961450049 STAT5A;CAMK2B;GLUD2;TNFAIP3
Influenza A 4/172 0.9954141003702791 0.9999953766257494 0 0 0.3532633500684619 0.0016237563102451938 SOCS3;CDK6;CCL2;KPNA5
PD-L1 expression and PD-1 checkpoint pathway in cancer 1/89 0.996925900199899 0.9999953766257494 0 0 0.16892430278884463 5.200899798925029E-4 JUN
Huntington disease 9/306 0.9974408200823259 0.9999953766257494 0 0 0.4482758620689655 0.0011486890625141929 GRIA1;DNAH3;GRIA2;CREB3L2;KIF5A;SLC1A3;COX6B2;BBC3;CREB5
Natural killer cell mediated cytotoxicity 2/131 0.9980446820380804 0.9999953766257494 0 0 0.23014724973109307 4.5045158297811434E-4 HLA-B;MICB
mRNA surveillance pathway 1/98 0.9982887890606178 0.9999953766257494 0 0 0.15317698279048753 2.6234265449451044E-4 PABPC1L2B
Progesterone-mediated oocyte maturation 1/100 0.9984976126273595 0.9999953766257494 0 0 0.150066401062417 2.2562739836271415E-4 ADCY2
Ribosome biogenesis in eukaryotes 1/108 0.99910708459389 0.9999953766257494 0 0 0.13878690844100233 1.2398032892734783E-4 FBLL1
Spliceosome 2/150 0.99935845994148 0.9999953766257494 0 0 0.20039656881762144 1.2860368310589986E-4 HNRNPM;SRSF8
Lipid and atherosclerosis 4/215 0.999485214956846 0.9999953766257494 0 0 0.28062020198961285 1.444962782443628E-4 CAMK2B;JUN;CCL2;APOB
Shigellosis 5/246 0.9995635973111984 0.9999953766257494 0 0 0.3068582478415608 1.339429931064036E-4 JUN;FOXO6;ITPR2;WASF1;CD44
Prion disease 6/273 0.9995706982279452 0.9999953766257494 0 0 0.33217078651685394 1.426321255797166E-4 RYR1;CREB3L2;KIF5A;ITPR2;COX6B2;CREB5
Parkinson disease 5/249 0.9996242029475162 0.9999953766257494 0 0 0.3030362595169766 1.1390153639373831E-4 CAMK2B;KIF5A;ITPR2;COX6B2;SNCA
Oxidative phosphorylation 1/133 0.9998228200372579 0.9999953766257494 0 0 0.11235059760956176 1.9908038403355372E-5 COX6B2
Systemic lupus erythematosus 1/135 0.9998441229096544 0.9999953766257494 0 0 0.1106618302907772 1.7250988669936266E-5 C1R
RNA transport 2/186 0.9999226149851735 0.9999953766257494 0 0 0.16087649954926841 1.244991202737554E-5 EIF3CL;PABPC1L2B
Amyotrophic lateral sclerosis 7/364 0.9999775049276219 0.9999953766257494 0 0 0.288654452974144 6.493375846656117E-6 GRIA1;DNAH3;GRIA2;KIF5A;NRG1;NOS1;COX6B2
Neutrophil extracellular trap formation 1/189 0.9999920411003814 0.9999953766257494 0 0 0.0786471136729677 6.259469739417903E-7 HDAC7
Herpes simplex virus 1 infection 7/498 0.999995184276581 0.9999953766257494 0 0 0.2083475334238878 1.0033465119298559E-6 ZNF441;SOCS3;HLA-B;CCL2;ZNF25;SRSF8;TAPBP
Olfactory transduction 4/440 0.9999953766257494 0.9999953766257494 0 0 0.13415599261365302 6.202547956439238E-7 CAMK2B;PRKG2;OR5A1;ANO2
